# Supplementary material for: Whole genome characterization of autochthonous Bos taurus brachyceros and introduced Bos indicus indicus cattle breeds in Cameroon regarding their adaptive phenotypic traits and pathogen resistance
Source: BMC Genet. 2020 Jun 22;21:64. doi: 10.1186/s12863-020-00869-9 (PMC7309992; doi:10.1186/s12863-020-00869-9)
Supplement: Supplementary file 1 — Additional file 1: Table S1. Pairwise alignment of contigs assembled from unmapped reads to the non-redundant nucleotide database. [file 12863_2020_869_MOESM1_ESM.txt]

	name	desc	identity.mean	evalue.mean	hit_length.mean	query_length.mean	hit.sum	all_alignments_in_breed	perc
1	Namchi	Acanthamoeba castellanii	85	2e-12	362.5	2230	2	63977	0.00312612345061506
2	Namchi	Acaromyces ingoldii	83	9e-06	76	878	1	63977	0.00156306172530753
3	Namchi	Acidilobus saccharovorans	73	3e-16	285	1152	1	63977	0.00156306172530753
4	Namchi	Acinonyx jubatus	80	2.50000005e-05	315.75	662.75	12	63977	0.0187567407036904
5	Namchi	Actinomyces radicidentis	84	1e-22	128	605	1	63977	0.00156306172530753
6	Namchi	Aeromicrobium erythreum	81	2e-77	418	786	1	63977	0.00156306172530753
7	Namchi	Agromyces aureus	88	8e-10	68	1969	1	63977	0.00156306172530753
8	Namchi	Agromyces sp	86	2e-06	63	554	1	63977	0.00156306172530753
9	Namchi	Ailuropoda melanoleuca	80	3.3333333333335e-56	416.333333333333	827	3	63977	0.0046891851759226
10	Namchi	Alicyclobacillus acidocaldarius	80	6e-17	140	777	1	63977	0.00156306172530753
11	Namchi	Allochromatium vinosum	88	2e-09	66	1587	1	63977	0.00156306172530753
12	Namchi	Anaeromyxobacter dehalogenans	83	4e-07	76	522	1	63977	0.00156306172530753
13	Namchi	Ananas comosus	91	3e-20	85	2635	1	63977	0.00156306172530753
14	Namchi	Anaplasma centrale	98.5133928571429	0	12740.5803571429	15637.8125	224	63977	0.350125826468887
15	Namchi	Anaplasma marginale	96.5714285714286	5.71428571428571e-172	7998.04761904762	10094.5238095238	21	63977	0.0328242962314582
16	Namchi	Anderseniella sp	100	0	2590	2590	4	63977	0.00625224690123013
17	Namchi	Anopheles gambiae	88	3e-19	91	608	1	63977	0.00156306172530753
18	Namchi	Anthracocystis flocculosa	78	1e-11	184.5	531	2	63977	0.00312612345061506
19	Namchi	Aotus nancymaae	78.75	7.50000000000005e-06	338	745.75	4	63977	0.00625224690123013
20	Namchi	Aptenodytes forsteri	89	6e-08	61	3063	1	63977	0.00156306172530753
21	Namchi	Apteryx australis	84.25	2.500000005e-19	188	1019.5	4	63977	0.00625224690123013
22	Namchi	Artibeus jamaicensis	81.5	2.00000001e-08	107.5	639.5	2	63977	0.00312612345061506
23	Namchi	Aspergillus coremiiformis	83	9e-06	71	2835	1	63977	0.00156306172530753
24	Namchi	Aspergillus ibericus	85	3e-19	106	719	1	63977	0.00156306172530753
25	Namchi	Astyanax mexicanus	81	4e-13	115	627	1	63977	0.00156306172530753
26	Namchi	Aureobasidium subglaciale	79	1e-17	155	645	1	63977	0.00156306172530753
27	Namchi	Aureococcus anophagefferens	82.8888888888889	8.88888888888889e-14	315.333333333333	1353.33333333333	9	63977	0.0140675555277678
28	Namchi	Auxenochlorella protothecoides	82	0.000333333333333347	178.333333333333	1714.66666666667	3	63977	0.0046891851759226
29	Namchi	Azospirillum brasilense	91	9e-19	78	553	1	63977	0.00156306172530753
30	Namchi	Babesia bigemina	80.3529411764706	7.8437313945106e-07	392.490196078431	1585.19607843137	51	63977	0.0797161479906841
31	Namchi	Babesia bovis	80.5	5.15e-18	175	2125	2	63977	0.00312612345061506
32	Namchi	Babesia canis	75	2e-56	540	638	1	63977	0.00156306172530753
33	Namchi	Babesia divergens	81.25	3.7500250002625e-07	238	1435.5	8	63977	0.0125044938024603
34	Namchi	Babesia equi	98	4e-44	109	813	1	63977	0.00156306172530753
35	Namchi	Babesia orientalis	73	1e-96	1252	5254	1	63977	0.00156306172530753
36	Namchi	Bac sequence	78.3333333333333	3.000003e-05	193	1505.66666666667	3	63977	0.0046891851759226
37	Namchi	Balaenoptera acutorostrata	85.1666666666667	1.66666880952864e-16	439.52380952381	758.333333333333	42	63977	0.0656485924629164
38	Namchi	Bison bison	98.7962085308057	3.35214851674414e-16	514.890995260664	820.720379146919	211	63977	0.329806024039889
39	Namchi	Blastocladiella emersonii	77	5e-36	296	1702	1	63977	0.00156306172530753
40	Namchi	Blastocystis hominis	78	7e-81	511	694	1	63977	0.00156306172530753
41	Namchi	Bordetella hinzii	85	9e-14	87	549	1	63977	0.00156306172530753
42	Namchi	Bos grunniens	99	5e-93	506.5	737.5	2	63977	0.00312612345061506
43	Namchi	Bos indicus	99.3771712158809	5.48237841617664e-18	515.004962779156	1087.71712158809	806	63977	1.25982775059787
44	Namchi	Bos mutus	98.6512777212109	1.36377058333668e-08	697.452752874562	715.315965927434	40267	63977	62.9398064929584
45	Namchi	Bos taurus	99.1895561357702	1.04438743105132e-10	646.680417754569	764.394778067885	1915	63977	2.99326320396392
46	Namchi	Bovine alpha	99	0	878	883	1	63977	0.00156306172530753
47	Namchi	Bovine follicle	99	0	905	905	1	63977	0.00156306172530753
48	Namchi	Bovine interphotoreceptor	99	0	567	567	1	63977	0.00156306172530753
49	Namchi	Brassica rapa	82	2e-71	344	623	1	63977	0.00156306172530753
50	Namchi	Btaurus microsatellite	99	5e-87	186	679	1	63977	0.00156306172530753
51	Namchi	Bubalus bubalis	96.4533898305085	6.35597746344514e-11	510.688559322034	862.993644067797	472	63977	0.737765134345155
52	Namchi	Burkholderia gladioli	75	2e-25	304	569	1	63977	0.00156306172530753
53	Namchi	Callithrix jacchus	78.7894736842105	2.14742474684212e-05	322.842105263158	832.947368421053	19	63977	0.0296981727808431
54	Namchi	Callorhinus ursinus	76.5	3.5e-16	275.5	680	2	63977	0.00312612345061506
55	Namchi	Camelus bactrianus	82	3e-08	92	559	1	63977	0.00156306172530753
56	Namchi	Camelus dromedarius	87.3333333333333	3.34e-23	150	652.333333333333	3	63977	0.0046891851759226
57	Namchi	Camelus ferus	86.5	2.25e-22	229	2098.5	4	63977	0.00625224690123013
58	Namchi	Candidatus mycoplasma	80	1e-97	517	8459	1	63977	0.00156306172530753
59	Namchi	Candidatus symbiobacter	80	2e-36	224	659	2	63977	0.00312612345061506
60	Namchi	Canis familiaris	79.6714285714286	7.11786540862967e-05	469.528571428571	879.471428571429	70	63977	0.109414320771527
61	Namchi	Canis lupus	79.5555555555556	0.000500004444444445	358.138888888889	794.111111111111	36	63977	0.0562702221110712
62	Namchi	Capra hircus	93.2857142857143	1.09900000051231e-10	432.241758241758	810.208791208791	91	63977	0.142238617002985
63	Namchi	Castor canadensis	87	1e-06	62	515	1	63977	0.00156306172530753
64	Namchi	Catenulispora acidiphila	91	2e-10	57	590	1	63977	0.00156306172530753
65	Namchi	Cavia porcellus	74	2e-46	560	601	1	63977	0.00156306172530753
66	Namchi	Cebus capucinus	81.9230769230769	2.40307695386154e-05	262.461538461538	756.846153846154	13	63977	0.0203198024289979
67	Namchi	Ceratotherium simum	81.75	1.125000025e-09	416	826.625	8	63977	0.0125044938024603
68	Namchi	Cercocebus atys	77.5	1e-10	454	826.5	2	63977	0.00312612345061506
69	Namchi	Cercospora beticola	83	2e-07	76	700	1	63977	0.00156306172530753
70	Namchi	Ch251-168b4 complete	92	7e-08	51	1056	1	63977	0.00156306172530753
71	Namchi	Ch251-31e22 complete	75	3e-15	233	810	1	63977	0.00156306172530753
72	Namchi	Ch251-379f15 complete	74	6e-46	568	578	1	63977	0.00156306172530753
73	Namchi	Ch251-520n11 complete	87	4e-07	60	546	1	63977	0.00156306172530753
74	Namchi	Ch251-86p7 complete	91	4e-08	53	573	1	63977	0.00156306172530753
75	Namchi	Chimpanzee bac	78.5	0.00015	239	869	2	63977	0.00312612345061506
76	Namchi	Chinchilla lanigera	78	0.000333333333333335	230.333333333333	673.333333333333	3	63977	0.0046891851759226
77	Namchi	Chlorella variabilis	76	2e-47	408	797	1	63977	0.00156306172530753
78	Namchi	Chlorocebus aethiops	82.2142857142857	2.23616074285714e-05	249.714285714286	857.571428571429	14	63977	0.0218828641543055
79	Namchi	Chlorocebus sabaeus	82	3e-89	411	674	1	63977	0.00156306172530753
80	Namchi	Choloepus hoffmanni	77.5	1.000000000015e-09	185	1115.5	2	63977	0.00312612345061506
81	Namchi	Clupea harengus	80	2e-22	163	881	1	63977	0.00156306172530753
82	Namchi	Coccomyxa subellipsoidea	84	1e-28	153	648	1	63977	0.00156306172530753
83	Namchi	Condylura cristata	82	1e-11	148.5	1763	2	63977	0.00312612345061506
84	Namchi	Conexibacter woesei	76	3e-29	291	607	1	63977	0.00156306172530753
85	Namchi	Cordyceps militaris	93	6e-16	67	571	1	63977	0.00156306172530753
86	Namchi	Corvus cornix	86	4e-05	58	3875	1	63977	0.00156306172530753
87	Namchi	Cow alpha-lactalbumin	99	0	518	518	1	63977	0.00156306172530753
88	Namchi	Cyanidioschyzon merolae	92	5e-13	62	815	1	63977	0.00156306172530753
89	Namchi	Dasypus novemcinctus	85.6	6.0084000006e-05	104.6	655.4	5	63977	0.00781530862653766
90	Namchi	Delphinapterus leucas	84.9685039370079	7.92988976614574e-07	532.417322834646	826.748031496063	127	63977	0.198508839114057
91	Namchi	Dendrocalamus latiflorus	80	2e-05	86	6554	1	63977	0.00156306172530753
92	Namchi	Dermatophagoides pteronyssinus	76	8e-85	669	2183	1	63977	0.00156306172530753
93	Namchi	Desmodus rotundus	87.6666666666667	2.00003333333333e-05	57.3333333333333	729.333333333333	3	63977	0.0046891851759226
94	Namchi	Dietzia timorensis	82	9e-27	154	1109	1	63977	0.00156306172530753
95	Namchi	Drosophila bipectinata	84	4e-08	77	590	1	63977	0.00156306172530753
96	Namchi	Drosophila erecta	80	1e-04	82	842	1	63977	0.00156306172530753
97	Namchi	Drosophila ficusphila	78	2e-26	218	2233	1	63977	0.00156306172530753
98	Namchi	Eimeria tenella	79	2e-22	178	801	1	63977	0.00156306172530753
99	Namchi	Elaphurus davidianus	97	6e-76	176	593	1	63977	0.00156306172530753
100	Namchi	Emiliania huxleyi	76.3333333333333	2.33333333343333e-08	226.333333333333	2841.66666666667	3	63977	0.0046891851759226
101	Namchi	Enhydra lutris	87	7e-05	53	531	1	63977	0.00156306172530753
102	Namchi	Equus asinus	80.8620689655172	7.66041418965862e-08	386.448275862069	778.379310344828	29	63977	0.0453287900339184
103	Namchi	Equus caballus	80.9072847682119	0.000381902823483689	367.523178807947	770.437086092715	151	63977	0.236022320521437
104	Namchi	Equus przewalskii	79.9310344827586	7.93104313448284e-05	423.137931034483	852.931034482759	29	63977	0.0453287900339184
105	Namchi	Erinaceus europaeus	83	2e-11	93	2111	1	63977	0.00156306172530753
106	Namchi	Eubalaena glacialis	85	7e-15	93	537	1	63977	0.00156306172530753
107	Namchi	Eucalyptus grandis	85	3e-50	213	859	1	63977	0.00156306172530753
108	Namchi	Exophiala xenobiotica	87	3e-06	60	3435	1	63977	0.00156306172530753
109	Namchi	Felis catus	79.4736842105263	7.47466809018211e-05	447.59649122807	828.491228070175	57	63977	0.0890945183425293
110	Namchi	Fragaria vesca	92	4e-13	62	657	1	63977	0.00156306172530753
111	Namchi	Fukomys damarensis	77	7e-10	137	1902	1	63977	0.00156306172530753
112	Namchi	Gaeumannomyces tritici	77	2e-11	159	692	1	63977	0.00156306172530753
113	Namchi	Galeopterus variegatus	86	6.68666667666667e-06	76.6666666666667	771.666666666667	3	63977	0.0046891851759226
114	Namchi	Gemmatirosa kalamazoonesis	76	4e-13	185	2509	1	63977	0.00156306172530753
115	Namchi	Geobacter pickeringii	80	8e-40	250	617	1	63977	0.00156306172530753
116	Namchi	Geospiza fortis	78	9e-15	166	645	1	63977	0.00156306172530753
117	Namchi	Gorilla gorilla	80.9	4.200111001e-06	149.9	709.2	10	63977	0.0156306172530753
118	Namchi	Gouania willdenowi	88	2e-14	77	526	4	63977	0.00625224690123013
119	Namchi	Gregarina niphandrodes	81	8e-12	106	1020	1	63977	0.00156306172530753
120	Namchi	Guillardia theta	79.5	1.0000005e-18	169.5	913	2	63977	0.00312612345061506
121	Namchi	Hammondia hammondi	77.5	3.5e-26	296	693	2	63977	0.00312612345061506
122	Namchi	Heterocephalus glaber	79	1.33334e-12	303	671	3	63977	0.0046891851759226
123	Namchi	Hipposideros armiger	81.5	0.0001000020008	268.4	858	10	63977	0.0156306172530753
124	Namchi	Homo sapiens	79.9018338727077	0.000155973397248697	344.392304926286	795.358504135203	2781	63977	4.34687465808025
125	Namchi	Hordeum vulgare	80	1e-52	302	2068	1	63977	0.00156306172530753
126	Namchi	Hyalella azteca	76	4e-15	217	968	1	63977	0.00156306172530753
127	Namchi	Immundisolibacter cernigliae	84	9e-29	152	520	1	63977	0.00156306172530753
128	Namchi	Ipomoea trifida	79	4e-53	316	725	1	63977	0.00156306172530753
129	Namchi	Isaria fumosorosea	75	1e-32	370	540	1	63977	0.00156306172530753
130	Namchi	Kryptolebias marmoratus	92	4e-08	51	700	1	63977	0.00156306172530753
131	Namchi	Kutzneria albida	87	6e-08	62	888	1	63977	0.00156306172530753
132	Namchi	Lacunisphaera limnophila	85	3.33466666666667e-13	118	2372.66666666667	3	63977	0.0046891851759226
133	Namchi	Lagenorhynchus obliquidens	84.74375	1.00568309813063e-06	489.86875	735.3875	160	63977	0.250089876049205
134	Namchi	Leifsonia xyli	78	9e-95	603	763	1	63977	0.00156306172530753
135	Namchi	Lemur catta	79	3.5e-11	232.5	680.5	2	63977	0.00312612345061506
136	Namchi	Lepisosteus oculatus	84.6666666666667	1e-06	186.333333333333	1690.33333333333	3	63977	0.0046891851759226
137	Namchi	Leptomonas pyrrhocoris	80	3e-09	104	549	1	63977	0.00156306172530753
138	Namchi	Leptonychotes weddellii	90	4e-07	51	518	1	63977	0.00156306172530753
139	Namchi	Lethenteron reissneri	79	2e-54	329	4629	1	63977	0.00156306172530753
140	Namchi	Lipotes vexillifer	86.5	2e-22	451	726	2	63977	0.00312612345061506
141	Namchi	Loxodonta africana	84.6	1.53750060000003e-05	142.6	627.9	10	63977	0.0156306172530753
142	Namchi	Lupinus angustifolius	83	0.002	69	875	1	63977	0.00156306172530753
143	Namchi	Lysinimonas sp	84	7e-61	263	684	1	63977	0.00156306172530753
144	Namchi	Macaca assamensis	80	3e-14	135	611	1	63977	0.00156306172530753
145	Namchi	Macaca fascicularis	79.2142857142857	3.592860000505e-08	430.714285714286	813.928571428571	14	63977	0.0218828641543055
146	Namchi	Macaca mulatta	79.7755102040816	2.39007774510224e-06	331.530612244898	872.163265306122	49	63977	0.0765900245400691
147	Namchi	Macaca nemestrina	80.6666666666667	1.11120666666667e-06	237	1050.44444444444	9	63977	0.0140675555277678
148	Namchi	Malassezia restricta	72	5e-09	276	3241	1	63977	0.00156306172530753
149	Namchi	Malassezia sympodialis	90	8e-16	77	799	1	63977	0.00156306172530753
150	Namchi	Manis javanica	82.0714285714286	0.000357857875857143	242.571428571429	738.928571428571	14	63977	0.0218828641543055
151	Namchi	Meles meles	88	6e-37	142	751	1	63977	0.00156306172530753
152	Namchi	Mesocricetus auratus	85.5	5e-14	211.5	750.5	2	63977	0.00312612345061506
153	Namchi	Methylosinus trichosporium	78	1e-32	270	642	1	63977	0.00156306172530753
154	Namchi	Microbacterium hominis	76	8e-10	171	565	1	63977	0.00156306172530753
155	Namchi	Microcebus murinus	78.5882352941177	4.95597176764724e-11	446.235294117647	845.705882352941	17	63977	0.0265720493302281
156	Namchi	Micrococcus luteus	90	3e-07	52	1416	1	63977	0.00156306172530753
157	Namchi	Micromonas commoda	80.3333333333333	6.66666666666667e-12	227.666666666667	1666.33333333333	3	63977	0.0046891851759226
158	Namchi	Micromonas pusilla	83	2.500000000035e-09	111.5	760	2	63977	0.00312612345061506
159	Namchi	Micromonospora sp	86	8e-27	129	3483	1	63977	0.00156306172530753
160	Namchi	Miniopterus natalensis	83.8571428571429	1.42857150005714e-09	353.571428571429	650.571428571429	7	63977	0.0109414320771527
161	Namchi	Mitsuaria sp	80	3e-05	86	866	1	63977	0.00156306172530753
162	Namchi	Mmurinus dna	83	2e-11	89	537	4	63977	0.00625224690123013
163	Namchi	Mouse dna	82.9047619047619	3.69047619048571e-05	248.52380952381	664.761904761905	21	63977	0.0328242962314582
164	Namchi	Muntiacus muntjak	88	8e-120	385	676	3	63977	0.0046891851759226
165	Namchi	Muntiacus vaginalis	94	0	859	853	1	63977	0.00156306172530753
166	Namchi	Mus musculus	83.4137931034483	3.0218821293126e-05	187.224137931034	934.775862068965	58	63977	0.0906575800678369
167	Namchi	Mus pahari	89	2e-07	55	759	1	63977	0.00156306172530753
168	Namchi	Mustela putorius	85	2.73363636445455e-05	280.090909090909	684.636363636364	11	63977	0.0171936789783829
169	Namchi	Mycoplasma haemocanis	87	9e-10	69	2325	1	63977	0.00156306172530753
170	Namchi	Mycoplasma ovis	78.6388888888889	8.33333333333333e-42	5292.80555555556	10903.9722222222	36	63977	0.0562702221110712
171	Namchi	Mycoplasma wenyonii	81.3225806451613	2.64516129032258e-66	2647.82258064516	7174.27419354839	62	63977	0.096909826969067
172	Namchi	Myotis brandtii	82.8	6.00000001000001e-06	126.6	805.8	5	63977	0.00781530862653766
173	Namchi	Myotis davidii	84	8e-100	408	675	1	63977	0.00156306172530753
174	Namchi	Myotis lucifugus	85	1.277000000075e-08	86	710.75	4	63977	0.00625224690123013
175	Namchi	Neofelis nebulosa	85	0.002	55	966	1	63977	0.00156306172530753
176	Namchi	Neophocaena asiaeorientalis	84.4418604651163	7.67441860465116e-17	500.720930232558	708.209302325581	43	63977	0.0672116541882239
177	Namchi	Nilaparvata lugens	82	1e-12	103	595	1	63977	0.00156306172530753
178	Namchi	Nleucogenys dna	80.5	5e-10	598	1011.5	2	63977	0.00312612345061506
179	Namchi	Nocardiopsis dassonvillei	78	6e-36	297	1957	1	63977	0.00156306172530753
180	Namchi	Nomascus leucogenys	81.3636363636364	0.000182112096545455	164	865.636363636364	11	63977	0.0171936789783829
181	Namchi	Nothoprocta perdicaria	82.6666666666667	2.00000000133333e-10	158.333333333333	1034.66666666667	3	63977	0.0046891851759226
182	Namchi	Nycteria sp	76	1e-11	178	1559	1	63977	0.00156306172530753
183	Namchi	Oaries gene	93	0	583	652	1	63977	0.00156306172530753
184	Namchi	Odocoileus virginianus	92.2794612794613	1.36402468742926e-15	406.306397306397	798.397306397306	297	63977	0.464229332416337
185	Namchi	Orcinus orca	84.25	5.0000000175e-33	517.75	1265	4	63977	0.00625224690123013
186	Namchi	Orycteropus afer	81	3e-05	85	709	1	63977	0.00156306172530753
187	Namchi	Oryctolagus cuniculus	81	2e-18	150	917	1	63977	0.00156306172530753
188	Namchi	Oryza brachyantha	85	5e-32	148	701	1	63977	0.00156306172530753
189	Namchi	Oryza sativa	78	4e-54	374	962	1	63977	0.00156306172530753
190	Namchi	Oryzias latipes	95	7e-16	62	2413	1	63977	0.00156306172530753
191	Namchi	Ostreococcus tauri	79.5	4.00000000000001e-05	177	663	2	63977	0.00312612345061506
192	Namchi	Otolemur garnetti	74	2e-24	368	1795	1	63977	0.00156306172530753
193	Namchi	Ovis ammon	90	2e-85	259	2372	1	63977	0.00156306172530753
194	Namchi	Ovis aries	93.1068702290076	3.2715703459216e-07	610.762268266085	809.478735005453	917	63977	1.43332760210701
195	Namchi	Ovis canadensis	92.2615651855915	2.94746120632867e-05	639.200310842933	745.356006582556	10938	63977	17.0967691514138
196	Namchi	Pan paniscus	82	2e-07	92	869	1	63977	0.00156306172530753
197	Namchi	Pan troglodytes	80.1844380403458	8.64025645357637e-05	337.92507204611	776.239193083573	347	63977	0.542382418681714
198	Namchi	Pangasianodon hypophthalmus	84	6e-17	105	723	1	63977	0.00156306172530753
199	Namchi	Panicum hallii	86	8e-16	94	765	1	63977	0.00156306172530753
200	Namchi	Panthera pardus	82.4285714285714	1.93287142857143e-06	387.928571428571	913	14	63977	0.0218828641543055
201	Namchi	Panthera tigris	86.5	5.0025e-06	239.25	890.25	4	63977	0.00625224690123013
202	Namchi	Pantholops hodgsonii	94.4242424242424	6.06153939467273e-12	140.393939393939	875.060606060606	33	63977	0.0515810369351486
203	Namchi	Papilio polytes	91	5e-18	77	873	1	63977	0.00156306172530753
204	Namchi	Papio anubis	81.4827586206897	0.000914191034793106	272.689655172414	804.620689655172	29	63977	0.0453287900339184
205	Namchi	Phascolarctos cinereus	82	2.667666669e-06	99	613.333333333333	3	63977	0.0046891851759226
206	Namchi	Phialocephala scopiformis	81	6e-04	77	3944	1	63977	0.00156306172530753
207	Namchi	Phyllostachys edulis	85	5e-09	75	3691	1	63977	0.00156306172530753
208	Namchi	Physeter catodon	84.3529411764706	8.82353044117688e-06	467.029411764706	810.529411764706	34	63977	0.0531440986604561
209	Namchi	Phytophthora sojae	72	1e-41	699	1665	1	63977	0.00156306172530753
210	Namchi	Piliocolobus tephrosceles	81	0.00150000000000001	104	534	2	63977	0.00312612345061506
211	Namchi	Plasmodium malariae	88	3e-12	73	1240	1	63977	0.00156306172530753
212	Namchi	Plasmodium vinckei	87	0.001	52	631	1	63977	0.00156306172530753
213	Namchi	Polistes dominula	84	0.005	61	737	1	63977	0.00156306172530753
214	Namchi	Pongo abelii	80.4029850746269	0.000142111744695558	253.492537313433	751.761194029851	67	63977	0.104725135595605
215	Namchi	Postia placenta	75	2.666666666667e-11	366	1341.66666666667	3	63977	0.0046891851759226
216	Namchi	Preprotachykinin (ppt)	99	0	455	913	1	63977	0.00156306172530753
217	Namchi	Propionibacterium acidifaciens	86	1e-36	160	502	2	63977	0.00312612345061506
218	Namchi	Propithecus coquereli	82	5.000000005e-14	158	544	2	63977	0.00312612345061506
219	Namchi	Prorocentrum minimum	82	1e-107	470	551	1	63977	0.00156306172530753
220	Namchi	Pseudocercospora fijiensis	75	7e-35	355	6537	1	63977	0.00156306172530753
221	Namchi	Pseudomonas aeruginosa	82	5e-22	143	2386	1	63977	0.00156306172530753
222	Namchi	Pseudomonas mesoacidophila	84	5e-08	79	2801	1	63977	0.00156306172530753
223	Namchi	Pseudomyrmex gracilis	84	3e-13	94	1749	1	63977	0.00156306172530753
224	Namchi	Pseudorca crassidens	81.9285714285714	1.07157142857321e-35	617.571428571429	710.75	28	63977	0.0437657283086109
225	Namchi	Ptb-009h11 complete	75	3e-60	614	722	1	63977	0.00156306172530753
226	Namchi	Ptb-076m13 complete	86	8e-05	59	616	1	63977	0.00156306172530753
227	Namchi	Ptb-146p21 complete	79	6e-18	154	902	1	63977	0.00156306172530753
228	Namchi	Pteropus alecto	79.8666666666667	1.48020000080003e-06	365.266666666667	755	15	63977	0.023445925879613
229	Namchi	Pteropus vampyrus	80.5	0.000688752687643752	301.5	734.5625	16	63977	0.0250089876049205
230	Namchi	Puma concolor	79	4e-14	148	735	1	63977	0.00156306172530753
231	Namchi	Rattus norvegicus	85.6666666666667	1.33333333333333e-08	227.333333333333	565.333333333333	3	63977	0.0046891851759226
232	Namchi	Rhagoletis zephyria	85	2e-11	81	2571	1	63977	0.00156306172530753
233	Namchi	Rhesus macaque	81.1621621621622	0.000216813715651366	344.216216216216	866.324324324324	37	63977	0.0578332838363787
234	Namchi	Rhinolophus euryale	77	3e-10	154	694	1	63977	0.00156306172530753
235	Namchi	Rhinolophus ferrumequinum	80	1e-58	357	748	1	63977	0.00156306172530753
236	Namchi	Rhinolophus sinicus	80.6428571428571	0.000230029142857143	256.214285714286	718.857142857143	14	63977	0.0218828641543055
237	Namchi	Rhinopithecus bieti	78.3333333333333	2.69666666666667e-07	311.666666666667	715.666666666667	3	63977	0.0046891851759226
238	Namchi	Rhinopithecus roxellana	89	5e-06	53	520	1	63977	0.00156306172530753
239	Namchi	Rhodococcus ruber	92	2e-12	61	720	1	63977	0.00156306172530753
240	Namchi	Rhodospirillum centenum	82	2e-41	220	720	1	63977	0.00156306172530753
241	Namchi	Rhodotorula graminis	85.5	4.0000025e-07	78.5	909	2	63977	0.00312612345061506
242	Namchi	Rhodotorula toruloides	83	1.001e-13	149.333333333333	1062.66666666667	3	63977	0.0046891851759226
243	Namchi	Rhodovulum sulfidophilum	86	6e-07	63	759	1	63977	0.00156306172530753
244	Namchi	Rousettus aegyptiacus	79.9090909090909	2.15076363745455e-05	445.418181818182	754.618181818182	55	63977	0.0859683948919143
245	Namchi	Rp43-058a24 complete	80	3e-150	783	931	1	63977	0.00156306172530753
246	Namchi	Rp43-29d5 complete	87	2e-05	55	513	1	63977	0.00156306172530753
247	Namchi	Saccoglossus kowalevskii	88	9e-05	52	647	1	63977	0.00156306172530753
248	Namchi	Salinarchaeum sp	81	3e-11	109	3673	1	63977	0.00156306172530753
249	Namchi	Sandaracinus amylolyticus	75	1e-10	192	1002	1	63977	0.00156306172530753
250	Namchi	Saprolegnia diclina	81	0.00372571431428572	159.428571428571	1293.14285714286	7	63977	0.0109414320771527
251	Namchi	Saprolegnia parasitica	83.6666666666667	3.33333350000015e-07	233.666666666667	1541	6	63977	0.00937837035184519
252	Namchi	Selaginella moellendorffii	85	1e-04	61	974	1	63977	0.00156306172530753
253	Namchi	Seriola lalandi	78	6.66666666666667e-19	441	892.666666666667	3	63977	0.0046891851759226
254	Namchi	Setaria italica	79	2e-32	256	977	1	63977	0.00156306172530753
255	Namchi	Sorangium cellulosum	83	5.00000004e-08	121.5	674.5	2	63977	0.00312612345061506
256	Namchi	Sorex araneus	81	1e-44	273	781	1	63977	0.00156306172530753
257	Namchi	Sorghum bicolor	81	2e-57	301	3173	1	63977	0.00156306172530753
258	Namchi	Sphingomonas wittichii	87	3e-14	82	652	1	63977	0.00156306172530753
259	Namchi	Sporisorium reilianum	83.75	1e-08	143.75	1556	4	63977	0.00625224690123013
260	Namchi	Stenotrophomonas rhizophila	85	7e-06	61	710	1	63977	0.00156306172530753
261	Namchi	Sticholonche zanclea	75	2e-57	586	739	1	63977	0.00156306172530753
262	Namchi	Streptomyces fungicidicus	91	2e-25	96	516	1	63977	0.00156306172530753
263	Namchi	Sus scrofa	81.4836781609195	5.5284982286191e-06	530.686436781609	792.385287356322	2175	63977	3.39965925254388
264	Namchi	Thalassiosira pseudonana	75	4e-22	295	520	1	63977	0.00156306172530753
265	Namchi	Thecamonas trahens	77	2e-26	247	642	1	63977	0.00156306172530753
266	Namchi	Theileria annulata	79.8	3.2000000000204e-10	334	1481.5	10	63977	0.0156306172530753
267	Namchi	Theileria equi	79	1.5e-26	415.5	808.5	2	63977	0.00312612345061506
268	Namchi	Theileria mutans	97.6666666666667	6.66666666666667e-88	485	845.333333333333	3	63977	0.0046891851759226
269	Namchi	Theileria orientalis	81.0393258426966	5.98618564865198e-09	679.505617977528	2025.72752808989	356	63977	0.556449974209482
270	Namchi	Theileria parva	81.6	1.80004666666667e-15	392.2	1605.4	15	63977	0.023445925879613
271	Namchi	Theileria sp	90.5	0	696	1089.5	2	63977	0.00312612345061506
272	Namchi	Theileria uilenbergi	85	7.5e-125	827.5	1289.25	4	63977	0.00625224690123013
273	Namchi	Thermoproteus uzoniensis	85	8e-04	61	1693	1	63977	0.00156306172530753
274	Namchi	Thielavia terrestris	79	8e-06	91	804	1	63977	0.00156306172530753
275	Namchi	Thioalkalivibrio paradoxus	81	2e-13	121	877	1	63977	0.00156306172530753
276	Namchi	Tilletiaria anomala	88	3e-11	73	911	1	63977	0.00156306172530753
277	Namchi	Tilletiopsis washingtonensis	80.75	1.250875e-18	548.875	1512.75	8	63977	0.0125044938024603
278	Namchi	Tokudaia muenninki	83	2e-06	76	707	1	63977	0.00156306172530753
279	Namchi	Toxoplasma gondii	79.3333333333333	2.00000333333333e-11	309	1812.66666666667	3	63977	0.0046891851759226
280	Namchi	Tpa_asm: neospora	83	2e-24	143	1628	1	63977	0.00156306172530753
281	Namchi	Tpa_exp: bos	95	4e-69	505	650	2	63977	0.00312612345061506
282	Namchi	Tpa_exp: homo	74	2e-15	304	573	1	63977	0.00156306172530753
283	Namchi	Tpa_exp: ovis	93	0	456	502	1	63977	0.00156306172530753
284	Namchi	Tpa_inf: homo	81	2e-98	505	1001	1	63977	0.00156306172530753
285	Namchi	Trametes hirsuta	80	2e-14	126	4192	1	63977	0.00156306172530753
286	Namchi	Trichechus manatus	82.625	1.1250050651e-05	300.375	882	8	63977	0.0125044938024603
287	Namchi	Trichoderma citrinoviride	72	2e-24	653	1416	1	63977	0.00156306172530753
288	Namchi	Tridentaforma fuscoleuca	91	5e-33	116	852	1	63977	0.00156306172530753
289	Namchi	Tupaia chinensis	72	3e-18	483	518	1	63977	0.00156306172530753
290	Namchi	Tursiops aduncus	86	5e-48	181	871	1	63977	0.00156306172530753
291	Namchi	Tursiops truncatus	84.6901408450704	7.12056352190183e-07	548.450704225352	794.239436619718	142	63977	0.22195476499367
292	Namchi	Uncultured mycoplasma	97	0	686	684	1	63977	0.00156306172530753
293	Namchi	Urocitellus parryii	81	6e-17	131	2743	1	63977	0.00156306172530753
294	Namchi	Ursus arctos	80.45	1.10550010000002e-05	367	765.45	20	63977	0.0312612345061506
295	Namchi	Ursus maritimus	80.125	3.6250002500075e-07	308.375	824.125	8	63977	0.0125044938024603
296	Namchi	Variovorax paradoxus	73	1e-17	313	2305	1	63977	0.00156306172530753
297	Namchi	Verrucosispora sp	88	7e-15	82	529	1	63977	0.00156306172530753
298	Namchi	Vicugna pacos	83.0909090909091	3.00003636363636e-09	556.636363636364	960.363636363636	11	63977	0.0171936789783829
299	Namchi	Vigna angularis	86	0.007	53	565	2	63977	0.00312612345061506
300	Namchi	Vulpes vulpes	80	4e-37	388.6	694.2	5	63977	0.00781530862653766
301	Namchi	Zalophus californianus	80.9375	0.000187901244375	265.625	596.1875	16	63977	0.0250089876049205
302	Namchi	Zymoseptoria tritici	91	3e-08	54	1610	1	63977	0.00156306172530753
303	Kapsiki	Acinonyx jubatus	81.1875	0.000312950000251875	228.4375	600	16	66100	0.0242057488653555
304	Kapsiki	Ailuropoda melanoleuca	80	7.5e-09	339.25	1053	4	66100	0.00605143721633888
305	Kapsiki	Anderseniella sp	100	0	5189	5189	3	66100	0.00453857791225416
306	Kapsiki	Aotus nancymaae	83	7.50075e-06	268.75	1103.25	4	66100	0.00605143721633888
307	Kapsiki	Apteryx australis	84.5	1e-27	171	711.5	2	66100	0.00302571860816944
308	Kapsiki	Artibeus jamaicensis	83	2.00000001e-08	99.5	652.5	2	66100	0.00302571860816944
309	Kapsiki	Babesia bigemina	88	5e-19	96	1089	1	66100	0.00151285930408472
310	Kapsiki	Babesia canis	72	3e-28	467	508	1	66100	0.00151285930408472
311	Kapsiki	Bac sequence	74	6e-17	323	2658	1	66100	0.00151285930408472
312	Kapsiki	Balaenoptera acutorostrata	84.5	2.05455227318192e-22	462	782.704545454545	44	66100	0.0665658093797277
313	Kapsiki	Bison bison	98.7318181818182	4.36381954727316e-17	522.163636363636	819.595454545455	220	66100	0.332829046898638
314	Kapsiki	Bos grunniens	99	5e-93	543	756.5	2	66100	0.00302571860816944
315	Kapsiki	Bos indicus	99.3669154228856	1.62614335962659e-18	537.827114427861	1002.39800995025	804	66100	1.21633888048411
316	Kapsiki	Bos mutus	98.6552042628774	2.64576877089837e-08	699.131320307874	722.766465364121	42225	66100	63.8804841149773
317	Kapsiki	Bos taurus	99.2880116959064	9.74663841253764e-10	645.771442495127	775.05701754386	2052	66100	3.10438729198185
318	Kapsiki	Bovine alpha	99	0	858	858	1	66100	0.00151285930408472
319	Kapsiki	Bovine interphotoreceptor	100	0	535	535	1	66100	0.00151285930408472
320	Kapsiki	Btaurus microsatellite	99	1e-46	158.5	1315	2	66100	0.00302571860816944
321	Kapsiki	Bubalus bubalis	96.4817073170732	1.83052862143511e-11	508.130081300813	850.138211382114	492	66100	0.744326777609682
322	Kapsiki	Callithrix jacchus	78.4117647058823	6.35470618236471e-06	346.117647058824	855.235294117647	17	66100	0.0257186081694402
323	Kapsiki	Callorhinus ursinus	78.5	2.5e-19	406.75	687.75	4	66100	0.00605143721633888
324	Kapsiki	Camelus bactrianus	85	1.5e-08	211.5	550.5	2	66100	0.00302571860816944
325	Kapsiki	Camelus dromedarius	84.2	4.2004e-22	219.4	614.4	5	66100	0.0075642965204236
326	Kapsiki	Camelus ferus	83.6666666666667	1.66666666666667e-50	423.666666666667	1100.5	6	66100	0.00907715582450832
327	Kapsiki	Canis familiaris	79.8933333333333	1.21548240014921e-05	449.16	818.693333333333	75	66100	0.113464447806354
328	Kapsiki	Canis lupus	80.4736842105263	0.000657894868428948	359.710526315789	723.5	38	66100	0.0574886535552194
329	Kapsiki	Capra hircus	93.1382978723404	1.06393709591723e-10	436.446808510638	823.425531914894	94	66100	0.142208774583964
330	Kapsiki	Capreolus pygargus	93	9e-122	314	1250	1	66100	0.00151285930408472
331	Kapsiki	Cavia porcellus	74	4e-48	560	637	1	66100	0.00151285930408472
332	Kapsiki	Cebus capucinus	78.75	1.275000000025e-05	329.875	789	8	66100	0.0121028744326778
333	Kapsiki	Ceratotherium simum	81.4285714285714	2.85714285714286e-17	473.857142857143	882.714285714286	7	66100	0.010590015128593
334	Kapsiki	Cercocebus atys	78.6666666666667	6.68e-11	342.333333333333	838.333333333333	3	66100	0.00453857791225416
335	Kapsiki	Cervus nippon	96	6e-35	99	1534	1	66100	0.00151285930408472
336	Kapsiki	Ch251-168b4 complete	92	7e-08	51	1027	1	66100	0.00151285930408472
337	Kapsiki	Ch251-31e22 complete	75	3e-15	233	810	1	66100	0.00151285930408472
338	Kapsiki	Ch251-379f15 complete	74	5e-41	538	558	1	66100	0.00151285930408472
339	Kapsiki	Ch251-86p7 complete	91	4e-08	53	570	1	66100	0.00151285930408472
340	Kapsiki	Chimpanzee bac	78.5	0.00015	239	875.5	2	66100	0.00302571860816944
341	Kapsiki	Chinchilla lanigera	78.3333333333333	0.000333333333333335	244.333333333333	685.666666666667	3	66100	0.00453857791225416
342	Kapsiki	Chlorocebus aethiops	80.7	1.66054852000002e-05	250.8	886.05	20	66100	0.0302571860816944
343	Kapsiki	Choloepus hoffmanni	81	2.66733333333334e-06	142	993.666666666667	3	66100	0.00453857791225416
344	Kapsiki	Condylura cristata	82	3e-30	182	809	1	66100	0.00151285930408472
345	Kapsiki	Cow alpha-lactalbumin	100	0	518	518	1	66100	0.00151285930408472
346	Kapsiki	Cricetulus griseus	88	7e-10	66	550	1	66100	0.00151285930408472
347	Kapsiki	Cryptotermes secundus	89	4e-13	71	618	1	66100	0.00151285930408472
348	Kapsiki	Dasypus novemcinctus	83.7142857142857	4.32028571471429e-05	114.857142857143	880.857142857143	7	66100	0.010590015128593
349	Kapsiki	Delphinapterus leucas	84.6124031007752	1.57161860722481e-06	546.248062015504	858.790697674419	129	66100	0.195158850226929
350	Kapsiki	Desmodus rotundus	84	1.33333333333333e-05	135.666666666667	529	3	66100	0.00453857791225416
351	Kapsiki	Diceros bicornis	82	1e-13	114	730	1	66100	0.00151285930408472
352	Kapsiki	Elaphurus davidianus	97	6e-76	176	593	1	66100	0.00151285930408472
353	Kapsiki	Equus asinus	79.9615384615385	1.54673077884731e-07	438.115384615385	835	26	66100	0.0393343419062027
354	Kapsiki	Equus caballus	81.1077844311377	0.000324372895608427	348.562874251497	774.634730538922	167	66100	0.252647503782148
355	Kapsiki	Equus przewalskii	80.1333333333333	4.33334204733333e-05	387.633333333333	841.8	30	66100	0.0453857791225416
356	Kapsiki	Eubalaena glacialis	85	7e-15	93	542	1	66100	0.00151285930408472
357	Kapsiki	Eulemur macaco	79	4e-07	104	518	1	66100	0.00151285930408472
358	Kapsiki	Felis catus	78.9016393442623	6.93036083607052e-05	477.081967213115	829.639344262295	61	66100	0.0922844175491679
359	Kapsiki	Galeopterus variegatus	86	6.68666667666667e-06	76.6666666666667	767.666666666667	3	66100	0.00453857791225416
360	Kapsiki	Gorilla gorilla	81.8181818181818	2.36391181927273e-06	192.545454545455	656.727272727273	11	66100	0.0166414523449319
361	Kapsiki	Heterocephalus glaber	81.4	1.2800004e-11	351.2	689.8	5	66100	0.0075642965204236
362	Kapsiki	Hipposideros armiger	80.875	0.000125000001	322.875	869.875	8	66100	0.0121028744326778
363	Kapsiki	Hippotragus niger	92	3e-73	205	505	1	66100	0.00151285930408472
364	Kapsiki	Homo sapiens	79.9451962110961	0.00014052199097793	345.236806495264	799.730378890392	2956	66100	4.47201210287443
365	Kapsiki	Hydropotes inermis	88	1e-21	104	1259	1	66100	0.00151285930408472
366	Kapsiki	Lagenorhynchus obliquidens	84.6959064327485	1.00007141637427e-06	517.947368421053	743.362573099415	171	66100	0.258698940998487
367	Kapsiki	Lemur catta	79	3e-11	232.5	665.5	2	66100	0.00302571860816944
368	Kapsiki	Leptonychotes weddellii	90	4e-07	51	541	1	66100	0.00151285930408472
369	Kapsiki	Lipotes vexillifer	87	5e-24	320	569.5	2	66100	0.00302571860816944
370	Kapsiki	Loxodonta africana	84	1.70666733411114e-05	127.222222222222	738.111111111111	9	66100	0.0136157337367625
371	Kapsiki	Macaca assamensis	80	3e-14	135	609	1	66100	0.00151285930408472
372	Kapsiki	Macaca fascicularis	78.4666666666667	2.68667801353333e-08	397.8	768.866666666667	15	66100	0.0226928895612708
373	Kapsiki	Macaca mulatta	79.6666666666667	0.000415316578155556	323.759259259259	869.87037037037	54	66100	0.0816944024205749
374	Kapsiki	Macaca nemestrina	79.6666666666667	1.75000800001667e-05	267.166666666667	968.166666666667	12	66100	0.0181543116490166
375	Kapsiki	Manis javanica	81.9375	0.000314763141437503	258.625	816.125	16	66100	0.0242057488653555
376	Kapsiki	Meles meles	87	8e-31	134	773	1	66100	0.00151285930408472
377	Kapsiki	Mesocricetus auratus	85.5	5e-14	211.5	778.5	2	66100	0.00302571860816944
378	Kapsiki	Microcebus murinus	80.0666666666667	2.00333894677334e-05	419.733333333333	846.4	15	66100	0.0226928895612708
379	Kapsiki	Miniopterus natalensis	83	1.25000006255e-09	354.125	749.625	8	66100	0.0121028744326778
380	Kapsiki	Mmurinus dna	78.5714285714286	4e-10	331.714285714286	700.714285714286	7	66100	0.010590015128593
381	Kapsiki	Mouse dna	83.5238095238095	2.883395238105e-05	207.285714285714	639.047619047619	21	66100	0.0317700453857791
382	Kapsiki	Muntiacus muntjak	88	4e-118	382	715	3	66100	0.00453857791225416
383	Kapsiki	Muntiacus vaginalis	93.5	0	728.5	727	2	66100	0.00302571860816944
384	Kapsiki	Mus musculus	83.375	3.10855498214502e-05	194.285714285714	981.696428571429	56	66100	0.0847201210287443
385	Kapsiki	Mus pahari	89	2e-07	55	760	1	66100	0.00151285930408472
386	Kapsiki	Mustela putorius	84.3333333333333	3.33333333433333e-05	276	690.666666666667	9	66100	0.0136157337367625
387	Kapsiki	Myotis brandtii	83.5	1e-05	122.5	810.5	4	66100	0.00605143721633888
388	Kapsiki	Myotis davidii	82	5e-13	273	647	2	66100	0.00302571860816944
389	Kapsiki	Myotis lucifugus	86	1.70000000013333e-08	82.3333333333333	734	3	66100	0.00453857791225416
390	Kapsiki	Neomonachus schauinslandi	85	1e-07	73	506	1	66100	0.00151285930408472
391	Kapsiki	Neophocaena asiaeorientalis	84.8292682926829	8.78048780487805e-16	474.024390243902	706.682926829268	41	66100	0.0620272314674735
392	Kapsiki	Nleucogenys dna	77.6666666666667	3.33333333333333e-10	580	866.666666666667	3	66100	0.00453857791225416
393	Kapsiki	Nomascus leucogenys	81.5	0.0002003300076	143.1	879.1	10	66100	0.0151285930408472
394	Kapsiki	Odocoileus virginianus	92.3543046357616	6.62602917738388e-13	399.814569536424	813.420529801325	302	66100	0.456883509833585
395	Kapsiki	Orcinus orca	84.25	5.00000002e-33	517.75	1328.75	4	66100	0.00605143721633888
396	Kapsiki	Orycteropus afer	81	2e-05	85	608	1	66100	0.00151285930408472
397	Kapsiki	Oryctolagus cuniculus	81	2e-18	150	917	1	66100	0.00151285930408472
398	Kapsiki	Otolemur garnetti	74	2e-24	368	1796	1	66100	0.00151285930408472
399	Kapsiki	Ovis ammon	91	2e-80	237	2389	1	66100	0.00151285930408472
400	Kapsiki	Ovis aries	93.2517623363545	3.08160121047342e-07	611.716012084592	812.792547834844	993	66100	1.50226928895613
401	Kapsiki	Ovis canadensis	92.2577409507196	0.000197876981103541	638.854775403402	750.173310074139	11465	66100	17.3449319213313
402	Kapsiki	Pan paniscus	78	1e-07	220	682.5	2	66100	0.00302571860816944
403	Kapsiki	Pan troglodytes	80.5511363636364	9.99848535847209e-05	332.397727272727	773.693181818182	352	66100	0.532526475037821
404	Kapsiki	Pangasianodon hypophthalmus	84	1e-18	108	740	1	66100	0.00151285930408472
405	Kapsiki	Panthera pardus	80.5625	1.87566875e-06	455.25	949.0625	16	66100	0.0242057488653555
406	Kapsiki	Panthera tigris	86.5	2.5025e-06	239.25	864	4	66100	0.00605143721633888
407	Kapsiki	Pantholops hodgsonii	94.2368421052632	1.31580268426316e-13	150.921052631579	928.921052631579	38	66100	0.0574886535552194
408	Kapsiki	Papio anubis	81.65625	0.000887491719031547	252.59375	744.15625	32	66100	0.048411497730711
409	Kapsiki	Phascolarctos cinereus	81.5	1.50000005e-09	115	550.5	2	66100	0.00302571860816944
410	Kapsiki	Physeter catodon	84.7837837837838	8.10810825945973e-06	465.567567567568	799.648648648649	37	66100	0.0559757942511346
411	Kapsiki	Piliocolobus tephrosceles	81	0.000600000040000002	146	549.2	5	66100	0.0075642965204236
412	Kapsiki	Pongo abelii	80.9411764705882	9.5385248959003e-05	237.808823529412	760.676470588235	68	66100	0.102874432677761
413	Kapsiki	Preprotachykinin (ppt)	99	0	453	911	1	66100	0.00151285930408472
414	Kapsiki	Propithecus coquereli	82	5.000000005e-14	158	598	2	66100	0.00302571860816944
415	Kapsiki	Pseudorca crassidens	82.53125	6.25e-12	574.875	694.21875	32	66100	0.048411497730711
416	Kapsiki	Ptb-076m13 complete	86	8e-05	59	616	1	66100	0.00151285930408472
417	Kapsiki	Ptb-146p21 complete	72	6e-18	429	926	1	66100	0.00151285930408472
418	Kapsiki	Pteropus alecto	80.9411764705882	1.30623529470591e-06	349.588235294118	781.235294117647	17	66100	0.0257186081694402
419	Kapsiki	Pteropus vampyrus	80.4210526315789	0.000585581263263158	307.684210526316	740.526315789474	19	66100	0.0287443267776097
420	Kapsiki	Pudu mephistophiles	75	9e-54	577	587	1	66100	0.00151285930408472
421	Kapsiki	Puma concolor	79	4e-14	148	736	1	66100	0.00151285930408472
422	Kapsiki	Rattus norvegicus	85.6666666666667	1.33333333333333e-08	227.333333333333	590	3	66100	0.00453857791225416
423	Kapsiki	Rhesus macaque	81.5609756097561	0.000196155775590018	321.073170731707	834.268292682927	41	66100	0.0620272314674735
424	Kapsiki	Rhinolophus euryale	80	1.5e-10	209.5	655.5	2	66100	0.00302571860816944
425	Kapsiki	Rhinolophus sinicus	80.2352941176471	2.42474717647059e-05	269.411764705882	972.235294117647	17	66100	0.0257186081694402
426	Kapsiki	Rhinopithecus bieti	81	2.7e-06	227.25	654.75	4	66100	0.00605143721633888
427	Kapsiki	Rousettus aegyptiacus	79.7627118644068	2.00257688237288e-05	423.067796610169	721.966101694915	59	66100	0.0892586989409985
428	Kapsiki	Rp43-058a24 complete	80	1e-148	783	931	1	66100	0.00151285930408472
429	Kapsiki	Sorex araneus	80	5e-43	273	782	1	66100	0.00151285930408472
430	Kapsiki	Sus scrofa	81.5717400784998	4.80379461929172e-06	528.682948102922	792.447884866986	2293	66100	3.46898638426626
431	Kapsiki	Theileria orientalis	77	6e-107	712	785	1	66100	0.00151285930408472
432	Kapsiki	Theileria velifera	90	3e-163	452	594	1	66100	0.00151285930408472
433	Kapsiki	Tokudaia muenninki	83	2e-06	76	701	1	66100	0.00151285930408472
434	Kapsiki	Tpa_exp: bos	99	0	802	802	1	66100	0.00151285930408472
435	Kapsiki	Tpa_exp: homo	72	1e-17	556	573	1	66100	0.00151285930408472
436	Kapsiki	Tpa_exp: ovis	93	0	456	690	2	66100	0.00302571860816944
437	Kapsiki	Tpa_inf: homo	80	1e-109	610	1166	1	66100	0.00151285930408472
438	Kapsiki	Trichechus manatus	79.7142857142857	1.28571450285714e-05	358.857142857143	847.285714285714	7	66100	0.010590015128593
439	Kapsiki	Tupaia chinensis	72	3e-18	483	561	1	66100	0.00151285930408472
440	Kapsiki	Tursiops aduncus	86	5e-48	181	897	1	66100	0.00151285930408472
441	Kapsiki	Tursiops truncatus	84.7357142857143	7.22190717200558e-07	522.228571428571	757.064285714286	140	66100	0.211800302571861
442	Kapsiki	Urocitellus parryii	90	6e-10	61	1445	1	66100	0.00151285930408472
443	Kapsiki	Ursus arctos	80	9.63478347826279e-06	368.565217391304	707.217391304348	23	66100	0.0347957639939486
444	Kapsiki	Ursus maritimus	79.8	2.900000200006e-07	307.9	839	10	66100	0.0151285930408472
445	Kapsiki	Vicugna pacos	83.1818181818182	1.09094545454545e-09	558.727272727273	1108.90909090909	11	66100	0.0166414523449319
446	Kapsiki	Vigna angularis	86	0.007	53	565	2	66100	0.00302571860816944
447	Kapsiki	Vulpes vulpes	79.6	4e-37	464.6	747.4	5	66100	0.0075642965204236
448	Kapsiki	Zalophus californianus	80.1818181818182	4.11727272727279e-08	275.090909090909	642.272727272727	11	66100	0.0166414523449319
449	White Fulani	Acinonyx jubatus	81	6.2512500251875e-05	296.375	608.875	16	67714	0.0236287916826653
450	White Fulani	Ailuropoda melanoleuca	80	7.5e-09	333.75	734.75	4	67714	0.00590719792066633
451	White Fulani	Anderseniella sp	100	0	2484	2484	4	67714	0.00590719792066633
452	White Fulani	Aotus nancymaae	80.3333333333333	3.33333333336667e-08	185.333333333333	750	3	67714	0.00443039844049975
453	White Fulani	Apteryx australis	83.6666666666667	3.33333334e-19	155.666666666667	673	3	67714	0.00443039844049975
454	White Fulani	Artibeus jamaicensis	81	4e-08	95	576	1	67714	0.00147679948016658
455	White Fulani	Babesia canis	86	2e-106	380	614	1	67714	0.00147679948016658
456	White Fulani	Bac sequence	75.5	3.5000005e-17	273	1949.5	2	67714	0.00295359896033317
457	White Fulani	Balaenoptera acutorostrata	84.4761904761905	4.97690476904763e-21	483.02380952381	826.738095238095	42	67714	0.0620255781669965
458	White Fulani	Bison bison	98.6454545454545	4.54545454549096e-06	515.190909090909	814.268181818182	220	67714	0.324895885636648
459	White Fulani	Bos grunniens	99	1e-92	197	651	1	67714	0.00147679948016658
460	White Fulani	Bos indicus	99.3762626262626	3.07624657669233e-18	547.604797979798	989.319444444444	792	67714	1.16962518829193
461	White Fulani	Bos mutus	98.6572930354796	1.11332035845944e-07	700.237271532672	719.8985306415	41855	67714	61.8114422423723
462	White Fulani	Bos taurus	99.1940154440154	2.41317568067937e-06	637.828667953668	758.746621621622	2072	67714	3.05992852290516
463	White Fulani	Bovine alpha	99	0	884	884	1	67714	0.00147679948016658
464	White Fulani	Bovine interphotoreceptor	99	0	557	557	1	67714	0.00147679948016658
465	White Fulani	Btaurus microsatellite	99.5	1e-36	140	1309	2	67714	0.00295359896033317
466	White Fulani	Bubalus bubalis	96.5348837209302	8.24528655634889e-11	515.107822410148	904.268498942918	473	67714	0.698526154118794
467	White Fulani	Callithrix jacchus	78.0555555555556	2.82238892e-05	357.666666666667	863.722222222222	18	67714	0.0265823906429985
468	White Fulani	Callorhinus ursinus	75.6666666666667	3.33333333333333e-18	489.333333333333	744.666666666667	3	67714	0.00443039844049975
469	White Fulani	Camelus bactrianus	81.3333333333333	1e-08	258.666666666667	625	3	67714	0.00443039844049975
470	White Fulani	Camelus dromedarius	87	3.66733333333333e-22	112.333333333333	543	3	67714	0.00443039844049975
471	White Fulani	Camelus ferus	85	2e-22	366.8	1885.8	5	67714	0.00738399740083291
472	White Fulani	Canis familiaris	80.2236842105263	0.000210593537370285	440.855263157895	826.934210526316	76	67714	0.11223676049266
473	White Fulani	Canis lupus	79.9444444444444	0.000552825027777778	379.944444444444	735.638888888889	36	67714	0.053164781285997
474	White Fulani	Capra hircus	93.2065217391304	9.81032608902396e-11	455.29347826087	779.228260869565	92	67714	0.135865552175326
475	White Fulani	Capreolus pygargus	93	9e-122	314	1251	1	67714	0.00147679948016658
476	White Fulani	Cavia porcellus	74	2e-46	560	640	1	67714	0.00147679948016658
477	White Fulani	Cebus capucinus	82.6666666666667	1.24888888891111e-05	235	702.555555555556	9	67714	0.0132911953214992
478	White Fulani	Ceratotherium simum	80.7142857142857	2.85714285714286e-17	446.428571428571	1056	7	67714	0.0103375963611661
479	White Fulani	Cercocebus atys	77.25	5e-11	475	722	4	67714	0.00590719792066633
480	White Fulani	Cervus dama	93	1e-36	114	540	1	67714	0.00147679948016658
481	White Fulani	Ch251-168b4 complete	92	7e-08	51	1053	1	67714	0.00147679948016658
482	White Fulani	Ch251-31e22 complete	75	3e-15	233	810	1	67714	0.00147679948016658
483	White Fulani	Ch251-379f15 complete	74	6e-46	568	579	1	67714	0.00147679948016658
484	White Fulani	Ch251-520n11 complete	87	4e-07	60	550	1	67714	0.00147679948016658
485	White Fulani	Ch251-86p7 complete	91	4e-08	53	576	1	67714	0.00147679948016658
486	White Fulani	Chimpanzee bac	78.5	0.00015	239	873.5	2	67714	0.00295359896033317
487	White Fulani	Chinchilla lanigera	78.3333333333333	0.000333333333333335	241.666666666667	657	3	67714	0.00443039844049975
488	White Fulani	Chlorocebus aethiops	80.7857142857143	2.24143357142857e-05	271.642857142857	887.357142857143	14	67714	0.0206751927223322
489	White Fulani	Choloepus hoffmanni	83.6666666666667	2.33400000000013e-06	96.3333333333333	983.666666666667	3	67714	0.00443039844049975
490	White Fulani	Citrobacter braakii	96	0	751	751	1	67714	0.00147679948016658
491	White Fulani	Citrobacter freundii	92	0	1116	1116	3	67714	0.00443039844049975
492	White Fulani	Citrobacter koseri	97	0	884	884	1	67714	0.00147679948016658
493	White Fulani	Citrobacter sp	84	2e-139	518	521	1	67714	0.00147679948016658
494	White Fulani	Citrobacter werkmanii	89	0	623	623	1	67714	0.00147679948016658
495	White Fulani	Citrobacter youngae	90	0	528	528	1	67714	0.00147679948016658
496	White Fulani	Condylura cristata	78	2e-16	157	534	1	67714	0.00147679948016658
497	White Fulani	Cow alpha-lactalbumin	100	0	518	518	1	67714	0.00147679948016658
498	White Fulani	Cronobacter sakazakii	97.3333333333333	0	984.666666666667	4385.33333333333	3	67714	0.00443039844049975
499	White Fulani	Cryptotermes secundus	89	4e-13	71	605	1	67714	0.00147679948016658
500	White Fulani	Dasypus novemcinctus	83	3.780250000375e-05	137.125	834.25	8	67714	0.0118143958413327
501	White Fulani	Delphinapterus leucas	84.6769230769231	7.90589233107769e-07	539.976923076923	843.861538461538	130	67714	0.191983932421656
502	White Fulani	Desmodus rotundus	84	1.33333333333333e-05	135.666666666667	544.666666666667	3	67714	0.00443039844049975
503	White Fulani	Dickeya dadantii	93	0	838	839	1	67714	0.00147679948016658
504	White Fulani	Dickeya fangzhongdai	93	0	1731	1731	1	67714	0.00147679948016658
505	White Fulani	Elaphurus davidianus	98	4e-77	175	591	1	67714	0.00147679948016658
506	White Fulani	Enhydra lutris	87	7e-05	53	527	1	67714	0.00147679948016658
507	White Fulani	Enterobacter asburiae	96.2172949002217	1.33037694013304e-100	1504.75609756098	2019.25720620843	451	67714	0.666036565555129
508	White Fulani	Enterobacter bugandensis	94.6666666666667	2e-170	936.8	1314.66666666667	15	67714	0.0221519922024987
509	White Fulani	Enterobacter cloacae	95.0925449871465	5.1413881748072e-13	1523.0822622108	2148.60668380463	389	67714	0.574474997784801
510	White Fulani	Enterobacter hormaechei	94.4	0	1274	2171.93333333333	15	67714	0.0221519922024987
511	White Fulani	Enterobacter kobei	93.75	9.375e-95	5820.84375	6430.3125	32	67714	0.0472575833653307
512	White Fulani	Enterobacter roggenkampii	96.3021582733813	1.43884892086331e-47	1468.35251798561	1977.02158273381	139	67714	0.205275127743155
513	White Fulani	Enterobacter sp	95.8861047835991	1.82232346241458e-107	2103.38496583144	3302.0569476082	439	67714	0.64831497179313
514	White Fulani	Enterobacter xiangfangensis	96	0	1912	2226	2	67714	0.00295359896033317
515	White Fulani	Enterobacteriaceae bacterium	86	4e-156	519	517	1	67714	0.00147679948016658
516	White Fulani	Equus asinus	80.6	2.037166673334e-07	408.166666666667	786.1	30	67714	0.0443039844049975
517	White Fulani	Equus caballus	81.0314465408805	0.000365328758785523	363.937106918239	770.364779874214	159	67714	0.234811117346487
518	White Fulani	Equus przewalskii	80.3	7.66680735333333e-05	402.5	877.966666666667	30	67714	0.0443039844049975
519	White Fulani	Escherichia coli	94	0	1073	1074	1	67714	0.00147679948016658
520	White Fulani	Eubalaena glacialis	85	7e-15	93	535	1	67714	0.00147679948016658
521	White Fulani	Felis catus	78.9830508474576	7.13139507017593e-05	482.525423728814	829.169491525424	59	67714	0.0871311693298284
522	White Fulani	Galeopterus variegatus	84.75	5.0150000075e-06	92.5	724.75	4	67714	0.00590719792066633
523	White Fulani	Gorilla gorilla	81	5.83593341666667e-07	202.5	695.25	12	67714	0.017721593761999
524	White Fulani	Gouania willdenowi	88	2e-14	77	526	4	67714	0.00590719792066633
525	White Fulani	Hafnia alvei	94	0	496	770	1	67714	0.00147679948016658
526	White Fulani	Heterocephalus glaber	82.2	6.0000013600004e-05	245.2	753.6	5	67714	0.00738399740083291
527	White Fulani	Hipposideros armiger	84.2857142857143	0.000142871429714286	171	854.285714285714	7	67714	0.0103375963611661
528	White Fulani	Hippotragus niger	91	3e-73	211	518	1	67714	0.00147679948016658
529	White Fulani	Homo sapiens	79.9107692307692	0.000140584676794055	344.414700854701	796.121367521368	2925	67714	4.31963847948726
530	White Fulani	Hydropotes inermis	88	1e-21	104	1282	1	67714	0.00147679948016658
531	White Fulani	Klebsiella pneumoniae	97	0	1665.875	5308.75	8	67714	0.0118143958413327
532	White Fulani	Lagenorhynchus obliquidens	84.8223684210526	1.0592730881579e-06	499.072368421053	742.026315789474	152	67714	0.224473520985321
533	White Fulani	Lelliottia amnigena	94	1e-22	3931	4997.2	5	67714	0.00738399740083291
534	White Fulani	Lelliottia nimipressuralis	96.3154121863799	1.7921146953405e-90	1732.60931899642	2147.8853046595	558	67714	0.824054109932953
535	White Fulani	Lemur catta	79	3e-11	232.5	634.5	2	67714	0.00295359896033317
536	White Fulani	Leptonychotes weddellii	90	4e-07	51	519	1	67714	0.00147679948016658
537	White Fulani	Lipotes vexillifer	88	1e-23	103	608	1	67714	0.00147679948016658
538	White Fulani	Loxodonta africana	83.1111111111111	1.70711180002222e-05	126.777777777778	685.111111111111	9	67714	0.0132911953214992
539	White Fulani	Macaca assamensis	80	3e-14	135	611	1	67714	0.00147679948016658
540	White Fulani	Macaca fascicularis	78.2307692307692	3.10001078462077e-08	410.769230769231	829.615384615385	13	67714	0.0191983932421656
541	White Fulani	Macaca mulatta	79.5	0.000411631218561167	335.518518518519	832.703703703704	54	67714	0.0797471719289955
542	White Fulani	Macaca nemestrina	79.9230769230769	2.38769969230769e-05	263.923076923077	950.923076923077	13	67714	0.0191983932421656
543	White Fulani	Manis javanica	83.3333333333333	2.81468420000267e-06	220.666666666667	788.666666666667	15	67714	0.0221519922024987
544	White Fulani	Meles meles	87	1e-30	134	963	1	67714	0.00147679948016658
545	White Fulani	Mesocricetus auratus	85.5	4.5e-14	211.5	756.5	2	67714	0.00295359896033317
546	White Fulani	Microcebus murinus	79.1818181818182	4.54554284191e-06	389.045454545455	777.727272727273	22	67714	0.0324895885636648
547	White Fulani	Miniopterus natalensis	81.8333333333333	5.00000000008333e-06	392.333333333333	647.5	6	67714	0.0088607968809995
548	White Fulani	Mouse dna	82.3157894736842	8.42631578948974e-05	258.421052631579	692.473684210526	19	67714	0.0280591901231651
549	White Fulani	Muntiacus muntjak	88	5e-132	407	730	3	67714	0.00443039844049975
550	White Fulani	Muntiacus vaginalis	94	0	886	880	1	67714	0.00147679948016658
551	White Fulani	Mus musculus	83.5263157894737	2.90472223684441e-05	192.578947368421	1026.59649122807	57	67714	0.0841775703694952
552	White Fulani	Mus pahari	89	2e-07	55	760	1	67714	0.00147679948016658
553	White Fulani	Mustela putorius	85.6153846153846	5.38461615384615e-08	296.153846153846	752	13	67714	0.0191983932421656
554	White Fulani	Myotis brandtii	81.6666666666667	5.00000000833334e-06	168.833333333333	758.166666666667	6	67714	0.0088607968809995
555	White Fulani	Myotis davidii	83	4e-103	433	705	1	67714	0.00147679948016658
556	White Fulani	Myotis lucifugus	84.25	1.275000000075e-08	128.25	688.5	4	67714	0.00590719792066633
557	White Fulani	Neofelis nebulosa	85	0.002	55	966	1	67714	0.00147679948016658
558	White Fulani	Neophocaena asiaeorientalis	84.65	1.5005e-16	497.9	722.95	40	67714	0.0590719792066633
559	White Fulani	Nleucogenys dna	78.3333333333333	3.33333333333333e-10	574.666666666667	850.333333333333	3	67714	0.00443039844049975
560	White Fulani	Nomascus leucogenys	83.625	0.0001253879375	129.375	1104.125	8	67714	0.0118143958413327
561	White Fulani	Oaries gene	93	0	573	630	1	67714	0.00147679948016658
562	White Fulani	Odocoileus virginianus	92.4474576271186	3.05120771155318e-12	400.050847457627	809.281355932203	295	67714	0.435655846649142
563	White Fulani	Orcinus orca	84.2	4.000000014e-33	506	1106.4	5	67714	0.00738399740083291
564	White Fulani	Orycteropus afer	81	3e-05	85	676	1	67714	0.00147679948016658
565	White Fulani	Oryctolagus cuniculus	88	2.6e-17	106.5	776	2	67714	0.00295359896033317
566	White Fulani	Otolemur garnetti	74	2e-24	368	1807	1	67714	0.00147679948016658
567	White Fulani	Ovis ammon	90	4e-83	252	2328	1	67714	0.00147679948016658
568	White Fulani	Ovis aries	93.1757451181912	3.13466598354937e-07	613.201438848921	825.032887975334	973	67714	1.43692589420209
569	White Fulani	Ovis canadensis	92.2867927802846	5.24021163855018e-06	638.075581395349	748.140489413398	11524	67714	17.0186372094397
570	White Fulani	Pan paniscus	82	2e-07	92	875	1	67714	0.00147679948016658
571	White Fulani	Pan troglodytes	80.4183381088825	8.53033988510334e-05	331.997134670487	787.982808022923	349	67714	0.515403018578137
572	White Fulani	Pangasianodon hypophthalmus	83	2e-17	109	729	1	67714	0.00147679948016658
573	White Fulani	Panthera pardus	80.2222222222222	1.50058333333333e-06	479.666666666667	975	18	67714	0.0265823906429985
574	White Fulani	Panthera tigris	87.75	5.005e-06	197.25	1066.5	4	67714	0.00590719792066633
575	White Fulani	Pantholops hodgsonii	94.5833333333333	5.55555694511667e-12	141.416666666667	851.333333333333	36	67714	0.053164781285997
576	White Fulani	Papio anubis	81.5806451612903	0.000945223345487113	260.354838709677	739.193548387097	31	67714	0.0457807838851641
577	White Fulani	Phascolarctos cinereus	81	1.5000035e-09	115	526.5	2	67714	0.00295359896033317
578	White Fulani	Physeter catodon	84.5789473684211	7.89473698948958e-06	464.157894736842	787.210526315789	38	67714	0.0561183802463302
579	White Fulani	Piliocolobus tephrosceles	82.2	0.000600000180000002	117	538	5	67714	0.00738399740083291
580	White Fulani	Plutella xylostella	95.5	0	3253.5	6181.5	4	67714	0.00590719792066633
581	White Fulani	Pongo abelii	80.7164179104478	0.000171007536022421	244.731343283582	776.238805970149	67	67714	0.0989455651711611
582	White Fulani	Preprotachykinin (ppt)	99	0	446	904	1	67714	0.00147679948016658
583	White Fulani	Propithecus coquereli	81.6666666666667	6.66666667e-05	131.666666666667	566	3	67714	0.00443039844049975
584	White Fulani	Pseudorca crassidens	81.8666666666667	6.66666666666667e-13	562.766666666667	708.7	30	67714	0.0443039844049975
585	White Fulani	Ptb-076m13 complete	86	8e-05	59	616	1	67714	0.00147679948016658
586	White Fulani	Ptb-146p21 complete	72	6e-18	429	928	1	67714	0.00147679948016658
587	White Fulani	Pteropus alecto	81	3.07094117707062e-06	322.235294117647	776.588235294118	17	67714	0.0251055911628319
588	White Fulani	Pteropus vampyrus	81.4210526315789	0.000580004579073685	297	731.578947368421	19	67714	0.0280591901231651
589	White Fulani	Puma concolor	79	4e-14	148	729	1	67714	0.00147679948016658
590	White Fulani	Rahnella aquatilis	92	0	625	626	1	67714	0.00147679948016658
591	White Fulani	Rattus norvegicus	85.6666666666667	1.33333333333333e-08	227.333333333333	588	3	67714	0.00443039844049975
592	White Fulani	Rhesus macaque	81.4042553191489	0.000365153054895986	311.829787234043	824.31914893617	47	67714	0.0694095755678294
593	White Fulani	Rhinolophus euryale	77	3e-10	154	792	1	67714	0.00147679948016658
594	White Fulani	Rhinolophus sinicus	80.2352941176471	0.000376847471764706	269.764705882353	944.823529411765	17	67714	0.0251055911628319
595	White Fulani	Rhinopithecus bieti	77.3333333333333	2.66666666833333e-07	321.333333333333	707	3	67714	0.00443039844049975
596	White Fulani	Rhinopithecus roxellana	89	6e-06	53	536	1	67714	0.00147679948016658
597	White Fulani	Rousettus aegyptiacus	79.6363636363636	2.17358192836364e-05	445.363636363636	764.618181818182	55	67714	0.0812239714091621
598	White Fulani	Rp43-058a24 complete	80	1e-148	783	931	1	67714	0.00147679948016658
599	White Fulani	Rp43-29d5 complete	87	2e-05	55	507	1	67714	0.00147679948016658
600	White Fulani	Saccoglossus kowalevskii	88	9e-05	52	647	1	67714	0.00147679948016658
601	White Fulani	Sorex araneus	80	5e-43	273	782	1	67714	0.00147679948016658
602	White Fulani	Sus scrofa	81.5048586572438	4.5631294209945e-06	528.076413427562	792.196113074205	2264	67714	3.34347402309714
603	White Fulani	Tatumella ptyseos	83	0	3006	5432	1	67714	0.00147679948016658
604	White Fulani	Theileria parva	89	0	1284	1852	1	67714	0.00147679948016658
605	White Fulani	Tokudaia muenninki	83	2e-06	76	708	1	67714	0.00147679948016658
606	White Fulani	Tpa_exp: bos	98	0	684.5	682	2	67714	0.00295359896033317
607	White Fulani	Tpa_exp: homo	76	5.4e-19	356	580	2	67714	0.00295359896033317
608	White Fulani	Tpa_inf: homo	80	2e-107	597	1155	1	67714	0.00147679948016658
609	White Fulani	Trichechus manatus	78	2.040000000004e-12	469.4	937.8	5	67714	0.00738399740083291
610	White Fulani	Tupaia chinensis	72	3e-18	483	526	1	67714	0.00147679948016658
611	White Fulani	Tursiops aduncus	86	5e-48	181	868	1	67714	0.00147679948016658
612	White Fulani	Tursiops truncatus	84.589552238806	7.54492537552269e-07	530.149253731343	798.89552238806	134	67714	0.197891130342322
613	White Fulani	Ursus arctos	79.8235294117647	1.18000000000002e-05	417.529411764706	792.588235294118	17	67714	0.0251055911628319
614	White Fulani	Ursus maritimus	79.375	2.500000250375e-07	345.5	751.25	8	67714	0.0118143958413327
615	White Fulani	Vicugna pacos	84	3.33822222222222e-10	347.333333333333	965.111111111111	9	67714	0.0132911953214992
616	White Fulani	Vigna angularis	87	0.001	53	562	1	67714	0.00147679948016658
617	White Fulani	Vulpes vulpes	81.1666666666667	3.33333333333333e-36	391.833333333333	721	6	67714	0.0088607968809995
618	White Fulani	Zalophus californianus	80.4666666666667	0.000333763386666667	250.8	649.6	15	67714	0.0221519922024987
619	Red Fulani	Acinonyx jubatus	80.7142857142857	0.000285728571787857	270.714285714286	614.928571428571	14	65061	0.0215182674720647
620	Red Fulani	Ailuropoda melanoleuca	80.25	1.25e-34	358	861.25	4	65061	0.00614807642058991
621	Red Fulani	Anderseniella sp	100	0	5361	5361	3	65061	0.00461105731544243
622	Red Fulani	Aotus nancymaae	80.3333333333333	1e-05	342.333333333333	825.333333333333	3	65061	0.00461105731544243
623	Red Fulani	Apteryx australis	83.6666666666667	3.33333334e-19	155.666666666667	667.666666666667	3	65061	0.00461105731544243
624	Red Fulani	Artibeus jamaicensis	83	2.00000001e-08	99.5	637	2	65061	0.00307403821029495
625	Red Fulani	Bac sequence	75.5	3.5000005e-17	273	1833	2	65061	0.00307403821029495
626	Red Fulani	Balaenoptera acutorostrata	84.4318181818182	3.86364097727282e-22	461.772727272727	761.818181818182	44	65061	0.067628840626489
627	Red Fulani	Bison bison	98.7911111111111	1.43575111522622e-21	537.457777777778	910.751111111111	225	65061	0.345829298658182
628	Red Fulani	Bos grunniens	99	1e-92	197	625	1	65061	0.00153701910514748
629	Red Fulani	Bos indicus	99.369512195122	1.11733313584552e-16	526.50487804878	1068.57926829268	820	65061	1.26035566622093
630	Red Fulani	Bos mutus	98.6601756671975	6.43352058458795e-08	698.961005742966	718.789561314608	41442	65061	63.6971457555217
631	Red Fulani	Bos taurus	99.2193326790971	1.0304219843034e-09	638.170264965653	818.016192345437	2038	65061	3.13244493629056
632	Red Fulani	Bovine alpha	99	0	857	857	1	65061	0.00153701910514748
633	Red Fulani	Bovine interphotoreceptor	99	0	550	550	1	65061	0.00153701910514748
634	Red Fulani	Btaurus microsatellite	99	1e-83	180	708	1	65061	0.00153701910514748
635	Red Fulani	Bubalus bubalis	96.465811965812	1.71581200897794e-08	513.638888888889	880.634615384615	468	65061	0.719324941209019
636	Red Fulani	Callithrix jacchus	78.4782608695652	7.73916486530435e-06	326.04347826087	845.478260869565	23	65061	0.035351439418392
637	Red Fulani	Callorhinus ursinus	76	5e-18	470	683.25	4	65061	0.00614807642058991
638	Red Fulani	Camelus bactrianus	81	5e-29	342	655	2	65061	0.00307403821029495
639	Red Fulani	Camelus dromedarius	86.25	2.7505e-22	135.75	612.5	4	65061	0.00614807642058991
640	Red Fulani	Camelus ferus	84.25	1.2500000000005e-48	429	2067.75	4	65061	0.00614807642058991
641	Red Fulani	Canis familiaris	79.9583333333333	6.8061194168239e-05	471.472222222222	856.597222222222	72	65061	0.110665375570618
642	Red Fulani	Canis lupus	79.95	0.00057501725	366.025	739.6	40	65061	0.0614807642058991
643	Red Fulani	Capra hircus	93.3009708737864	9.77865758291262e-15	455.456310679612	768.281553398058	103	65061	0.15831296783019
644	Red Fulani	Capreolus pygargus	93	9e-122	314	1250	1	65061	0.00153701910514748
645	Red Fulani	Cavia porcellus	74	1e-48	561	636	1	65061	0.00153701910514748
646	Red Fulani	Cebus capucinus	82.4	1.12400000002e-05	251.3	756.1	10	65061	0.0153701910514748
647	Red Fulani	Ceratotherium simum	81.1666666666667	3.33333333333333e-17	472.666666666667	928.833333333333	6	65061	0.00922211463088486
648	Red Fulani	Cercocebus atys	77.75	1.2500501e-06	297.25	987.5	4	65061	0.00614807642058991
649	Red Fulani	Ch251-168b4 complete	92	7e-08	51	1055	1	65061	0.00153701910514748
650	Red Fulani	Ch251-31e22 complete	75	3e-15	233	810	1	65061	0.00153701910514748
651	Red Fulani	Ch251-379f15 complete	74	6e-46	568	576	1	65061	0.00153701910514748
652	Red Fulani	Ch251-520n11 complete	87	4e-07	60	559	1	65061	0.00153701910514748
653	Red Fulani	Ch251-86p7 complete	91	4e-08	53	576	1	65061	0.00153701910514748
654	Red Fulani	Ch251-87b4 complete	84	4e-08	76	685	1	65061	0.00153701910514748
655	Red Fulani	Chimpanzee bac	78.5	0.00015	239	882	2	65061	0.00307403821029495
656	Red Fulani	Chinchilla lanigera	78.3333333333333	0.000333333333333335	244	687.333333333333	3	65061	0.00461105731544243
657	Red Fulani	Chlorocebus aethiops	81.65	1.61626802e-05	208.1	854.5	20	65061	0.0307403821029495
658	Red Fulani	Chlorocebus sabaeus	86	2e-06	63	620	1	65061	0.00153701910514748
659	Red Fulani	Choloepus hoffmanni	78.5	2.00050000000001e-06	367.25	1049.75	4	65061	0.00614807642058991
660	Red Fulani	Colobus guereza	84	5e-07	74	646	1	65061	0.00153701910514748
661	Red Fulani	Condylura cristata	82	3e-30	182	794	1	65061	0.00153701910514748
662	Red Fulani	Cow alpha-lactalbumin	99	0	518	518	1	65061	0.00153701910514748
663	Red Fulani	Dasypus novemcinctus	85	4.32028571471429e-05	124.142857142857	622.714285714286	7	65061	0.0107591337360323
664	Red Fulani	Delphinapterus leucas	84.92	8.2207920265632e-07	540.152	847.088	125	65061	0.192127388143435
665	Red Fulani	Desmodus rotundus	84	1.33333333333333e-05	135.666666666667	513.666666666667	3	65061	0.00461105731544243
666	Red Fulani	Dromaius novaehollandiae	77	1e-56	437	517	1	65061	0.00153701910514748
667	Red Fulani	Elaphurus davidianus	97	6e-76	176	591	1	65061	0.00153701910514748
668	Red Fulani	Equus asinus	80.1333333333333	3.7170108335e-09	404.766666666667	915.566666666667	30	65061	0.0461105731544243
669	Red Fulani	Equus caballus	80.7236842105263	0.000354857272475299	398.223684210526	765.592105263158	152	65061	0.233626903982417
670	Red Fulani	Equus przewalskii	80.2592592592593	8.51867470370371e-05	412.888888888889	828.555555555556	27	65061	0.0414995158389819
671	Red Fulani	Eubalaena glacialis	85	7e-15	93	526	1	65061	0.00153701910514748
672	Red Fulani	Eulemur macaco	89	4e-07	55	532	1	65061	0.00153701910514748
673	Red Fulani	Felis catus	79	1.27647274582353e-07	503.21568627451	821.450980392157	51	65061	0.0783879743625213
674	Red Fulani	Galeopterus variegatus	86	0.000333353333343333	77.3333333333333	770.666666666667	3	65061	0.00461105731544243
675	Red Fulani	Gorilla gorilla	81.9	2.0004030012e-06	220	765.3	10	65061	0.0153701910514748
676	Red Fulani	Heterocephalus glaber	81.25	2.5001000005e-08	292.75	687.75	4	65061	0.00614807642058991
677	Red Fulani	Hipposideros armiger	82	8.3343334e-05	284.25	826.583333333333	12	65061	0.0184442292617697
678	Red Fulani	Homo sapiens	79.8891220706541	0.000135830602125843	347.828611402588	798.356418328087	2859	65061	4.39433762161664
679	Red Fulani	Hydropotes inermis	88	1e-21	104	1267	1	65061	0.00153701910514748
680	Red Fulani	Lagenorhynchus obliquidens	84.8789808917197	1.33184731994172e-05	491.554140127389	722.974522292994	157	65061	0.241311999508154
681	Red Fulani	Lemur catta	79	3.5e-11	232.5	677	2	65061	0.00307403821029495
682	Red Fulani	Leptonychotes weddellii	90	4e-07	51	541	1	65061	0.00153701910514748
683	Red Fulani	Lipotes vexillifer	86.5	2.5e-22	402.5	660	2	65061	0.00307403821029495
684	Red Fulani	Loxodonta africana	83.4285714285714	5.71437721428571e-07	159.571428571429	719	7	65061	0.0107591337360323
685	Red Fulani	Macaca fascicularis	79.6153846153846	3.87154153846692e-08	419.384615384615	811.923076923077	13	65061	0.0199812483669172
686	Red Fulani	Macaca mulatta	79.7	0.00042554222480034	340.16	858.16	50	65061	0.0768509552573739
687	Red Fulani	Macaca nemestrina	79.4166666666667	2.58333483333367e-05	285.916666666667	644.5	12	65061	0.0184442292617697
688	Red Fulani	Manis javanica	82.6875	7.637663750025e-07	259.125	767.6875	16	65061	0.0245923056823596
689	Red Fulani	Meles meles	88	1e-34	138	770	1	65061	0.00153701910514748
690	Red Fulani	Mesocricetus auratus	85.5	4e-14	211.5	736	2	65061	0.00307403821029495
691	Red Fulani	Microcebus murinus	79.8571428571429	5.14295361906667e-09	391.904761904762	878.809523809524	21	65061	0.032277401208097
692	Red Fulani	Miniopterus natalensis	84.2857142857143	1.42928578571429e-09	350.142857142857	616.428571428571	7	65061	0.0107591337360323
693	Red Fulani	Mmurinus dna	80	1.33333333333333e-11	325.666666666667	657.666666666667	6	65061	0.00922211463088486
694	Red Fulani	Mouse dna	83.0454545454545	3.27728181819109e-05	220.090909090909	650	22	65061	0.0338144203132445
695	Red Fulani	Muntiacus muntjak	88	4e-118	385	714	3	65061	0.00461105731544243
696	Red Fulani	Muntiacus reevesi	89	1e-37	145	517	1	65061	0.00153701910514748
697	Red Fulani	Muntiacus vaginalis	94	0	854	848	1	65061	0.00153701910514748
698	Red Fulani	Mus musculus	83.7090909090909	3.01216663636691e-05	191.090909090909	982.690909090909	55	65061	0.0845360507831112
699	Red Fulani	Mus pahari	89	2e-07	55	760	1	65061	0.00153701910514748
700	Red Fulani	Mustela putorius	84.6666666666667	1.11111111111111e-14	323.444444444444	712.666666666667	9	65061	0.0138331719463273
701	Red Fulani	Myotis brandtii	82.8	6.00000001000001e-06	126.6	815.4	5	65061	0.00768509552573739
702	Red Fulani	Myotis davidii	85.5	3.5e-05	242.5	607.5	2	65061	0.00307403821029495
703	Red Fulani	Myotis lucifugus	84.25	1.275000000075e-08	128.25	682.5	4	65061	0.00614807642058991
704	Red Fulani	Neofelis nebulosa	85	0.002	55	966	1	65061	0.00153701910514748
705	Red Fulani	Neophocaena asiaeorientalis	84.4883720930233	3.72093023255814e-16	484.976744186047	722.837209302326	43	65061	0.0660918215213415
706	Red Fulani	Nleucogenys dna	77.6666666666667	3.33333333333333e-10	576	852	3	65061	0.00461105731544243
707	Red Fulani	Nomascus leucogenys	81.6923076923077	7.88541156923077e-05	154.923076923077	980.923076923077	13	65061	0.0199812483669172
708	Red Fulani	Oaries gene	94	0	551	622	1	65061	0.00153701910514748
709	Red Fulani	Odocoileus virginianus	92.3189368770764	3.34257178440329e-15	405.647840531561	850.87707641196	301	65061	0.462642750649391
710	Red Fulani	Orcinus orca	80.3333333333333	6.66666666666667e-33	651.333333333333	885.333333333333	3	65061	0.00461105731544243
711	Red Fulani	Orycteropus afer	80	8e-06	95	737	1	65061	0.00153701910514748
712	Red Fulani	Oryctolagus cuniculus	88	4.001e-15	104.5	743.5	2	65061	0.00307403821029495
713	Red Fulani	Otolemur garnetti	74	2e-24	368	1803	1	65061	0.00153701910514748
714	Red Fulani	Ovis ammon	90	2e-85	259	2395	1	65061	0.00153701910514748
715	Red Fulani	Ovis aries	93.1928205128205	3.07746667273406e-07	609.57641025641	806.233846153846	975	65061	1.49859362751879
716	Red Fulani	Ovis canadensis	92.2692645251887	4.64706909597231e-05	639.252676847464	743.337019483939	11394	65061	17.5127956840504
717	Red Fulani	Pan paniscus	78.5	1e-07	201	691.5	2	65061	0.00307403821029495
718	Red Fulani	Pan troglodytes	80.2548476454294	9.71162737199473e-05	343.299168975069	765.445983379501	361	65061	0.554863896958239
719	Red Fulani	Pangasianodon hypophthalmus	84	1e-18	108	729	1	65061	0.00153701910514748
720	Red Fulani	Panthera pardus	80.75	1.750625e-06	487.8125	954.5625	16	65061	0.0245923056823596
721	Red Fulani	Panthera tigris	86.5	5.0025e-06	240.75	1098.75	4	65061	0.00614807642058991
722	Red Fulani	Pantholops hodgsonii	94.1142857142857	5.74287600012e-12	143.314285714286	922.685714285714	35	65061	0.0537956686801617
723	Red Fulani	Papio anubis	80.8666666666667	0.000847378100333567	304.4	744.766666666667	30	65061	0.0461105731544243
724	Red Fulani	Phascolarctos cinereus	85.3333333333333	6.86669e-10	94	529.666666666667	3	65061	0.00461105731544243
725	Red Fulani	Physeter catodon	84.5294117647059	1.02942952958824e-12	471.382352941176	776.588235294118	34	65061	0.0522586495750142
726	Red Fulani	Piliocolobus tephrosceles	81.5	0.000500000033333335	221.833333333333	551	6	65061	0.00922211463088486
727	Red Fulani	Plasmodium malariae	90	1e-09	59	738	1	65061	0.00153701910514748
728	Red Fulani	Polistes dominula	84	0.005	61	732	1	65061	0.00153701910514748
729	Red Fulani	Pongo abelii	80.6883116883117	0.00013798566227547	245.987012987013	748.844155844156	77	65061	0.118350471096356
730	Red Fulani	Preprotachykinin (ppt)	99	0	446	905	1	65061	0.00153701910514748
731	Red Fulani	Propithecus coquereli	82	5.000000005e-14	158	544.5	2	65061	0.00307403821029495
732	Red Fulani	Pseudorca crassidens	82.5151515151515	1.21212121212121e-09	561.181818181818	677.636363636364	33	65061	0.0507216304698667
733	Red Fulani	Ptb-076m13 complete	86	8e-05	59	616	1	65061	0.00153701910514748
734	Red Fulani	Ptb-146p21 complete	79	6e-18	154	890	1	65061	0.00153701910514748
735	Red Fulani	Pteropus alecto	79.5333333333333	1.48040000068003e-06	357.533333333333	781.6	15	65061	0.0230552865772122
736	Red Fulani	Pteropus vampyrus	80.05	2.827200100004e-06	311.6	694.4	20	65061	0.0307403821029495
737	Red Fulani	Puma concolor	79	3e-14	148	723	1	65061	0.00153701910514748
738	Red Fulani	Rattus norvegicus	85.6666666666667	1.3e-08	227.333333333333	582.333333333333	3	65061	0.00461105731544243
739	Red Fulani	Rhesus macaque	80.6666666666667	0.00048250284936391	390.527777777778	857.777777777778	36	65061	0.0553326877853092
740	Red Fulani	Rhinolophus euryale	77	3e-10	154	777	1	65061	0.00153701910514748
741	Red Fulani	Rhinolophus sinicus	80	2.46159246153846e-05	248.384615384615	904.538461538462	13	65061	0.0199812483669172
742	Red Fulani	Rhinopithecus bieti	80.75	3.95e-06	226.75	753.5	4	65061	0.00614807642058991
743	Red Fulani	Rhinopithecus roxellana	89	6e-06	53	535	1	65061	0.00153701910514748
744	Red Fulani	Rousettus aegyptiacus	79.406779661017	0.000223450340010169	451.542372881356	727.983050847458	59	65061	0.0906841272037011
745	Red Fulani	Rp43-058a24 complete	80	3e-150	783	931	1	65061	0.00153701910514748
746	Red Fulani	Saimiri boliviensis	78	8e-05	104	566	1	65061	0.00153701910514748
747	Red Fulani	Sorex araneus	80	5e-43	273	782	1	65061	0.00153701910514748
748	Red Fulani	Sus scrofa	81.5372082782915	5.61467281527546e-06	530.386613826508	793.432848965214	2271	65061	3.49057038778992
749	Red Fulani	Tokudaia muenninki	83	2e-06	76	691	1	65061	0.00153701910514748
750	Red Fulani	Tpa_exp: bos	100	0	820	820	1	65061	0.00153701910514748
751	Red Fulani	Tpa_exp: homo	72	3e-18	557	573	1	65061	0.00153701910514748
752	Red Fulani	Tpa_exp: ovis	93	9e-174	440	628	2	65061	0.00307403821029495
753	Red Fulani	Tpa_inf: homo	81	1e-104	513	1089	1	65061	0.00153701910514748
754	Red Fulani	Trichechus manatus	80.5714285714286	3.00286e-11	365.714285714286	780.857142857143	7	65061	0.0107591337360323
755	Red Fulani	Tupaia chinensis	72	3e-18	483	544	1	65061	0.00153701910514748
756	Red Fulani	Tursiops aduncus	86	4e-49	186	899	1	65061	0.00153701910514748
757	Red Fulani	Tursiops truncatus	84.8088235294118	7.38279414706236e-07	550.036764705882	782.588235294118	136	65061	0.209034598300057
758	Red Fulani	Ursus arctos	80.5909090909091	9.16363727272928e-06	377.590909090909	765.136363636364	22	65061	0.0338144203132445
759	Red Fulani	Ursus maritimus	80.1	2.9003002003e-07	292.8	789.3	10	65061	0.0153701910514748
760	Red Fulani	Vicugna pacos	83.5	3.2004e-10	549.3	1096.3	10	65061	0.0153701910514748
761	Red Fulani	Vigna angularis	87	0.001	53	562	1	65061	0.00153701910514748
762	Red Fulani	Vulpes vulpes	80	8e-34	438.2	732	5	65061	0.00768509552573739
763	Red Fulani	Zalophus californianus	79.7857142857143	0.000143315207142857	310.571428571429	742.857142857143	14	65061	0.0215182674720647
764	Gudali	Acinonyx jubatus	80.9333333333333	0.0003338133336	257.266666666667	631.133333333333	15	66659	0.0225025877975967
765	Gudali	Ailuropoda melanoleuca	82	3.5000000000025e-57	374	992.5	2	66659	0.00300034503967956
766	Gudali	Anderseniella sp	100	0	5410	5410	3	66659	0.00450051755951934
767	Gudali	Aotus nancymaae	80.3333333333333	1e-05	342.333333333333	828.333333333333	3	66659	0.00450051755951934
768	Gudali	Apteryx australis	83.2	2.00036e-19	204.6	867.6	5	66659	0.00750086259919891
769	Gudali	Artibeus jamaicensis	81.5	2.00000001e-08	107.5	656	2	66659	0.00300034503967956
770	Gudali	Babesia bigemina	75	1e-53	516	589	1	66659	0.00150017251983978
771	Gudali	Babesia orientalis	76	7e-13	178	3796	1	66659	0.00150017251983978
772	Gudali	Bac sequence	79	4.5000000000035e-05	193	1836	2	66659	0.00300034503967956
773	Gudali	Balaenoptera acutorostrata	84.9090909090909	6.84772736364091e-20	458.386363636364	788.613636363636	44	66659	0.0660075908729504
774	Gudali	Bison bison	98.8060344827586	3.98724224310384e-17	513.086206896552	854.344827586207	232	66659	0.348040024602829
775	Gudali	Bos grunniens	99	5e-93	536.5	767	2	66659	0.00300034503967956
776	Gudali	Bos indicus	99.3340883352208	3.92682984987677e-18	538.796149490374	1044.06342015855	883	66659	1.32465233501853
777	Gudali	Bos mutus	98.657933692051	3.77729472192683e-08	698.648816936488	719.525599755633	42559	66659	63.8458422718613
778	Gudali	Bos taurus	99.2023010546501	7.19128519696226e-11	636.013422818792	860.720517737296	2086	66659	3.12935987638578
779	Gudali	Bovine alpha	99	0	871	871	1	66659	0.00150017251983978
780	Gudali	Bovine interphotoreceptor	99	0	549	549	1	66659	0.00150017251983978
781	Gudali	Btaurus microsatellite	99	2e-96	203	719	1	66659	0.00150017251983978
782	Gudali	Bubalus bubalis	96.5040485829959	7.90287507041595e-11	514.137651821862	903.196356275304	494	66659	0.741085224800852
783	Gudali	Callithrix jacchus	78.2222222222222	2.82222612166667e-05	358.555555555556	869.222222222222	18	66659	0.0270031053571161
784	Gudali	Callorhinus ursinus	78.4	4e-18	407	645.8	5	66659	0.00750086259919891
785	Gudali	Camelus bactrianus	85	1.5e-08	211.5	547	2	66659	0.00300034503967956
786	Gudali	Camelus dromedarius	87.6666666666667	3.34e-23	150.333333333333	659	3	66659	0.00450051755951934
787	Gudali	Camelus ferus	84.2	2e-50	453.4	1754.8	5	66659	0.00750086259919891
788	Gudali	Candidatus arthromitus	76	2e-07	144	982	1	66659	0.00150017251983978
789	Gudali	Canis familiaris	80.474358974359	6.54064871809822e-05	435.320512820513	819.051282051282	78	66659	0.117013456547503
790	Gudali	Canis lupus	80.3076923076923	0.000564362051282052	382.897435897436	751.923076923077	39	66659	0.0585067282737515
791	Gudali	Capra hircus	93.3428571428571	9.52476209684861e-11	458.619047619048	818.857142857143	105	66659	0.157518114583177
792	Gudali	Capreolus pygargus	93	9e-122	314	1250	1	66659	0.00150017251983978
793	Gudali	Cavia porcellus	74	4e-48	560	641	1	66659	0.00150017251983978
794	Gudali	Cebus capucinus	81.1538461538462	9.18461546169231e-06	259.230769230769	765.153846153846	13	66659	0.0195022427579172
795	Gudali	Ceratotherium simum	81.5454545454545	2.72745454545455e-13	417.909090909091	916.545454545455	11	66659	0.0165018977182376
796	Gudali	Cercocebus atys	80.5	2.500501e-07	270.5	938.5	4	66659	0.00600069007935913
797	Gudali	Cervus dama	93	9e-39	118	534	1	66659	0.00150017251983978
798	Gudali	Ch251-168b4 complete	92	7e-08	51	1050	1	66659	0.00150017251983978
799	Gudali	Ch251-31e22 complete	75	3e-15	233	810	1	66659	0.00150017251983978
800	Gudali	Ch251-379f15 complete	74	6e-46	568	569	1	66659	0.00150017251983978
801	Gudali	Ch251-520n11 complete	87	4e-07	60	543	1	66659	0.00150017251983978
802	Gudali	Ch251-86p7 complete	91	3e-08	53	566	1	66659	0.00150017251983978
803	Gudali	Chimpanzee bac	78.5	0.00015	239	888	2	66659	0.00300034503967956
804	Gudali	Chinchilla lanigera	79	0.000250000000000001	284.25	669.75	4	66659	0.00600069007935913
805	Gudali	Chlorocebus aethiops	81.3571428571429	2.292925e-05	245.5	858	14	66659	0.0210024152777569
806	Gudali	Choloepus hoffmanni	77.5	1.000000000015e-09	185	1115.5	2	66659	0.00300034503967956
807	Gudali	Colobus guereza	84	5e-07	74	655	1	66659	0.00150017251983978
808	Gudali	Condylura cristata	82	3e-30	182	819	1	66659	0.00150017251983978
809	Gudali	Cow alpha-lactalbumin	99	0	518	518	1	66659	0.00150017251983978
810	Gudali	Cricetulus griseus	86	3e-08	66	563	1	66659	0.00150017251983978
811	Gudali	Cryptotermes secundus	89	4e-13	71	597	1	66659	0.00150017251983978
812	Gudali	Dasypus novemcinctus	82.5	5.0400000005e-05	141.5	607.166666666667	6	66659	0.00900103511903869
813	Gudali	Delphinapterus leucas	84.8320610687023	7.84195427740534e-07	540.328244274809	823.389312977099	131	66659	0.196522600099011
814	Gudali	Desmodus rotundus	87	2e-05	55	513	2	66659	0.00300034503967956
815	Gudali	Dromaius novaehollandiae	77	1e-56	437	517	1	66659	0.00150017251983978
816	Gudali	Elaphurus davidianus	96	4e-108	252	660	1	66659	0.00150017251983978
817	Gudali	Enhydra lutris	79	3e-125	748	790	1	66659	0.00150017251983978
818	Gudali	Equus asinus	79.32	2.0600008002e-09	451.4	801.12	25	66659	0.0375043129959945
819	Gudali	Equus caballus	81.1011904761905	0.000143079410251527	361.755952380952	758.357142857143	168	66659	0.252028983333083
820	Gudali	Equus przewalskii	80.2307692307692	8.84616083076923e-05	415.807692307692	850.423076923077	26	66659	0.0390044855158343
821	Gudali	Eubalaena glacialis	85	7e-15	93	540	1	66659	0.00150017251983978
822	Gudali	Eulemur macaco	89	4e-07	55	524	1	66659	0.00150017251983978
823	Gudali	Felis catus	78.5357142857143	7.14378574286254e-05	514.642857142857	832.982142857143	56	66659	0.0840096611110278
824	Gudali	Galeopterus variegatus	86	6.67666667666667e-06	76.6666666666667	623.666666666667	3	66659	0.00450051755951934
825	Gudali	Gorilla gorilla	82.0714285714286	1.92172285785714e-06	164.428571428571	751	14	66659	0.0210024152777569
826	Gudali	Grosmannia clavigera	79	2e-14	140	503	1	66659	0.00150017251983978
827	Gudali	Heterocephalus glaber	82.4	6.0000012800004e-05	206.6	636.6	5	66659	0.00750086259919891
828	Gudali	Hipposideros armiger	82.3333333333333	8.33433340000017e-05	268.5	843.333333333333	12	66659	0.0180020702380774
829	Gudali	Homo sapiens	79.9781495390918	0.000125230309421319	351.629907818368	796.155343120519	2929	66659	4.39400531061072
830	Gudali	Hydropotes inermis	88	1e-21	104	1279	1	66659	0.00150017251983978
831	Gudali	Lagenorhynchus obliquidens	84.8208092485549	4.1045783415318e-07	503.832369942197	758.265895953757	173	66659	0.259529845932282
832	Gudali	Lemur catta	79	3.5e-11	232.5	681	2	66659	0.00300034503967956
833	Gudali	Leptonychotes weddellii	88	6e-06	52	548	1	66659	0.00150017251983978
834	Gudali	Lipotes vexillifer	84.6666666666667	6.66666668333333e-14	340	923	3	66659	0.00450051755951934
835	Gudali	Loxodonta africana	84.6	1.43800062002e-05	114.9	735.6	10	66659	0.0150017251983978
836	Gudali	Lupinus angustifolius	83	0.002	69	867	1	66659	0.00150017251983978
837	Gudali	Macaca assamensis	80	3e-14	135	611	1	66659	0.00150017251983978
838	Gudali	Macaca fascicularis	78.7333333333333	2.686669347138e-08	431.333333333333	809.266666666667	15	66659	0.0225025877975967
839	Gudali	Macaca mulatta	79.62	0.000385801555200144	333.34	800.32	50	66659	0.0750086259919891
840	Gudali	Macaca nemestrina	81.9230769230769	4.69231515386154e-05	224.153846153846	939.230769230769	13	66659	0.0195022427579172
841	Gudali	Mandrillus leucophaeus	90	2e-22	92	902	1	66659	0.00150017251983978
842	Gudali	Manis javanica	82.8461538461538	3.92510000000002e-08	318.538461538462	847.153846153846	13	66659	0.0195022427579172
843	Gudali	Meles meles	87	6e-32	133	776	1	66659	0.00150017251983978
844	Gudali	Mesocricetus auratus	82	7e-72	350	976	1	66659	0.00150017251983978
845	Gudali	Microcebus murinus	79.4736842105263	3.704958010529e-08	401.842105263158	910.368421052632	19	66659	0.0285032778769558
846	Gudali	Miniopterus natalensis	81.8333333333333	5.00000083333333e-06	395.5	659.5	6	66659	0.00900103511903869
847	Gudali	Mmurinus dna	80	1.33333333333333e-11	325.666666666667	657	6	66659	0.00900103511903869
848	Gudali	Moesziomyces antarcticus	77	8e-44	352	501	1	66659	0.00150017251983978
849	Gudali	Mouse dna	83.1111111111111	2.80557222223333e-05	264.222222222222	693.388888888889	18	66659	0.0270031053571161
850	Gudali	Muntiacus muntjak	89	5e-112	342	670	3	66659	0.00450051755951934
851	Gudali	Muntiacus vaginalis	93.5	0	730	727.5	2	66659	0.00300034503967956
852	Gudali	Mus musculus	83.5740740740741	3.08720667592911e-05	197.537037037037	968.481481481482	54	66659	0.0810093160713482
853	Gudali	Mus pahari	89	2e-07	55	760	1	66659	0.00150017251983978
854	Gudali	Mustela putorius	85.2307692307692	2.31307692376923e-05	282.692307692308	691.076923076923	13	66659	0.0195022427579172
855	Gudali	Myotis brandtii	82.8	8.00000001000001e-06	126.6	850.4	5	66659	0.00750086259919891
856	Gudali	Myotis davidii	84	2.33333336666667e-05	189	588.333333333333	3	66659	0.00450051755951934
857	Gudali	Myotis lucifugus	86	1.70000000013333e-08	82.3333333333333	747.666666666667	3	66659	0.00450051755951934
858	Gudali	Neofelis nebulosa	85	0.002	55	966	1	66659	0.00150017251983978
859	Gudali	Neomonachus schauinslandi	85	1e-07	73	546	1	66659	0.00150017251983978
860	Gudali	Neophocaena asiaeorientalis	84.4285714285714	7.14365e-12	493.47619047619	708.52380952381	42	66659	0.0630072458332708
861	Gudali	Nleucogenys dna	77.6666666666667	3.33333333333333e-10	582.333333333333	857.666666666667	3	66659	0.00450051755951934
862	Gudali	Nomascus leucogenys	82	0.0001005103002	155.3	972.8	10	66659	0.0150017251983978
863	Gudali	Oaries gene	93	0	591	661	1	66659	0.00150017251983978
864	Gudali	Odobenus rosmarus	79	4e-18	154	588	1	66659	0.00150017251983978
865	Gudali	Odocoileus virginianus	92.3249211356467	4.73186219578854e-09	406.536277602524	867.694006309148	317	66659	0.475554688789211
866	Gudali	Orcinus orca	84.8	4.000000016e-33	499	1162.4	5	66659	0.00750086259919891
867	Gudali	Orycteropus afer	81	3e-05	85	702	1	66659	0.00150017251983978
868	Gudali	Oryctolagus cuniculus	81	2e-18	150	917	1	66659	0.00150017251983978
869	Gudali	Otolemur garnetti	74	2e-24	368	1799	1	66659	0.00150017251983978
870	Gudali	Ovis ammon	90	4e-83	252	2395	1	66659	0.00150017251983978
871	Gudali	Ovis aries	93.1435692921236	3.04140578464119e-07	609.630109670987	810.814556331007	1003	66659	1.5046730373993
872	Gudali	Ovis canadensis	92.3029404065963	5.12622886694147e-06	639.687549079487	746.959776633802	11461	66659	17.1934772498837
873	Gudali	Pan paniscus	82	2e-07	92	857	1	66659	0.00150017251983978
874	Gudali	Pan troglodytes	80.372602739726	9.58680934710321e-05	322.230136986301	766.460273972603	365	66659	0.54756296974152
875	Gudali	Pangasianodon hypophthalmus	88	7e-26	109	731	1	66659	0.00150017251983978
876	Gudali	Panthera pardus	80.8125	1.68813750625e-06	386.5	824.8125	16	66659	0.0240027603174365
877	Gudali	Panthera tigris	86.5	2.505e-06	240.5	868.25	4	66659	0.00600069007935913
878	Gudali	Pantholops hodgsonii	94.5833333333333	5.55611361123611e-12	138	902.25	36	66659	0.0540062107142321
879	Gudali	Papio anubis	81.1515151515152	0.000888602794212123	274.454545454545	851.30303030303	33	66659	0.0495056931547128
880	Gudali	Phascolarctos cinereus	81	1.5000035e-09	115	546	2	66659	0.00300034503967956
881	Gudali	Physeter catodon	84.2432432432432	8.10810825945973e-06	484.486486486487	779.945945945946	37	66659	0.0555063832340719
882	Gudali	Piliocolobus tephrosceles	82.8571428571429	0.000428571585714287	223.857142857143	585.571428571429	7	66659	0.0105012076388785
883	Gudali	Polistes dominula	84	0.005	61	754	1	66659	0.00150017251983978
884	Gudali	Pongo abelii	80.746835443038	0.000247440977400053	242.746835443038	785.379746835443	79	66659	0.118513629067343
885	Gudali	Preprotachykinin (ppt)	99	2e-146	293	751	1	66659	0.00150017251983978
886	Gudali	Propithecus coquereli	81.6666666666667	6.66666667e-05	131.666666666667	533.333333333333	3	66659	0.00450051755951934
887	Gudali	Pseudorca crassidens	82.5714285714286	1.07335714285893e-35	547.75	649.214285714286	28	66659	0.0420048305555139
888	Gudali	Ptb-076m13 complete	86	8e-05	59	600	1	66659	0.00150017251983978
889	Gudali	Ptb-146p21 complete	79	6e-18	154	928	1	66659	0.00150017251983978
890	Gudali	Pteropus alecto	81.5	1.38787500168753e-06	298.1875	835	16	66659	0.0240027603174365
891	Gudali	Pteropus vampyrus	80	0.000551327200100002	331.35	672.2	20	66659	0.0300034503967956
892	Gudali	Puma concolor	79	4e-14	148	752	1	66659	0.00150017251983978
893	Gudali	Rattus norvegicus	85.75	7.5975e-07	186.5	677.25	4	66659	0.00600069007935913
894	Gudali	Rhesus macaque	81.15	0.000203003692579762	360.475	876.975	40	66659	0.0600069007935913
895	Gudali	Rhinolophus euryale	80	1.5e-10	209.5	657.5	2	66659	0.00300034503967956
896	Gudali	Rhinolophus sinicus	81.5294117647059	2.41415894117647e-05	263.588235294118	844.941176470588	17	66659	0.0255029328372763
897	Gudali	Rhinopithecus bieti	80.75	2.7e-06	237.25	666.5	4	66659	0.00600069007935913
898	Gudali	Rhinopithecus roxellana	89	5e-06	53	520	1	66659	0.00150017251983978
899	Gudali	Rousettus aegyptiacus	79.7931034482759	2.07710407e-05	441.655172413793	737.758620689655	58	66659	0.0870100061507073
900	Gudali	Rp43-058a24 complete	80	6e-147	783	931	1	66659	0.00150017251983978
901	Gudali	Saimiri boliviensis	91	1e-12	66	635	1	66659	0.00150017251983978
902	Gudali	Sorex araneus	80	5e-43	273	782	1	66659	0.00150017251983978
903	Gudali	Sus scrofa	81.5377969762419	8.12191266270071e-06	529.788336933045	787.44060475162	2315	66659	3.47289938342909
904	Gudali	Theileria orientalis	81.9375	1.8753125e-14	453.875	668.0625	16	66659	0.0240027603174365
905	Gudali	Theileria parva	84.3333333333333	3.33333333333335e-40	218	1283.33333333333	3	66659	0.00450051755951934
906	Gudali	Theileria taurotragi	77	1e-37	304	615	1	66659	0.00150017251983978
907	Gudali	Theileria velifera	90	0	507	648	1	66659	0.00150017251983978
908	Gudali	Theropithecus gelada	72	2e-20	558	668	1	66659	0.00150017251983978
909	Gudali	Tpa_exp: bos	95.25	2e-87	454.5	609.5	4	66659	0.00600069007935913
910	Gudali	Tpa_exp: homo	74	5e-17	303	573	1	66659	0.00150017251983978
911	Gudali	Tpa_exp: ovis	93	9e-174	440	641	2	66659	0.00300034503967956
912	Gudali	Tpa_inf: homo	80	2e-107	597	1161	1	66659	0.00150017251983978
913	Gudali	Trichechus manatus	79.2857142857143	1.28571443154286e-05	366.857142857143	805.285714285714	7	66659	0.0105012076388785
914	Gudali	Tupaia chinensis	72	3e-18	483	513	1	66659	0.00150017251983978
915	Gudali	Tursiops aduncus	86	5e-48	181	871	1	66659	0.00150017251983978
916	Gudali	Tursiops truncatus	84.9808917197452	6.44235694859936e-07	538.019108280255	798.649681528662	157	66659	0.235527085614846
917	Gudali	Ursus arctos	80.75	1.00750000000022e-05	373.55	753.4	20	66659	0.0300034503967956
918	Gudali	Ursus maritimus	79.5555555555556	2.22222244477778e-07	351.777777777778	716.555555555556	9	66659	0.013501552678558
919	Gudali	Vicugna pacos	83.8888888888889	3.66671111111111e-09	340.333333333333	946.555555555556	9	66659	0.013501552678558
920	Gudali	Vigna angularis	86	0.007	53	565	2	66659	0.00300034503967956
921	Gudali	Vulpes vulpes	78.2	2.00008e-53	526.6	714.2	5	66659	0.00750086259919891
922	Gudali	Zalophus californianus	80.2307692307692	4.9614615384617e-07	302.384615384615	629.230769230769	13	66659	0.0195022427579172
923	NDama	Acinonyx jubatus	81.0909090909091	0.000364272727275455	250.909090909091	587.272727272727	11	56809	0.0193631290816596
924	NDama	Ailuropoda melanoleuca	81.3333333333333	5e-09	292	841.833333333333	6	56809	0.0105617067718143
925	NDama	Aotus nancymaae	80.4	2.400000000018e-08	281.8	782.2	5	56809	0.00880142230984527
926	NDama	Apteryx australis	81	2e-27	172	911	1	56809	0.00176028446196905
927	NDama	Artibeus jamaicensis	82	2e-16	120	689	1	56809	0.00176028446196905
928	NDama	Atelerix albiventris	86	0.001	51	677	1	56809	0.00176028446196905
929	NDama	Bac sequence	76	3.500000015e-17	273	1941	2	56809	0.00352056892393811
930	NDama	Balaenoptera acutorostrata	85.0555555555556	5.63913888889722e-18	449.444444444444	747.111111111111	36	56809	0.0633702406308859
931	NDama	Bison bison	98.6312849162011	1.80505027938995e-21	519.486033519553	748.541899441341	179	56809	0.315090918692461
932	NDama	Bos grunniens	99	3.33333333333333e-93	447	597.333333333333	3	56809	0.00528085338590716
933	NDama	Bos indicus	99.3984126984127	1.07845182079481e-19	507.107936507937	914.431746031746	630	56809	1.1089792110405
934	NDama	Bos mutus	98.6465068644818	8.11697078751819e-07	688.617083702391	705.610412976085	36128	56809	63.595557042018
935	NDama	Bos taurus	99.3801006148686	5.08962180018226e-17	642.827277808832	728.264952487423	1789	56809	3.14914890246264
936	NDama	Bovine alpha	99	0	934	934	1	56809	0.00176028446196905
937	NDama	Bovine follicle	99	0	922	922	1	56809	0.00176028446196905
938	NDama	Btaurus microsatellite	99.5	2.5e-41	145	1289.5	2	56809	0.00352056892393811
939	NDama	Bubalus bubalis	96.4836272040302	7.5572058368951e-11	486.329974811083	798.962216624685	397	56809	0.698832931401715
940	NDama	Callithrix jacchus	79	6.801875104375e-06	287.4375	775.5	16	56809	0.0281645513915049
941	NDama	Callorhinus ursinus	81.5	5e-04	323.25	757	4	56809	0.00704113784787622
942	NDama	Camelus bactrianus	81.5	5e-28	330.5	534.5	2	56809	0.00352056892393811
943	NDama	Camelus dromedarius	86.5	5.2505e-22	138.75	622.5	4	56809	0.00704113784787622
944	NDama	Camelus ferus	85.5	2.25e-22	377	2143	4	56809	0.00704113784787622
945	NDama	Canis familiaris	80.3424657534247	5.49733534536527e-06	471.561643835616	845.684931506849	73	56809	0.128500765723741
946	NDama	Canis lupus	80.7837837837838	0.000594840918919189	343.081081081081	792.621621621622	37	56809	0.065130525092855
947	NDama	Capra hircus	93.2784810126582	1.26588607740127e-10	458.303797468354	766.645569620253	79	56809	0.139062472495555
948	NDama	Carlito syrichta	77	4e-23	248	583	1	56809	0.00176028446196905
949	NDama	Cavia porcellus	74	7e-45	519	547	1	56809	0.00176028446196905
950	NDama	Cebus capucinus	81.75	1.380000000025e-05	281	700.625	8	56809	0.0140822756957524
951	NDama	Ceratotherium simum	80.8571428571429	3.57142857142857e-17	389.714285714286	981.857142857143	7	56809	0.0123219912337834
952	NDama	Cercocebus atys	79.3333333333333	6.66666666666667e-11	237	543.666666666667	3	56809	0.00528085338590716
953	NDama	Ch251-168b4 complete	92	5e-08	51	770	1	56809	0.00176028446196905
954	NDama	Ch251-31e22 complete	75	3e-15	233	810	1	56809	0.00176028446196905
955	NDama	Ch251-379f15 complete	74	1e-47	568	571	1	56809	0.00176028446196905
956	NDama	Ch251-520n11 complete	87	4e-07	60	553	1	56809	0.00176028446196905
957	NDama	Ch251-86p7 complete	91	3e-08	53	532	1	56809	0.00176028446196905
958	NDama	Chimpanzee bac	76	3e-46	399	1152	1	56809	0.00176028446196905
959	NDama	Chinchilla lanigera	79	0.000250000000000001	283.5	692	4	56809	0.00704113784787622
960	NDama	Chlorocebus aethiops	81.4666666666667	2.08107469333333e-05	228	746.733333333333	15	56809	0.0264042669295358
961	NDama	Choloepus hoffmanni	77.5	1.000000000015e-09	185	1119.5	2	56809	0.00352056892393811
962	NDama	Condylura cristata	82	3e-30	182	771	1	56809	0.00176028446196905
963	NDama	Cow alpha-lactalbumin	99	0	518	518	1	56809	0.00176028446196905
964	NDama	Cryptotermes secundus	89	4e-13	71	607	1	56809	0.00176028446196905
965	NDama	Dasypus novemcinctus	83.4285714285714	8.57742857185714e-05	128.857142857143	634	7	56809	0.0123219912337834
966	NDama	Delphinapterus leucas	84.6173913043478	1.76127391307835e-06	531.686956521739	803.95652173913	115	56809	0.202432713126441
967	NDama	Desmodus rotundus	78	3e-43	309	563	1	56809	0.00176028446196905
968	NDama	Elaphurus davidianus	97	6e-76	176	589	1	56809	0.00176028446196905
969	NDama	Equus asinus	79.5555555555556	7.22236112778891e-11	437.055555555556	792.277777777778	18	56809	0.031685120315443
970	NDama	Equus caballus	81.0985915492958	0.00040277009272469	361.464788732394	776.056338028169	142	56809	0.249960393599606
971	NDama	Equus przewalskii	79.8387096774194	4.19355324645161e-05	403.612903225806	821.129032258065	31	56809	0.0545688183210407
972	NDama	Eubalaena glacialis	85	7e-15	93	529	1	56809	0.00176028446196905
973	NDama	Eulemur macaco	84	4e-07	79.5	520	2	56809	0.00352056892393811
974	NDama	Felis catus	80.04	8.00112025200505e-05	472.32	804.7	50	56809	0.0880142230984527
975	NDama	Galeopterus variegatus	84.6666666666667	6.66833334333333e-06	84	772	3	56809	0.00528085338590716
976	NDama	Gorilla gorilla	80.7857142857143	1.964592858e-06	193.214285714286	716.5	14	56809	0.0246439824675668
977	NDama	Gouania willdenowi	89	4e-17	87	1688	8	56809	0.0140822756957524
978	NDama	Heterocephalus glaber	81.8	6.00000208e-05	344	749.8	5	56809	0.00880142230984527
979	NDama	Hipposideros armiger	83.5	1.2502501e-05	270	1010.875	8	56809	0.0140822756957524
980	NDama	Homo sapiens	80.0202492211838	0.00014262478279185	329.942367601246	782.149143302181	2568	56809	4.52041049833653
981	NDama	Ictidomys tridecemlineatus	87	1e-07	68	643	1	56809	0.00176028446196905
982	NDama	Lagenorhynchus obliquidens	84.6769230769231	9.30840044542308e-07	491.023076923077	718.315384615385	130	56809	0.228836980055977
983	NDama	Lemur catta	79	3.5e-11	232.5	681	2	56809	0.00352056892393811
984	NDama	Leptonychotes weddellii	90	4e-07	51	520	1	56809	0.00176028446196905
985	NDama	Lipotes vexillifer	81	2e-13	118	1234	1	56809	0.00176028446196905
986	NDama	Loxodonta africana	84	1.81933389333333e-05	134.333333333333	664.222222222222	9	56809	0.0158425601577215
987	NDama	Macaca assamensis	80	3e-14	135	611	1	56809	0.00176028446196905
988	NDama	Macaca fascicularis	78.0769230769231	3.10001078462077e-08	404.076923076923	811.769230769231	13	56809	0.0228836980055977
989	NDama	Macaca mulatta	80.2093023255814	0.000495304513030233	288.139534883721	723.488372093023	43	56809	0.0756922318646693
990	NDama	Macaca nemestrina	81.0833333333333	5.08334125001667e-05	198.666666666667	740.166666666667	12	56809	0.0211234135436286
991	NDama	Manis javanica	82.3571428571429	1.57877357145714e-07	294.428571428571	712.571428571429	14	56809	0.0246439824675668
992	NDama	Meles meles	89	9e-25	101	712	1	56809	0.00176028446196905
993	NDama	Mesocricetus auratus	83	5.0000002e-56	287.5	2260	2	56809	0.00352056892393811
994	NDama	Mesorhizobium loti	81	1e-26	172	510	1	56809	0.00176028446196905
995	NDama	Mesorhizobium sp	78.8	4e-46	614	624.6	5	56809	0.00880142230984527
996	NDama	Microcebus murinus	81.3636363636364	1.36683202737273e-05	292.318181818182	762.909090909091	22	56809	0.0387262581633192
997	NDama	Miniopterus natalensis	84.6666666666667	3.35000000083333e-07	300.166666666667	622	6	56809	0.0105617067718143
998	NDama	Mmurinus dna	80	1.33333333333333e-11	325.333333333333	651.333333333333	6	56809	0.0105617067718143
999	NDama	Mouse dna	82.0625	1.5630625000025e-06	233.625	669.625	16	56809	0.0281645513915049
1000	NDama	Muntiacus muntjak	88	5e-132	407	703	3	56809	0.00528085338590716
1001	NDama	Muntiacus vaginalis	76	1e-13	195	569	1	56809	0.00176028446196905
1002	NDama	Mus musculus	83.3877551020408	3.12386055102214e-05	180.34693877551	905.877551020408	49	56809	0.0862539386364837
1003	NDama	Mus pahari	89	2e-07	55	758	1	56809	0.00176028446196905
1004	NDama	Mustela putorius	84.4444444444444	3.45111111222222e-05	259	841	9	56809	0.0158425601577215
1005	NDama	Myotis brandtii	82.25	7.5000000125e-06	140	736.5	4	56809	0.00704113784787622
1006	NDama	Myotis davidii	84	8e-100	408	683	1	56809	0.00176028446196905
1007	NDama	Myotis lucifugus	82.6666666666667	1.6666666668e-08	150	658.333333333333	3	56809	0.00528085338590716
1008	NDama	Neophocaena asiaeorientalis	85.2727272727273	9.09190909090909e-12	460.545454545455	701.939393939394	33	56809	0.0580893872449788
1009	NDama	Nleucogenys dna	84	1e-09	83	820	1	56809	0.00176028446196905
1010	NDama	Nomascus leucogenys	81	4.66674555555556e-07	183.555555555556	993.111111111111	9	56809	0.0158425601577215
1011	NDama	Oaries gene	93	0	553	624	1	56809	0.00176028446196905
1012	NDama	Odocoileus virginianus	92.3784860557769	1.23628093214358e-14	410.131474103586	789.239043824701	251	56809	0.441831399954233
1013	NDama	Orcinus orca	85.3333333333333	6.66666668666667e-33	428	1355.33333333333	3	56809	0.00528085338590716
1014	NDama	Oryctolagus cuniculus	81	2e-18	150	917	1	56809	0.00176028446196905
1015	NDama	Otolemur garnetti	74	2e-24	368	1798	1	56809	0.00176028446196905
1016	NDama	Ovis ammon	90	8e-71	216	784	1	56809	0.00176028446196905
1017	NDama	Ovis aries	93.1362559241706	2.45264277369077e-07	604.428909952607	771.687203791469	844	56809	1.48568008590188
1018	NDama	Ovis canadensis	92.3110244097639	0.000225181713168345	630.883153261305	733.888655462185	9996	56809	17.5958034818427
1019	NDama	Pan paniscus	78	1e-07	220	658.5	2	56809	0.00352056892393811
1020	NDama	Pan troglodytes	80.0444444444445	0.000124387726963741	334.565079365079	772.892063492063	315	56809	0.554489605520252
1021	NDama	Panthera pardus	80.9230769230769	2.15463846153846e-06	402.384615384615	813.076923076923	13	56809	0.0228836980055977
1022	NDama	Panthera tigris	85	4.002e-06	269.6	928.2	5	56809	0.00880142230984527
1023	NDama	Pantholops hodgsonii	93.4193548387097	6.46780651612904e-16	152.096774193548	955.290322580645	31	56809	0.0545688183210407
1024	NDama	Papio anubis	81.3928571428571	0.000861772593035718	281.107142857143	723.75	28	56809	0.0492879649351335
1025	NDama	Paracoccus yeei	90	0	609	606	1	56809	0.00176028446196905
1026	NDama	Phaeobacter inhibens	84	4e-47	214	550	1	56809	0.00176028446196905
1027	NDama	Phascolarctos cinereus	81	1.5000035e-09	115	539	2	56809	0.00352056892393811
1028	NDama	Physeter catodon	84.7241379310345	1.03448587793107e-05	458.586206896552	785.862068965517	29	56809	0.0510482493971026
1029	NDama	Piliocolobus tephrosceles	80.6	0.000660000040000002	120.2	577.2	5	56809	0.00880142230984527
1030	NDama	Polistes dominula	84	0.005	61	725	1	56809	0.00176028446196905
1031	NDama	Pongo abelii	81.1964285714286	0.000151360134821646	263.696428571429	780.964285714286	56	56809	0.098575929870267
1032	NDama	Propithecus coquereli	82	5.000000005e-14	158	598	2	56809	0.00352056892393811
1033	NDama	Pseudorca crassidens	82.5	1.42935714285714e-08	550.428571428571	663.678571428571	28	56809	0.0492879649351335
1034	NDama	Ptb-146p21 complete	79	6e-18	154	919	1	56809	0.00176028446196905
1035	NDama	Pteropus alecto	81.2857142857143	1.47185714285717e-06	309.642857142857	696.071428571429	14	56809	0.0246439824675668
1036	NDama	Pteropus vampyrus	80.2941176470588	0.000648355529529414	305.294117647059	711.294117647059	17	56809	0.0299248358534739
1037	NDama	Puma concolor	79	4e-14	148	761	1	56809	0.00176028446196905
1038	NDama	Rattus norvegicus	88	1.95e-08	60	520	2	56809	0.00352056892393811
1039	NDama	Rhesus macaque	81.0857142857143	0.000486941231574307	316.457142857143	876.142857142857	35	56809	0.0616099561689169
1040	NDama	Rhinolophus euryale	80	1.5e-10	209.5	641.5	2	56809	0.00352056892393811
1041	NDama	Rhinolophus sinicus	81.25	1.83839183333333e-05	228.25	759.666666666667	12	56809	0.0211234135436286
1042	NDama	Rhinopithecus bieti	79	1.37725e-06	230.5	559	4	56809	0.00704113784787622
1043	NDama	Rhinopithecus roxellana	89	6e-06	53	609	1	56809	0.00176028446196905
1044	NDama	Rousettus aegyptiacus	80.1063829787234	3.10470225531915e-05	417.808510638298	729.36170212766	47	56809	0.0827333697125455
1045	NDama	Rp43-058a24 complete	80	6e-147	783	931	1	56809	0.00176028446196905
1046	NDama	Sorex araneus	80	5e-43	273	782	1	56809	0.00176028446196905
1047	NDama	Sus scrofa	81.4861932938856	6.30687589712501e-06	523.485207100592	778.532051282051	2028	56809	3.56985688887324
1048	NDama	Synthetic construct	88	6e-06	52	565	1	56809	0.00176028446196905
1049	NDama	Tokudaia muenninki	83	2e-06	76	687	1	56809	0.00176028446196905
1050	NDama	Tpa_exp: bos	98.5	0	649	647	2	56809	0.00352056892393811
1051	NDama	Tpa_exp: homo	74	5e-17	303	573	1	56809	0.00176028446196905
1052	NDama	Tpa_exp: ovis	92.6666666666667	3e-09	238.333333333333	542.666666666667	3	56809	0.00528085338590716
1053	NDama	Trichechus manatus	80.4	1.00010015002e-05	312.9	767.3	10	56809	0.0176028446196905
1054	NDama	Tursiops aduncus	86	4e-49	186	861	1	56809	0.00176028446196905
1055	NDama	Tursiops truncatus	85.0086206896552	8.65637931052276e-07	531.077586206897	780.741379310345	116	56809	0.20419299758841
1056	NDama	Urocitellus parryii	90	6e-10	61	1445	1	56809	0.00176028446196905
1057	NDama	Ursus arctos	81.625	1.25937500018753e-05	373.375	727.9375	16	56809	0.0281645513915049
1058	NDama	Ursus maritimus	79	1.00000022222889e-07	318.666666666667	803.222222222222	9	56809	0.0158425601577215
1059	NDama	Vicugna pacos	85.6666666666667	5.00066666666667e-10	355.833333333333	1140.16666666667	6	56809	0.0105617067718143
1060	NDama	Vigna angularis	86	0.007	53	565	2	56809	0.00352056892393811
1061	NDama	Vulpes vulpes	80.7142857142857	1e-10	389.857142857143	667.857142857143	7	56809	0.0123219912337834
1062	NDama	Xuhuaishuia manganoxidans	95	0	731	731	1	56809	0.00176028446196905
1063	NDama	Zalophus californianus	80.4615384615385	4.93369230769231e-07	313.538461538462	630.384615384615	13	56809	0.0228836980055977
1064	Brahman	Acinonyx jubatus	82.0769230769231	7.80000153846154e-05	284.615384615385	628.846153846154	13	51711	0.0251397188219141
1065	Brahman	Acyrthosiphon pisum	83	8e-85	355	663	1	51711	0.00193382452476262
1066	Brahman	Aethina tumida	77.5	1.0000000000015e-66	489.5	673	2	51711	0.00386764904952525
1067	Brahman	Agasicles hygrophila	85	0	1349	1597	1	51711	0.00193382452476262
1068	Brahman	Agrilus planipennis	80	2e-28	554	798.5	2	51711	0.00386764904952525
1069	Brahman	Ailuropoda melanoleuca	82	2.5e-42	313.5	1466	2	51711	0.00386764904952525
1070	Brahman	Albugo laibachii	98.3333333333333	3.33333333333333e-118	530.666666666667	851.333333333333	3	51711	0.00580147357428787
1071	Brahman	Allium cepa	88	8e-77	257	1054	1	51711	0.00193382452476262
1072	Brahman	Amborella trichopoda	92	6.66666666666667e-23	233	585.666666666667	3	51711	0.00580147357428787
1073	Brahman	Amyelois transitella	79	3e-14	130	712	1	51711	0.00193382452476262
1074	Brahman	Anomala corpulenta	84	2e-119	467	543	1	51711	0.00193382452476262
1075	Brahman	Anoplophora glabripennis	78.5	1e-159	1057	1383.5	2	51711	0.00386764904952525
1076	Brahman	Anthracocystis flocculosa	84	3e-13	90	530	1	51711	0.00193382452476262
1077	Brahman	Aotus nancymaae	79.6666666666667	1.00000000000003e-05	185.333333333333	769.333333333333	3	51711	0.00580147357428787
1078	Brahman	Aphananthe aspera	98.5	0	722	720.5	2	51711	0.00386764904952525
1079	Brahman	Aphidius gifuensis	83	0	1190	1262	1	51711	0.00193382452476262
1080	Brahman	Apis cerana	77	1e-118	813	922	1	51711	0.00193382452476262
1081	Brahman	Apis dorsata	79	3.5e-68	484	868.5	2	51711	0.00386764904952525
1082	Brahman	Apis florea	81.3333333333333	1.00000000000002e-88	515.666666666667	655.666666666667	3	51711	0.00580147357428787
1083	Brahman	Apis mellifera	79.5	1.0000000000005e-75	461.5	559.5	2	51711	0.00386764904952525
1084	Brahman	Aplysia californica	80	3e-68	379	527	1	51711	0.00193382452476262
1085	Brahman	Apteryx australis	83.6666666666667	3.33333334e-19	155.666666666667	682.333333333333	3	51711	0.00580147357428787
1086	Brahman	Arcanobacterium haemolyticum	83	8e-129	525	531	1	51711	0.00193382452476262
1087	Brahman	Arenicola marina	80	4e-72	382	515	1	51711	0.00193382452476262
1088	Brahman	Argopecten irradians	80	9e-119	584	615	1	51711	0.00193382452476262
1089	Brahman	Artibeus jamaicensis	83	1.50000001e-08	99.5	598	2	51711	0.00386764904952525
1090	Brahman	Asclepias syriaca	83	2e-23	138	894	1	51711	0.00193382452476262
1091	Brahman	Bac sequence	79	4.5000000000035e-05	193	1822.5	2	51711	0.00386764904952525
1092	Brahman	Bacteroides fragilis	82	1e-17	127	1564	1	51711	0.00193382452476262
1093	Brahman	Balaenoptera acutorostrata	84.969696969697	2.12121821212121e-22	472.848484848485	727.606060606061	33	51711	0.0638162093171666
1094	Brahman	Betula pendula	95.4	8e-169	1107	1477.4	5	51711	0.00966912262381311
1095	Brahman	Biphyllus lunatus	82	0	787	893	1	51711	0.00193382452476262
1096	Brahman	Bison bison	98.815	1.50051610000455e-16	476.825	807.09	200	51711	0.386764904952525
1097	Brahman	Bombax ceiba	93	0	458	626	1	51711	0.00193382452476262
1098	Brahman	Bombus impatiens	78.5	1.5005e-79	478.5	576.5	2	51711	0.00386764904952525
1099	Brahman	Bos grunniens	99	5e-93	611	842	2	51711	0.00386764904952525
1100	Brahman	Bos indicus	99.4060846560847	8.6250021332797e-19	491.89417989418	906.02380952381	756	51711	1.46197134072054
1101	Brahman	Bos mutus	98.6329650092081	2.85297181170113e-08	673.893891958257	686.121117249847	32580	51711	63.0040030167663
1102	Brahman	Bos taurus	99.1483516483516	3.66313219293116e-14	625.293650793651	721.382173382173	1638	51711	3.16760457156118
1103	Brahman	Bovine alpha	99	0	811	811	1	51711	0.00193382452476262
1104	Brahman	Bovine interphotoreceptor	99	0	577	577	1	51711	0.00193382452476262
1105	Brahman	Bradyrhizobium sp	88	1e-165	507	508	5	51711	0.00966912262381311
1106	Brahman	Btaurus microsatellite	99	2e-51	119	637	1	51711	0.00193382452476262
1107	Brahman	Bubalus bubalis	96.4985754985755	5.72082464675072e-16	499.11396011396	824.264957264957	351	51711	0.678772408191681
1108	Brahman	Callithrix jacchus	76.7777777777778	8.88888922222222e-07	430.111111111111	824.444444444444	9	51711	0.0174044207228636
1109	Brahman	Callorhinus ursinus	74	4e-74	841	808	1	51711	0.00193382452476262
1110	Brahman	Camelus bactrianus	78.5	1.5e-08	211	661.5	2	51711	0.00386764904952525
1111	Brahman	Camelus dromedarius	89	5.01e-23	104	547.5	2	51711	0.00386764904952525
1112	Brahman	Camelus ferus	84.5	1.2500000000025e-38	298.75	930.5	4	51711	0.00773529809905049
1113	Brahman	Canis familiaris	80.75	5.66161972347e-05	443.089285714286	778.285714285714	56	51711	0.108294173386707
1114	Brahman	Canis lupus	80.7307692307692	0.000653850000000387	404.884615384615	711.038461538462	26	51711	0.0502794376438282
1115	Brahman	Cannabis sativa	93.8333333333333	0	994.833333333333	1101.16666666667	6	51711	0.0116029471485757
1116	Brahman	Capra hircus	93.5616438356164	2.73972615068493e-13	453.86301369863	707.739726027397	73	51711	0.141169190307671
1117	Brahman	Carica papaya	92	2e-83	515.5	726.5	2	51711	0.00386764904952525
1118	Brahman	Cavia porcellus	74.5	1.5e-33	449	571.5	2	51711	0.00386764904952525
1119	Brahman	Cebus capucinus	82.75	2.7625375e-06	256.375	733.625	8	51711	0.015470596198101
1120	Brahman	Ceratosolen solmsi	75	3e-39	382	572	1	51711	0.00193382452476262
1121	Brahman	Ceratotherium simum	85.3333333333333	1.66666666666667e-13	352.333333333333	956.833333333333	6	51711	0.0116029471485757
1122	Brahman	Cercocebus atys	73	7e-53	799	1250	1	51711	0.00193382452476262
1123	Brahman	Ch251-168b4 complete	92	4e-08	51	590	1	51711	0.00193382452476262
1124	Brahman	Chimpanzee bac	76	3e-46	399	1126	1	51711	0.00193382452476262
1125	Brahman	Chinchilla lanigera	78	0.000333333333333335	219.333333333333	692	3	51711	0.00580147357428787
1126	Brahman	Chionanthus rupicola	95.6666666666667	1.66666666666667e-69	580.833333333333	873	6	51711	0.0116029471485757
1127	Brahman	Chlorocebus aethiops	83.8888888888889	1.67883333333333e-06	157.555555555556	764.777777777778	9	51711	0.0174044207228636
1128	Brahman	Chlorocebus sabaeus	82	5e-88	411	860	1	51711	0.00193382452476262
1129	Brahman	Choloepus hoffmanni	79.3333333333333	2.334e-06	404.666666666667	1118.33333333333	3	51711	0.00580147357428787
1130	Brahman	Chromobacterium violaceum	99.7160493827161	6.5843621399177e-176	659.781893004115	672.041152263374	243	51711	0.469919359517317
1131	Brahman	Chrysopa perla	94	7e-146	350	771	1	51711	0.00193382452476262
1132	Brahman	Chrysopa phyllochroma	94.5	1e-74	989	1193.5	2	51711	0.00386764904952525
1133	Brahman	Chrysopa septempunctata	95	0	741.5	814	2	51711	0.00386764904952525
1134	Brahman	Chrysoperla agilis	99	0	483	1206	1	51711	0.00193382452476262
1135	Brahman	Chrysoperla nipponensis	98.8333333333333	6.66666666666667e-168	634	671.333333333333	6	51711	0.0116029471485757
1136	Brahman	Chrysoperla zastrowi	100	0	528	528	1	51711	0.00193382452476262
1137	Brahman	Citrus sinensis	93.75	1e-157	658	938	4	51711	0.00773529809905049
1138	Brahman	Cladonia subtenuis	84	1e-53	235	650	1	51711	0.00193382452476262
1139	Brahman	Cladosporium sphaerospermum	99	5e-161	325	605	1	51711	0.00193382452476262
1140	Brahman	Cocos nucifera	96	0	529	625	1	51711	0.00193382452476262
1141	Brahman	Corchorus olitorius	92	0	503	740	2	51711	0.00386764904952525
1142	Brahman	Cow alpha-lactalbumin	99	0	518	518	1	51711	0.00193382452476262
1143	Brahman	Crassostrea gigas	75	1e-36	389	543	1	51711	0.00193382452476262
1144	Brahman	Cricetulus griseus	88	7e-10	66	501	1	51711	0.00193382452476262
1145	Brahman	Cryptotermes secundus	83	2e-13	395	714.5	2	51711	0.00386764904952525
1146	Brahman	Ctenocephalides felis	81	1.11111111111111e-19	877.888888888889	1197.55555555556	9	51711	0.0174044207228636
1147	Brahman	Culicoides sonorensis	83.75	1.00000000000125e-19	483.25	796.5	4	51711	0.00773529809905049
1148	Brahman	Cynomorium coccineum	90	2.5e-101	415.5	528.5	2	51711	0.00386764904952525
1149	Brahman	Cyphomyrmex costatus	79	1e-61	365	526	1	51711	0.00193382452476262
1150	Brahman	Dasypus novemcinctus	83	0.00066008	123.2	846.2	5	51711	0.00966912262381311
1151	Brahman	Delphinapterus leucas	84.7766990291262	2.02007767030097e-07	489.941747572816	783.223300970874	103	51711	0.19918392605055
1152	Brahman	Desmodus rotundus	87	2e-05	55	503	2	51711	0.00386764904952525
1153	Brahman	Diaphorina citri	81	3e-68	342	554	1	51711	0.00193382452476262
1154	Brahman	Dromaius novaehollandiae	78	9e-94	595	564	1	51711	0.00193382452476262
1155	Brahman	Elaphurus davidianus	97	1e-97	221	592	1	51711	0.00193382452476262
1156	Brahman	Epicauta chinensis	85	0	752.5	899.5	2	51711	0.00386764904952525
1157	Brahman	Equus asinus	81.0526315789474	1.16368421578947e-07	391	674.736842105263	19	51711	0.0367426659704898
1158	Brahman	Equus caballus	81.3529411764706	5.46831326153009e-05	343.588235294118	697.90756302521	119	51711	0.230125118446752
1159	Brahman	Equus przewalskii	79.15	6.5001575655e-05	448.5	818.8	20	51711	0.0386764904952525
1160	Brahman	Escherichia coli	99	0	999	1002	1	51711	0.00193382452476262
1161	Brahman	Eubalaena glacialis	85	7e-15	93	538	1	51711	0.00193382452476262
1162	Brahman	Eucalyptus grandis	94	3e-174	424	679	2	51711	0.00386764904952525
1163	Brahman	Eurytemora affinis	87	1e-13	79	705	1	51711	0.00193382452476262
1164	Brahman	Felis catus	80.0769230769231	1.54653849487180e-09	458.871794871795	738.769230769231	39	51711	0.0754191564657423
1165	Brahman	Fopius arisanus	78	1e-74	785	1302.66666666667	3	51711	0.00580147357428787
1166	Brahman	Fragaria vesca	99	0	761	763	1	51711	0.00193382452476262
1167	Brahman	Galeopterus variegatus	88	1.0015e-11	74.5	601.5	2	51711	0.00386764904952525
1168	Brahman	Galleria mellonella	75	1e-48	470	640	1	51711	0.00193382452476262
1169	Brahman	Gorilla gorilla	82.5	5e-42	367	940.5	2	51711	0.00386764904952525
1170	Brahman	Gossypium trilobum	93	0	1586	1561	1	51711	0.00193382452476262
1171	Brahman	Gouania willdenowi	88	2e-14	77	526	4	51711	0.00773529809905049
1172	Brahman	Habropoda laboriosa	78	5e-60	560	637.5	2	51711	0.00386764904952525
1173	Brahman	Haemaphysalis longicornis	73	2e-29	450	504	1	51711	0.00193382452476262
1174	Brahman	Haliotis discus	99.2941176470588	1.17647058823529e-118	668.882352941176	734.764705882353	17	51711	0.0328750169209646
1175	Brahman	Haliotis diversicolor	93.1666666666667	0	585	690	6	51711	0.0116029471485757
1176	Brahman	Haliotis fulgens	97	0	505	507	1	51711	0.00193382452476262
1177	Brahman	Haliotis rufescens	96	0	777	823	1	51711	0.00193382452476262
1178	Brahman	Haliotis tuberculata	92	0	1226	1234	1	51711	0.00193382452476262
1179	Brahman	Halyomorpha halys	79	1.5e-64	447	619.5	2	51711	0.00386764904952525
1180	Brahman	Hesperelaea palmeri	94.3333333333333	6.66666666666667e-167	643.333333333333	802	3	51711	0.00580147357428787
1181	Brahman	Heterocephalus glaber	82	6.68e-10	323	618.666666666667	3	51711	0.00580147357428787
1182	Brahman	Hevea brasiliensis	94	1e-39	116	920	2	51711	0.00386764904952525
1183	Brahman	Hipposideros armiger	85.2857142857143	0.000142857143428671	226.714285714286	665.142857142857	7	51711	0.0135367716733384
1184	Brahman	Homo sapiens	80.7557726465364	0.000107609324045626	333.335701598579	739.788632326821	2252	51711	4.35497282976543
1185	Brahman	Hordeum vulgare	81	2e-11	102	625	1	51711	0.00193382452476262
1186	Brahman	Hydropotes inermis	88	1e-21	104	1206	1	51711	0.00193382452476262
1187	Brahman	Hyoscyamus niger	93	0	676	668	1	51711	0.00193382452476262
1188	Brahman	Hyposmocoma kahamanoa	78	4e-98	596	720	1	51711	0.00193382452476262
1189	Brahman	Ictalurus punctatus	81	2e-30	190	520	1	51711	0.00193382452476262
1190	Brahman	Ictidomys tridecemlineatus	87	1e-07	68	640	1	51711	0.00193382452476262
1191	Brahman	Ipomoea triloba	86	1e-04	57	1053	1	51711	0.00193382452476262
1192	Brahman	Lagenorhynchus obliquidens	84.7258064516129	1.05645331524194e-06	489.927419354839	704.129032258065	124	51711	0.239794241070565
1193	Brahman	Lagerstroemia indica	92	2e-56	169	601	1	51711	0.00193382452476262
1194	Brahman	Latrodectus hesperus	72	2e-30	490	513	1	51711	0.00193382452476262
1195	Brahman	Lemur catta	77.6666666666667	2.00002e-11	228.666666666667	620.333333333333	3	51711	0.00580147357428787
1196	Brahman	Leptinotarsa decemlineata	79.5	2.5e-61	635.5	740	2	51711	0.00386764904952525
1197	Brahman	Leptonychotes weddellii	90	5e-18	82	737	1	51711	0.00193382452476262
1198	Brahman	Leucaena trichandra	90	2e-179	520	613	1	51711	0.00193382452476262
1199	Brahman	Lichtheimia ramosa	86	6e-09	70	1242	1	51711	0.00193382452476262
1200	Brahman	Lineus viridis	76	5e-82	644	667	1	51711	0.00193382452476262
1201	Brahman	Lipotes vexillifer	87.5	5e-26	304.25	737	4	51711	0.00773529809905049
1202	Brahman	Liriodendron tulipifera	98	7e-80	179	605	1	51711	0.00193382452476262
1203	Brahman	Lixus sp	82	0	799	1629	1	51711	0.00193382452476262
1204	Brahman	Lophophytum mirabile	84	5e-107	457	689	2	51711	0.00386764904952525
1205	Brahman	Loxodonta africana	83	3.29428642868571e-05	133.857142857143	584	7	51711	0.0135367716733384
1206	Brahman	Lucilia cuprina	77.6666666666667	3e-46	704.333333333333	840.333333333333	3	51711	0.00580147357428787
1207	Brahman	Lysiphlebus testaceipes	81	2e-68	654.4	727	5	51711	0.00966912262381311
1208	Brahman	Macaca assamensis	80	3e-14	135	564	1	51711	0.00193382452476262
1209	Brahman	Macaca fascicularis	78.7	3.03040209001e-10	317.9	813.3	10	51711	0.0193382452476262
1210	Brahman	Macaca mulatta	80.85	0.000489127112502675	260	713.25	40	51711	0.0773529809905049
1211	Brahman	Macaca nemestrina	83.4	3.160003e-05	192.9	739.7	10	51711	0.0193382452476262
1212	Brahman	Malus hupehensis	97.3898305084746	3.38983050847458e-84	754.949152542373	933.627118644068	59	51711	0.114095646960995
1213	Brahman	Malus x	97	0	487	848	3	51711	0.00580147357428787
1214	Brahman	Manis javanica	82.3333333333333	3.69000666666667e-06	233	695.666666666667	9	51711	0.0174044207228636
1215	Brahman	Medicago truncatula	89	0	651	1084	1	51711	0.00193382452476262
1216	Brahman	Mesocricetus auratus	84	3e-14	246.666666666667	1236.33333333333	3	51711	0.00580147357428787
1217	Brahman	Microcebus murinus	81.5882352941177	3.54692238235294e-08	273.058823529412	844.764705882353	17	51711	0.0328750169209646
1218	Brahman	Microplitis demolitor	85	5e-161	570	568	1	51711	0.00193382452476262
1219	Brahman	Millettia pinnata	98	0	698	807	1	51711	0.00193382452476262
1220	Brahman	Miniopterus natalensis	83	1.72e-05	339.571428571429	625.142857142857	7	51711	0.0135367716733384
1221	Brahman	Mizuhopecten yessoensis	74	9e-40	442	668	1	51711	0.00193382452476262
1222	Brahman	Mmurinus dna	74	5e-29	408	972	1	51711	0.00193382452476262
1223	Brahman	Mouse dna	82.5454545454545	5.63636363636364e-05	253	716.090909090909	11	51711	0.0212720697723889
1224	Brahman	Muntiacus muntjak	88	7e-120	385	618	1	51711	0.00193382452476262
1225	Brahman	Muntiacus reevesi	89	1e-41	158	505	1	51711	0.00193382452476262
1226	Brahman	Muntiacus vaginalis	88	1e-29	568.333333333333	660.666666666667	3	51711	0.00580147357428787
1227	Brahman	Mus musculus	82.6341463414634	3.07441268298806e-06	209.024390243902	969.975609756098	41	51711	0.0792868055152676
1228	Brahman	Mus pahari	89	2e-07	55	758	1	51711	0.00193382452476262
1229	Brahman	Mustela putorius	87.25	1.0000000025e-07	232	809	8	51711	0.015470596198101
1230	Brahman	Myotis brandtii	83.3333333333333	1.33333333333333e-05	124	805.666666666667	3	51711	0.00580147357428787
1231	Brahman	Myotis davidii	79.5	4.5e-16	312	771	2	51711	0.00386764904952525
1232	Brahman	Myotis lucifugus	87.5	2.55e-08	66	794	2	51711	0.00386764904952525
1233	Brahman	Nasonia vitripennis	77	4e-64	544	821	1	51711	0.00193382452476262
1234	Brahman	Neophocaena asiaeorientalis	84	5.88323529411765e-08	514.441176470588	727.411764705882	34	51711	0.0657500338419292
1235	Brahman	Nepenthes ventricosa	91	2e-161	447	757	1	51711	0.00193382452476262
1236	Brahman	Nleucogenys dna	86	9e-11	79	823	1	51711	0.00193382452476262
1237	Brahman	Nomascus leucogenys	81.875	0.000250637508875	138.25	768.875	8	51711	0.015470596198101
1238	Brahman	Oaries gene	94	0	536	548	1	51711	0.00193382452476262
1239	Brahman	Odocoileus virginianus	91.9655172413793	3.87931075051751e-09	401.474137931034	796.245689655172	232	51711	0.448647289744929
1240	Brahman	Olea europaea	90.5	0	695.5	877	2	51711	0.00386764904952525
1241	Brahman	Oliarces clara	78	5e-56	419	517	1	51711	0.00193382452476262
1242	Brahman	Onthophagus taurus	81.8	6e-20	525	774.6	5	51711	0.00966912262381311
1243	Brahman	Orcinus orca	86.5	7.5e-42	455.5	735.5	4	51711	0.00773529809905049
1244	Brahman	Orycteropus afer	80	7e-06	95	682	1	51711	0.00193382452476262
1245	Brahman	Oryctolagus cuniculus	81	2e-18	150	917	1	51711	0.00193382452476262
1246	Brahman	Otolemur garnetti	74	2e-24	368	1787	1	51711	0.00193382452476262
1247	Brahman	Ovis ammon	91	1e-78	234	2357	1	51711	0.00193382452476262
1248	Brahman	Ovis aries	93.0106666666667	4.00012000801429e-07	594.632	782.730666666667	750	51711	1.45036839357197
1249	Brahman	Ovis canadensis	92.197174808711	1.64176386848462e-06	614.451206592113	707.259917598587	8495	51711	16.4278393378585
1250	Brahman	Pan paniscus	83	5.00000015e-08	96.5	768.5	2	51711	0.00386764904952525
1251	Brahman	Pan troglodytes	80.1787072243346	0.000108292764004453	307.25855513308	720.771863117871	263	51711	0.50859585001257
1252	Brahman	Pangasianodon hypophthalmus	84	1e-18	108	676	1	51711	0.00193382452476262
1253	Brahman	Panthera pardus	79.5555555555556	3.89112777778889e-06	396	711.277777777778	18	51711	0.0348088414457272
1254	Brahman	Panthera tigris	86.5	2.5025e-06	251	861.75	4	51711	0.00773529809905049
1255	Brahman	Pantholops hodgsonii	92.6086956521739	8.69695869608696e-12	160.695652173913	973.565217391304	23	51711	0.0444779640695403
1256	Brahman	Papilio machaon	83	9e-24	132	551	1	51711	0.00193382452476262
1257	Brahman	Papio anubis	81.8620689655172	0.000566559045689965	265.931034482759	731.51724137931	29	51711	0.0560809112181161
1258	Brahman	Parmotrema diffractaicum	82	9e-60	289	719	1	51711	0.00193382452476262
1259	Brahman	Paroigolaimella micrura	76	4e-18	199	693	1	51711	0.00193382452476262
1260	Brahman	Penicillium sclerotiorum	86	0	642	644	1	51711	0.00193382452476262
1261	Brahman	Phascolarctos cinereus	94	6e-11	52	551	1	51711	0.00193382452476262
1262	Brahman	Phoenix dactylifera	95.5	0	528	589.5	2	51711	0.00386764904952525
1263	Brahman	Physeter catodon	84.4	1.20000013600005e-05	462.8	772.12	25	51711	0.0483456131190656
1264	Brahman	Picoides pubescens	77	3e-31	273	960	1	51711	0.00193382452476262
1265	Brahman	Piliocolobus tephrosceles	81.8	0.000600020000000002	135.2	575.4	5	51711	0.00966912262381311
1266	Brahman	Plasmodium vivax	85	3e-13	88	1597	1	51711	0.00193382452476262
1267	Brahman	Polistes canadensis	80	4e-32	392.5	866.5	2	51711	0.00386764904952525
1268	Brahman	Polistes dominula	83	7e-115	474	585	1	51711	0.00193382452476262
1269	Brahman	Pongo abelii	80.4363636363636	0.000174753000189222	252.545454545455	764.018181818182	55	51711	0.106360348861944
1270	Brahman	Populus tremula	95	7e-177	418	1151	1	51711	0.00193382452476262
1271	Brahman	Propithecus coquereli	78.5	1.00000005e-15	183	535	2	51711	0.00386764904952525
1272	Brahman	Prunus avium	92.6666666666667	3.33333333333333e-19	380.333333333333	754	3	51711	0.00580147357428787
1273	Brahman	Prunus dulcis	99	3e-137	278	514	1	51711	0.00193382452476262
1274	Brahman	Prunus kansuensis	99.5	0	2831.91666666667	2831.83333333333	24	51711	0.046411788594303
1275	Brahman	Prunus mira	100	0	1306.5	1306.5	4	51711	0.00773529809905049
1276	Brahman	Prunus mume	98.8888888888889	0	780.222222222222	780.222222222222	9	51711	0.0174044207228636
1277	Brahman	Prunus persica	99.0294117647059	8.82352941176471e-36	2951.08823529412	2974.29411764706	34	51711	0.0657500338419292
1278	Brahman	Prunus virginiana	99	0	1005	1005	1	51711	0.00193382452476262
1279	Brahman	Pseudocercospora mori	82	5e-71	342	549	1	51711	0.00193382452476262
1280	Brahman	Pseudomallada formosanus	93	0	566	826	1	51711	0.00193382452476262
1281	Brahman	Pseudorca crassidens	82.1818181818182	1.36363636363636e-05	529.090909090909	659.681818181818	22	51711	0.0425441395447777
1282	Brahman	Pteropus alecto	80	6.0000000002e-08	456.3	861	10	51711	0.0193382452476262
1283	Brahman	Pteropus vampyrus	80.75	0.000551002300100002	325.85	639.45	20	51711	0.0386764904952525
1284	Brahman	Puma concolor	79	4e-14	148	729	1	51711	0.00193382452476262
1285	Brahman	Pyrus x	98	0	665	665	1	51711	0.00193382452476262
1286	Brahman	Quercus suber	99	0	410	543	1	51711	0.00193382452476262
1287	Brahman	Rattus norvegicus	89	9e-09	57	541	1	51711	0.00193382452476262
1288	Brahman	Rhesus macaque	80.6071428571429	0.00017936438828932	339.178571428571	769.357142857143	28	51711	0.0541470866933534
1289	Brahman	Rhinolophus sinicus	80.9230769230769	2.200054e-05	286.846153846154	695	13	51711	0.0251397188219141
1290	Brahman	Rhinopithecus bieti	76.5	4e-07	387	789.5	2	51711	0.00386764904952525
1291	Brahman	Rosa chinensis	97	3e-20	66	788	1	51711	0.00193382452476262
1292	Brahman	Rousettus aegyptiacus	80.8695652173913	0.000271909191304348	379.95652173913	723.04347826087	46	51711	0.0889559281390807
1293	Brahman	Rp43-29d5 complete	84	7e-05	67	543	1	51711	0.00193382452476262
1294	Brahman	Saccoglossus kowalevskii	88	9e-05	52	647	1	51711	0.00193382452476262
1295	Brahman	Senna occidentalis	88	4e-88	303	751	1	51711	0.00193382452476262
1296	Brahman	Sinopodophyllum hexandrum	95	0	932	932	1	51711	0.00193382452476262
1297	Brahman	Sipha flava	77	3.5e-10	243.5	594	2	51711	0.00386764904952525
1298	Brahman	Sorex araneus	80	5e-43	273	782	1	51711	0.00193382452476262
1299	Brahman	Spirodela polyrhiza	92	0	577	956	1	51711	0.00193382452476262
1300	Brahman	Styphnolobium japonicum	93	8e-145	363	704	1	51711	0.00193382452476262
1301	Brahman	Sus scrofa	81.4748603351955	5.27179272211698e-06	469.222346368715	710.698324022346	895	51711	1.73077294966255
1302	Brahman	Synthetic construct	100	0	1262	1262	1	51711	0.00193382452476262
1303	Brahman	Tokudaia muenninki	83	2e-06	76	688	1	51711	0.00193382452476262
1304	Brahman	Tpa_exp: bos	94.5	4.5e-79	455.75	620.25	4	51711	0.00773529809905049
1305	Brahman	Tpa_exp: homo	76.5	2.7e-17	227	576	2	51711	0.00386764904952525
1306	Brahman	Tpa_exp: ovis	93	0	456	607	2	51711	0.00386764904952525
1307	Brahman	Tpa_inf: homo	80	3e-106	580	1090	1	51711	0.00193382452476262
1308	Brahman	Trachymyrmex zeteki	82	4e-32	184	569	1	51711	0.00193382452476262
1309	Brahman	Tribolium castaneum	83	2e-95	408	527	1	51711	0.00193382452476262
1310	Brahman	Trichechus manatus	78.5	1.0000000005e-12	449.5	685.75	4	51711	0.00773529809905049
1311	Brahman	Trichogramma chilonis	99	0	903	903	5	51711	0.00966912262381311
1312	Brahman	Trichogramma dendrolimi	96	0	403	521	1	51711	0.00193382452476262
1313	Brahman	Trichogramma pretiosum	95.5500807754443	5.65484652665592e-10	797.983844911147	836.79886914378	1238	51711	2.39407476165613
1314	Brahman	Tupaia chinensis	72	3e-18	483	553	1	51711	0.00193382452476262
1315	Brahman	Tursiops truncatus	85.0471698113208	9.47301886886859e-07	520.518867924528	721.792452830189	106	51711	0.204985399624838
1316	Brahman	Urocitellus parryii	90	4e-10	61	1167	1	51711	0.00193382452476262
1317	Brahman	Ursus arctos	81	1.81818181818182e-05	408.272727272727	698.090909090909	11	51711	0.0212720697723889
1318	Brahman	Ursus maritimus	79	2.50000025025e-07	310.125	689.625	8	51711	0.015470596198101
1319	Brahman	Vaccinium macrocarpon	95.5	3.00000000000003e-18	79	870.5	2	51711	0.00386764904952525
1320	Brahman	Vicugna pacos	83.5555555555556	3.33337777777778e-09	349.777777777778	747.222222222222	9	51711	0.0174044207228636
1321	Brahman	Viscum album	91	0	1105	1190	1	51711	0.00193382452476262
1322	Brahman	Vitis vinifera	91	2e-110	319	565	1	51711	0.00193382452476262
1323	Brahman	Vulpes vulpes	83.25	7.5e-24	332.75	653.5	4	51711	0.00773529809905049
1324	Brahman	Xenopsylla cheopis	79	6e-31	223	583	1	51711	0.00193382452476262
1325	Brahman	Zalophus californianus	81.8571428571429	5.72714285717437e-08	264.428571428571	700.142857142857	7	51711	0.0135367716733384
1326	Brahman	Zasmidium cellare	86	4e-169	618.5	723.5	2	51711	0.00386764904952525
1327	Brahman	Ziziphus jujuba	96.625	5e-53	442.625	683	8	51711	0.015470596198101
1328	Brahman	Zonotrichia albicollis	76	7e-30	316	561	1	51711	0.00193382452476262
1329	Brahman	Zymoseptoria tritici	83.6666666666667	3.33333333333333e-23	390	617.333333333333	3	51711	0.00580147357428787
1330	Holstein	Acinonyx jubatus	81.75	0.00033433333367005	179.666666666667	583.416666666667	12	61847	0.0194027196145326
1331	Holstein	Ailuropoda melanoleuca	82	5e-50	354.5	856.5	2	61847	0.00323378660242211
1332	Holstein	Aotus nancymaae	83.5	2.55e-08	274.5	951.75	4	61847	0.00646757320484421
1333	Holstein	Artibeus jamaicensis	81.5	2.00000001e-08	107.5	657	2	61847	0.00323378660242211
1334	Holstein	Atelerix albiventris	86	0.001	51	608	1	61847	0.00161689330121105
1335	Holstein	Bac sequence	76	1.50000000015e-15	273	1957	2	61847	0.00323378660242211
1336	Holstein	Balaenoptera acutorostrata	84.7142857142857	9.61905253095239e-21	473.190476190476	762.952380952381	42	61847	0.0679095186508642
1337	Holstein	Bison bison	98.6666666666667	5.55555555631667e-06	516.027777777778	757.577777777778	180	61847	0.29104079421799
1338	Holstein	Bos grunniens	99	1e-92	197	636	1	61847	0.00161689330121105
1339	Holstein	Bos indicus	99.3235800344234	5.16351817393698e-10	546.867469879518	791.855421686747	581	61847	0.939415008003622
1340	Holstein	Bos mutus	98.6331885493663	4.32990821245903e-07	698.114988950697	714.050775991262	39369	61847	63.655472375378
1341	Holstein	Bos taurus	99.4831234256927	1.5113350277246e-10	642.607052896725	725.400503778338	1985	61847	3.20953320290394
1342	Holstein	Bovine alpha	99	0	877	877	1	61847	0.00161689330121105
1343	Holstein	Bovine follicle	99	0	921	921	1	61847	0.00161689330121105
1344	Holstein	Bovine interphotoreceptor	100	0	571	571	1	61847	0.00161689330121105
1345	Holstein	Btaurus lactoferrin	99	0	530	530	1	61847	0.00161689330121105
1346	Holstein	Btaurus microsatellite	99.5	1e-40	134	1298	2	61847	0.00323378660242211
1347	Holstein	Bubalus bubalis	96.4915254237288	9.75796685386606e-09	497.818401937046	795.176755447942	413	61847	0.667776933400165
1348	Holstein	Callithrix jacchus	78.2222222222222	6.10166672788889e-06	329.111111111111	856.444444444444	18	61847	0.029104079421799
1349	Holstein	Callorhinus ursinus	79.8333333333333	2.16666666666667e-19	375.666666666667	643	6	61847	0.00970135980726632
1350	Holstein	Camelus bactrianus	82	3e-08	92	559	1	61847	0.00161689330121105
1351	Holstein	Camelus dromedarius	86.3333333333333	3.66666666666667e-22	157	647	3	61847	0.00485067990363316
1352	Holstein	Camelus ferus	84.5	1.5e-22	397.833333333333	1450.16666666667	6	61847	0.00970135980726632
1353	Holstein	Canis familiaris	80.3088235294118	1.47501737663482e-05	468.926470588235	875.779411764706	68	61847	0.109948744482352
1354	Holstein	Canis lupus	79.6923076923077	0.000438707692307708	356.230769230769	783.230769230769	39	61847	0.0630588387472311
1355	Holstein	Capra hircus	92.5882352941177	1.05891764723082e-10	462.458823529412	765.647058823529	85	61847	0.13743593060294
1356	Holstein	Capsicum annuum	99	0	944	944	1	61847	0.00161689330121105
1357	Holstein	Cavia porcellus	74	2e-46	560	623	1	61847	0.00161689330121105
1358	Holstein	Cebus capucinus	83.1428571428571	1.60571428574286e-05	225	683.857142857143	7	61847	0.0113182531084774
1359	Holstein	Ceratotherium simum	80.8	4e-17	462.2	989.2	5	61847	0.00808446650605527
1360	Holstein	Cercocebus atys	77.6666666666667	6.66666666666667e-11	433.333333333333	885.666666666667	3	61847	0.00485067990363316
1361	Holstein	Ch251-168b4 complete	92	7e-08	51	1056	1	61847	0.00161689330121105
1362	Holstein	Ch251-31e22 complete	75	4e-15	233	958	1	61847	0.00161689330121105
1363	Holstein	Ch251-379f15 complete	74	6e-46	568	584	1	61847	0.00161689330121105
1364	Holstein	Ch251-520n11 complete	87	5e-07	60	574	1	61847	0.00161689330121105
1365	Holstein	Ch251-86p7 complete	91	3e-08	53	535	1	61847	0.00161689330121105
1366	Holstein	Chimpanzee bac	79	3e-06	239	876	2	61847	0.00323378660242211
1367	Holstein	Chinchilla lanigera	80.3333333333333	0.000333333333333335	210.666666666667	649	3	61847	0.00485067990363316
1368	Holstein	Chlorocebus aethiops	81.8125	2.019145025e-05	265.25	891.9375	16	61847	0.0258702928193769
1369	Holstein	Choloepus hoffmanni	81	2.66690000000001e-06	142	677.666666666667	3	61847	0.00485067990363316
1370	Holstein	Colobus guereza	84	5e-07	74	626	1	61847	0.00161689330121105
1371	Holstein	Cow alpha-lactalbumin	100	0	518	518	1	61847	0.00161689330121105
1372	Holstein	Cricetulus griseus	86	3.5e-10	232.5	573	2	61847	0.00323378660242211
1373	Holstein	Cryptotermes secundus	89	4e-13	71	601	1	61847	0.00161689330121105
1374	Holstein	Dasypus novemcinctus	85.4	6.0084000006e-05	112.4	642.6	5	61847	0.00808446650605527
1375	Holstein	Delphinapterus leucas	84.592	8.23012002432e-07	534.504	769.088	125	61847	0.202111662651382
1376	Holstein	Desmodus rotundus	78	9e-44	329	561	1	61847	0.00161689330121105
1377	Holstein	Dromaius novaehollandiae	77	6e-55	437	517	1	61847	0.00161689330121105
1378	Holstein	Elaphurus davidianus	97	6e-76	176	590	1	61847	0.00161689330121105
1379	Holstein	Equus asinus	80.6086956521739	1.7397826173913e-07	443.565217391304	799.304347826087	23	61847	0.0371885459278542
1380	Holstein	Equus caballus	81.3137254901961	0.000337816468423547	321.980392156863	780.562091503268	153	61847	0.247384675085291
1381	Holstein	Equus przewalskii	81.1724137931034	3.44852484965517e-05	355.068965517241	866.793103448276	29	61847	0.0468899057351205
1382	Holstein	Eulemur macaco	83.3333333333333	3.01e-07	83.3333333333333	544.333333333333	3	61847	0.00485067990363316
1383	Holstein	Felis catus	78.8703703703704	7.40844631481972e-05	481.037037037037	817.277777777778	54	61847	0.0873122382653969
1384	Holstein	Galeopterus variegatus	86	6.68666667666667e-06	76.6666666666667	768.666666666667	3	61847	0.00485067990363316
1385	Holstein	Gorilla gorilla	81.0769230769231	5.92542423076923e-07	193.846153846154	707.538461538462	13	61847	0.0210196129157437
1386	Holstein	Gouania willdenowi	88	2e-14	77	526	4	61847	0.00646757320484421
1387	Holstein	Heterocephalus glaber	81.4	1.2800004e-11	318	675.8	5	61847	0.00808446650605527
1388	Holstein	Hipposideros armiger	84	0.000125018751125	226.5	1071.375	8	61847	0.0129351464096884
1389	Holstein	Homo sapiens	79.9437931034483	0.000145253786240541	334.726206896552	801.888965517241	2900	61847	4.68899057351205
1390	Holstein	Hydropotes inermis	90.5	1.5e-21	92	923.5	2	61847	0.00323378660242211
1391	Holstein	Ictidomys tridecemlineatus	87	1e-07	68	643	1	61847	0.00161689330121105
1392	Holstein	Lagenorhynchus obliquidens	84.6275862068966	2.1385990137931e-07	499.551724137931	724.572413793103	145	61847	0.234449528675603
1393	Holstein	Lemur catta	79	3.5e-11	232.5	681	2	61847	0.00323378660242211
1394	Holstein	Leptonychotes weddellii	90	4e-07	51	517	1	61847	0.00161689330121105
1395	Holstein	Lipotes vexillifer	84.5	1.00000000005e-13	110.5	906	2	61847	0.00323378660242211
1396	Holstein	Loxodonta africana	84.7777777777778	8.23778488911111e-06	86.8888888888889	733.555555555556	9	61847	0.0145520397108995
1397	Holstein	Macaca assamensis	80	3e-14	135	611	1	61847	0.00161689330121105
1398	Holstein	Macaca fascicularis	78.2857142857143	2.85715501429071e-08	401.714285714286	745.428571428571	14	61847	0.0226365062169547
1399	Holstein	Macaca mulatta	79.1176470588235	0.000417570353929424	323.470588235294	878.392156862745	51	61847	0.0824615583617637
1400	Holstein	Macaca nemestrina	81.2142857142857	4.3500017143e-05	222.357142857143	778.928571428571	14	61847	0.0226365062169547
1401	Holstein	Manis javanica	82.4666666666667	0.000333500685533333	302.733333333333	865	15	61847	0.0242533995181658
1402	Holstein	Meles meles	88	6e-27	115	739	1	61847	0.00161689330121105
1403	Holstein	Mesocricetus auratus	85.5	4.5e-14	211.5	751.5	2	61847	0.00323378660242211
1404	Holstein	Microcebus murinus	81	3.70018436316e-08	383.157894736842	740.684210526316	19	61847	0.03072097272301
1405	Holstein	Miniopterus natalensis	84.5714285714286	4.28714285721434e-06	261.571428571429	669.285714285714	7	61847	0.0113182531084774
1406	Holstein	Mmurinus dna	81.4	1.6e-11	139	625.2	5	61847	0.00808446650605527
1407	Holstein	Mouse dna	83.3181818181818	1.49092272729091e-05	198.454545454545	647	22	61847	0.0355716526266432
1408	Holstein	Muntiacus muntjak	88	2e-131	407	724	3	61847	0.00485067990363316
1409	Holstein	Muntiacus vaginalis	76	9e-14	195	505	1	61847	0.00161689330121105
1410	Holstein	Mus musculus	83.3103448275862	4.0460201293194e-05	182.224137931034	955	58	61847	0.0937798114702411
1411	Holstein	Mustela putorius	83.3	3.0060000009e-05	257.8	812.3	10	61847	0.0161689330121105
1412	Holstein	Myotis brandtii	83.3333333333333	5.00000000834501e-06	121.166666666667	816	6	61847	0.00970135980726632
1413	Holstein	Myotis davidii	82	1e-12	273	695	2	61847	0.00323378660242211
1414	Holstein	Myotis lucifugus	84.25	1.2725000001e-08	128.25	657.25	4	61847	0.00646757320484421
1415	Holstein	Neofelis nebulosa	85	0.002	55	966	1	61847	0.00161689330121105
1416	Holstein	Neophocaena asiaeorientalis	85.1136363636364	7.50522727272727e-16	466.909090909091	727.909090909091	44	61847	0.0711433052532863
1417	Holstein	Nleucogenys dna	77.6666666666667	3.33333333333333e-10	444	682.666666666667	3	61847	0.00485067990363316
1418	Holstein	Nomascus leucogenys	81.5	8.22134002e-05	139.3	923	10	61847	0.0161689330121105
1419	Holstein	Oaries gene	93	0	560	565	1	61847	0.00161689330121105
1420	Holstein	Odocoileus virginianus	92.4	2.30078363284836e-15	415.476	803.684	250	61847	0.404223325302763
1421	Holstein	Orcinus orca	85.6	4.000000000004e-21	429.8	1182.4	5	61847	0.00808446650605527
1422	Holstein	Orycteropus afer	80	8e-06	95	740	1	61847	0.00161689330121105
1423	Holstein	Oryctolagus cuniculus	81	2e-18	150	918	1	61847	0.00161689330121105
1424	Holstein	Otolemur garnetti	74	2e-24	368	1807	1	61847	0.00161689330121105
1425	Holstein	Ovis ammon	90	5e-81	245	1814	1	61847	0.00161689330121105
1426	Holstein	Ovis aries	93.2561521252796	3.57941890493629e-07	610.145413870246	760.08389261745	894	61847	1.44550261128268
1427	Holstein	Ovis canadensis	92.2885955262193	3.29270320744244e-05	639.524019068574	740.482031536487	10908	61847	17.6370721296102
1428	Holstein	Pan paniscus	82	2e-07	92	866	1	61847	0.00161689330121105
1429	Holstein	Pan troglodytes	80.1477272727273	7.73335946530359e-05	335.713068181818	782.289772727273	352	61847	0.569146442026291
1430	Holstein	Pangasianodon hypophthalmus	89	1e-18	87	706	1	61847	0.00161689330121105
1431	Holstein	Panthera pardus	80.5263157894737	1.42161579473684e-06	425.157894736842	817.578947368421	19	61847	0.03072097272301
1432	Holstein	Panthera tigris	92.5	5e-09	158.5	763.5	2	61847	0.00323378660242211
1433	Holstein	Pantholops hodgsonii	94.8888888888889	2.22311851851927e-18	149.592592592593	860.62962962963	27	61847	0.0436561191326984
1434	Holstein	Papio anubis	81.7878787878788	0.000861531666849097	277	804.69696969697	33	61847	0.0533574789399648
1435	Holstein	Phascolarctos cinereus	85.6666666666667	1.02000003333333e-09	94	556.666666666667	3	61847	0.00485067990363316
1436	Holstein	Physeter catodon	85	8.1081084024327e-06	452.297297297297	828	37	61847	0.059825052144809
1437	Holstein	Piliocolobus tephrosceles	80	0.001	139	581	3	61847	0.00485067990363316
1438	Holstein	Polistes dominula	84	0.005	61	750	1	61847	0.00161689330121105
1439	Holstein	Pongo abelii	81.3	8.86632601320029e-05	236.757142857143	815.057142857143	70	61847	0.113182531084774
1440	Holstein	Populus trichocarpa	84	1e-04	64	783	1	61847	0.00161689330121105
1441	Holstein	Preprotachykinin (ppt)	99	0	405	828	1	61847	0.00161689330121105
1442	Holstein	Propithecus coquereli	82	5.000000005e-14	158	598	2	61847	0.00323378660242211
1443	Holstein	Pseudorca crassidens	82.24	1.6088e-09	542.04	668.4	25	61847	0.0404223325302763
1444	Holstein	Ptb-076m13 complete	86	8e-05	59	616	1	61847	0.00161689330121105
1445	Holstein	Pteropus alecto	81.875	1.3878750011875e-06	288	719	16	61847	0.0258702928193769
1446	Holstein	Pteropus vampyrus	81.5238095238095	0.000529906857252383	276.380952380952	766.571428571429	21	61847	0.0339547593254321
1447	Holstein	Puma concolor	79	4e-14	148	770	1	61847	0.00161689330121105
1448	Holstein	Rattus norvegicus	85.6666666666667	1.33333333333333e-08	227.333333333333	589.333333333333	3	61847	0.00485067990363316
1449	Holstein	Rhesus macaque	80.9756097560976	0.000195679120295131	319.146341463415	884.487804878049	41	61847	0.0662926253496532
1450	Holstein	Rhinolophus euryale	80	1.515e-08	118.5	1261.5	2	61847	0.00323378660242211
1451	Holstein	Rhinolophus sinicus	80.6470588235294	0.000377671177647059	247.823529411765	776.470588235294	17	61847	0.0274871861205879
1452	Holstein	Rhinopithecus bieti	80.3333333333333	1.93333333333333e-06	280	699	3	61847	0.00485067990363316
1453	Holstein	Rhinopithecus roxellana	89	6e-06	53	539	1	61847	0.00161689330121105
1454	Holstein	Rousettus aegyptiacus	80.3529411764706	8.76670600117647e-05	428.019607843137	763.941176470588	51	61847	0.0824615583617637
1455	Holstein	Rp43-058a24 complete	80	6e-147	783	931	1	61847	0.00161689330121105
1456	Holstein	Saccoglossus kowalevskii	88	9e-05	52	647	1	61847	0.00161689330121105
1457	Holstein	Sorex araneus	80	5e-43	273	782	1	61847	0.00161689330121105
1458	Holstein	Sus scrofa	81.4401826484018	7.81376449629127e-06	524.239726027397	795.643835616438	2190	61847	3.54099632965221
1459	Holstein	Tokudaia muenninki	83	2e-06	76	695	1	61847	0.00161689330121105
1460	Holstein	Tpa_exp: bos	100	0	883	883	1	61847	0.00161689330121105
1461	Holstein	Tpa_exp: homo	74	2e-16	302	593	1	61847	0.00161689330121105
1462	Holstein	Tpa_exp: ovis	92	3e-09	323.666666666667	626.666666666667	3	61847	0.00485067990363316
1463	Holstein	Tpa_inf: homo	80	6e-108	586	1142	1	61847	0.00161689330121105
1464	Holstein	Trichechus manatus	81.8	9.00110752e-06	288.7	821.9	10	61847	0.0161689330121105
1465	Holstein	Tupaia chinensis	72	3e-18	483	545	1	61847	0.00161689330121105
1466	Holstein	Tursiops aduncus	86	4e-49	186	910	1	61847	0.00161689330121105
1467	Holstein	Tursiops truncatus	84.7642276422764	8.21252032536634e-07	549.113821138211	801.560975609756	123	61847	0.19887787604896
1468	Holstein	Urocitellus parryii	90	6e-10	61	1445	1	61847	0.00161689330121105
1469	Holstein	Ursus arctos	80.6190476190476	1.0561905714288e-05	352.333333333333	786.238095238095	21	61847	0.0339547593254321
1470	Holstein	Ursus maritimus	79.4	2.900000200003e-07	336.6	748.3	10	61847	0.0161689330121105
1471	Holstein	Vicugna pacos	83.7142857142857	1.28577142857143e-09	363.714285714286	1065.57142857143	7	61847	0.0113182531084774
1472	Holstein	Vigna angularis	87	0.001	53	562	1	61847	0.00161689330121105
1473	Holstein	Vulpes vulpes	79.4	4.00000000000004e-37	458	744.2	5	61847	0.00808446650605527
1474	Holstein	Zalophus californianus	79.3	6.4137e-07	293.6	662.9	10	61847	0.0161689330121105
