# Supplementary material for: Whole genome characterization of autochthonous Bos taurus brachyceros and introduced Bos indicus indicus cattle breeds in Cameroon regarding their adaptive phenotypic traits and pathogen resistance
Source: BMC Genet. 2020 Jun 22;21:64. doi: 10.1186/s12863-020-00869-9 (PMC7309992; doi:10.1186/s12863-020-00869-9)
Supplement: Supplementary file 3 — Additional file 3: Table S3. High impact Namchi breed specific SNP. Table S4. High impact Kapsiki breed specific SNP. Table S5. High impact Red Fulani breed specific SNP. Table S6. High impact White Fulani breed specific SNP. Table S7. High impact Gudali breed specific SNP. Table S8. High impact Brahman breed specific SNP. Table S9. High impact Holstein breed specific SNP. Table S10. High impact N’Dama breed specific SNP. [file 12863_2020_869_MOESM3_ESM.xlsx]

## Sheet: Table S2_Namchi
external_gene_name	Chr	POS	MutationType	Sample	hgnc_symbol	entrezgene_id	description	geneid	1000_bull_id
ADAMTSL1	8	25373600	missense_variant	Namchi		101909640	ADAMTS like 1 [Source:VGNC Symbol;Acc:VGNC:58359]	ENSBTAG00000002997	.
TMEM211	17	65089698	missense_variant	Namchi		540200	transmembrane protein 211 [Source:VGNC Symbol;Acc:VGNC:36033]	ENSBTAG00000006594	.
URB1	1	3131209	missense_variant	Namchi		530483	URB1 ribosome biogenesis 1 homolog (S. cerevisiae) [Source:VGNC Symbol;Acc:VGNC:53611]	ENSBTAG00000012412	.
SFTPD	28	35620043	missense_variant	Namchi		282072	surfactant protein D [Source:NCBI gene;Acc:282072]	ENSBTAG00000046421	.
	10	27478163	missense_variant	Namchi		512103	olfactory receptor, family 4, subfamily L, member 1 [Source:NCBI gene;Acc:512103]	ENSBTAG00000050433	.
OR9G1	23	21609813	frameshift_variant	Namchi	OR9G1	530966	olfactory receptor, family 9, subfamily G, member 1 [Source:NCBI gene;Acc:530966]	ENSBTAG00000053275	.

## Sheet: Table S3_Kapsiki
external_gene_name	Chr	POS	MutationType	Sample	hgnc_symbol	entrezgene_id	description	geneid	1000_bull_id
TDH	28	7955048	missense_variant	Kapsiki		511957	L-threonine dehydrogenase [Source:NCBI gene;Acc:511957]	ENSBTAG00000000011	.
VPS33B	14	21672561	missense_variant	Kapsiki		526538	VPS33B late endosome and lysosome associated [Source:VGNC Symbol;Acc:VGNC:36817]	ENSBTAG00000000026	.
PYCR1	11	50960123	missense_variant	Kapsiki		539606	pyrroline-5-carboxylate reductase 1 [Source:VGNC Symbol;Acc:VGNC:33586]	ENSBTAG00000000042	.
SURF2	3	104265888	missense_variant&splice_region_variant	Kapsiki		526046	surfeit 2 [Source:VGNC Symbol;Acc:VGNC:35484]	ENSBTAG00000000046	.
FILIP1	29	14937018	missense_variant	Kapsiki		514193	filamin A interacting protein 1 [Source:VGNC Symbol;Acc:VGNC:29012]	ENSBTAG00000000053	.
FILIP1	29	14937384	missense_variant	Kapsiki		514193	filamin A interacting protein 1 [Source:VGNC Symbol;Acc:VGNC:29012]	ENSBTAG00000000053	.
SDF2L1	9	72114220	frameshift_variant	Kapsiki		517962	stromal cell derived factor 2 like 1 [Source:VGNC Symbol;Acc:VGNC:34386]	ENSBTAG00000000067	.
SDF2L1	9	72114323	missense_variant	Kapsiki		517962	stromal cell derived factor 2 like 1 [Source:VGNC Symbol;Acc:VGNC:34386]	ENSBTAG00000000067	.
LRPAP1	26	115369880	missense_variant	Kapsiki		504957	LDL receptor related protein associated protein 1 [Source:VGNC Symbol;Acc:VGNC:30995]	ENSBTAG00000000073	.
LRPAP1	26	115379267	missense_variant	Kapsiki		504957	LDL receptor related protein associated protein 1 [Source:VGNC Symbol;Acc:VGNC:30995]	ENSBTAG00000000073	.
CD274	28	39247735	missense_variant	Kapsiki		533834	CD274 molecule [Source:VGNC Symbol;Acc:VGNC:27019]	ENSBTAG00000000095	.
GPR75	3	36564421	missense_variant	Kapsiki		539470	G protein-coupled receptor 75 [Source:VGNC Symbol;Acc:VGNC:29598]	ENSBTAG00000000102	.
MRPL23	22	49547995	missense_variant	Kapsiki		508825	mitochondrial ribosomal protein L23 [Source:NCBI gene;Acc:508825]	ENSBTAG00000000103	.
MRPL23	22	49547551	stop_gained	Kapsiki		508825	mitochondrial ribosomal protein L23 [Source:NCBI gene;Acc:508825]	ENSBTAG00000000103	.
KHDC4	23	14835469	missense_variant	Kapsiki		530205	KH domain containing 4, pre-mRNA splicing factor [Source:VGNC Symbol;Acc:VGNC:30559]	ENSBTAG00000000108	.
CCDC178	17	23869421	missense_variant	Kapsiki		532148	coiled-coil domain containing 178 [Source:VGNC Symbol;Acc:VGNC:26874]	ENSBTAG00000000138	.
	28	94282849	missense_variant	Kapsiki		789812	olfactory receptor 13D1 [Source:NCBI gene;Acc:789812]	ENSBTAG00000000145	.
	28	94283173	missense_variant	Kapsiki		789812	olfactory receptor 13D1 [Source:NCBI gene;Acc:789812]	ENSBTAG00000000145	.
	28	94283430	missense_variant	Kapsiki		789812	olfactory receptor 13D1 [Source:NCBI gene;Acc:789812]	ENSBTAG00000000145	.
CBS	1	143227338	missense_variant	Kapsiki		514525	cystathionine beta-synthase [Source:NCBI gene;Acc:514525]	ENSBTAG00000000160	.
N4BP2	26	59130108	missense_variant	Kapsiki		539533	NEDD4 binding protein 2 [Source:VGNC Symbol;Acc:VGNC:53766]	ENSBTAG00000000175	.
SHROOM2	30	133145732	missense_variant	Kapsiki	SHROOM2	523644	shroom family member 2 [Source:NCBI gene;Acc:523644]	ENSBTAG00000000211	.
MAP2K5	2	14482868	missense_variant	Kapsiki		100295732	mitogen-activated protein kinase kinase 5 [Source:VGNC Symbol;Acc:VGNC:31186]	ENSBTAG00000000218	.
NHSL1	29	76214485	missense_variant	Kapsiki		517882	NHS like 1 [Source:VGNC Symbol;Acc:VGNC:32072]	ENSBTAG00000000245	.
NHSL1	29	76214383	missense_variant	Kapsiki		517882	NHS like 1 [Source:VGNC Symbol;Acc:VGNC:32072]	ENSBTAG00000000245	.
NHSL1	29	76207925	missense_variant	Kapsiki		517882	NHS like 1 [Source:VGNC Symbol;Acc:VGNC:32072]	ENSBTAG00000000245	.
SMG6	11	23174704	missense_variant	Kapsiki		516411	SMG6 nonsense mediated mRNA decay factor [Source:VGNC Symbol;Acc:VGNC:35011]	ENSBTAG00000000267	.
PARP11	25	106127303	missense_variant	Kapsiki		539763	poly(ADP-ribose) polymerase family member 11 [Source:VGNC Symbol;Acc:VGNC:49073]	ENSBTAG00000000275	.
NAALAD2	22	5108344	missense_variant	Kapsiki		536439	N-acetylated alpha-linked acidic dipeptidase 2 [Source:VGNC Symbol;Acc:VGNC:31855]	ENSBTAG00000000284	.
CLHC1	3	37935479	missense_variant	Kapsiki		517621	clathrin heavy chain linker domain containing 1 [Source:VGNC Symbol;Acc:VGNC:27438]	ENSBTAG00000000295	.
CLHC1	3	37936897	missense_variant	Kapsiki		517621	clathrin heavy chain linker domain containing 1 [Source:VGNC Symbol;Acc:VGNC:27438]	ENSBTAG00000000295	.
ECD	21	29222072	missense_variant	Kapsiki		524184	ecdysoneless cell cycle regulator [Source:VGNC Symbol;Acc:VGNC:28301]	ENSBTAG00000000315	.
	10	61161867	missense_variant	Kapsiki		112442378	cationic amino acid transporter 3-like [Source:NCBI gene;Acc:112442378]	ENSBTAG00000000336	.
DIS3L	2	13219357	missense_variant	Kapsiki		777771	DIS3 like exosome 3-5 exoribonuclease [Source:VGNC Symbol;Acc:VGNC:28073]	ENSBTAG00000000371	.
CNPY1	24	117265798	missense_variant	Kapsiki		100336047	canopy FGF signaling regulator 1 [Source:VGNC Symbol;Acc:VGNC:27526]	ENSBTAG00000000397	.
ERBIN	13	13548679	missense_variant	Kapsiki		512866	erbb2 interacting protein [Source:VGNC Symbol;Acc:VGNC:28565]	ENSBTAG00000000415	.
TOX3	10	20895095	missense_variant	Kapsiki		539135	TOX high mobility group box family member 3 [Source:VGNC Symbol;Acc:VGNC:36229]	ENSBTAG00000000418	.
	14	45342357	missense_variant	Kapsiki				ENSBTAG00000000425	.
TNFAIP3	29	75754806	missense_variant	Kapsiki		508105	TNF alpha induced protein 3 [Source:VGNC Symbol;Acc:VGNC:36155]	ENSBTAG00000000436	.
TNFAIP3	29	75752692	missense_variant	Kapsiki		508105	TNF alpha induced protein 3 [Source:VGNC Symbol;Acc:VGNC:36155]	ENSBTAG00000000436	.
TNFAIP3	29	75754063	missense_variant	Kapsiki		508105	TNF alpha induced protein 3 [Source:VGNC Symbol;Acc:VGNC:36155]	ENSBTAG00000000436	.
TNFAIP3	29	75754144	missense_variant	Kapsiki		508105	TNF alpha induced protein 3 [Source:VGNC Symbol;Acc:VGNC:36155]	ENSBTAG00000000436	.
TNFAIP3	29	75752132	missense_variant	Kapsiki		508105	TNF alpha induced protein 3 [Source:VGNC Symbol;Acc:VGNC:36155]	ENSBTAG00000000436	.
TNFAIP3	29	75752221	missense_variant	Kapsiki		508105	TNF alpha induced protein 3 [Source:VGNC Symbol;Acc:VGNC:36155]	ENSBTAG00000000436	.
SFSWAP	9	45281960	missense_variant	Kapsiki		512326	splicing factor SWAP [Source:VGNC Symbol;Acc:VGNC:34524]	ENSBTAG00000000439	.
BDH1	1	71974271	missense_variant	Kapsiki		534090	3-hydroxybutyrate dehydrogenase 1 [Source:VGNC Symbol;Acc:VGNC:26457]	ENSBTAG00000000448	.
TMEM106C	25	32320955	missense_variant	Kapsiki		514271	transmembrane protein 106C [Source:VGNC Symbol;Acc:VGNC:35946]	ENSBTAG00000000454	.
SYTL2	22	9838581	missense_variant	Kapsiki		614406	synaptotagmin like 2 [Source:NCBI gene;Acc:614406]	ENSBTAG00000000460	.
ATP10D	26	66171305	missense_variant	Kapsiki		536495	ATPase phospholipid transporting 10D (putative) [Source:VGNC Symbol;Acc:VGNC:55156]	ENSBTAG00000000473	.
ASNSD1	12	6669880	missense_variant	Kapsiki		539672	asparagine synthetase domain containing 1 [Source:VGNC Symbol;Acc:VGNC:26216]	ENSBTAG00000000492	.
KLHL13	30	2163808	splice_acceptor_variant&intron_variant	Kapsiki		528138	kelch like family member 13 [Source:VGNC Symbol;Acc:VGNC:30643]	ENSBTAG00000000501	.
ANKRD29	17	33040018	missense_variant	Kapsiki		526872	ankyrin repeat domain 29 [Source:VGNC Symbol;Acc:VGNC:25921]	ENSBTAG00000000517	.
RNF112	11	34065934	missense_variant	Kapsiki		768085	ring finger protein 112 [Source:VGNC Symbol;Acc:VGNC:34011]	ENSBTAG00000000540	.
OCLN	13	10265587	missense_variant	Kapsiki		512405	occludin [Source:VGNC Symbol;Acc:VGNC:32397]	ENSBTAG00000000561	.
TNC	28	104276243	missense_variant	Kapsiki		540664	Bos taurus tenascin C (TNC), mRNA. [Source:RefSeq mRNA;Acc:NM_001372074]	ENSBTAG00000000575	.
TNC	28	104276198	missense_variant	Kapsiki		540664	Bos taurus tenascin C (TNC), mRNA. [Source:RefSeq mRNA;Acc:NM_001372074]	ENSBTAG00000000575	.
TNC	28	104280878	missense_variant	Kapsiki		540664	Bos taurus tenascin C (TNC), mRNA. [Source:RefSeq mRNA;Acc:NM_001372074]	ENSBTAG00000000575	.
POLE	9	44563036	missense_variant	Kapsiki		785457	DNA polymerase epsilon, catalytic subunit [Source:VGNC Symbol;Acc:VGNC:33118]	ENSBTAG00000000590	.
	29	62732949	missense_variant	Kapsiki				ENSBTAG00000000609	.
ELAVL1	27	16737655	missense_variant	Kapsiki		617316	ELAV like RNA binding protein 1 [Source:VGNC Symbol;Acc:VGNC:28424]	ENSBTAG00000000613	.
	13	217674	missense_variant	Kapsiki				ENSBTAG00000000617	.
MLPH	23	116997305	missense_variant	Kapsiki		531343	melanophilin [Source:VGNC Symbol;Acc:VGNC:31506]	ENSBTAG00000000634	.
SELENOO	25	119581113	missense_variant	Kapsiki		790464	selenoprotein O [Source:VGNC Symbol;Acc:VGNC:58445]	ENSBTAG00000000647	.
TCF20	25	113151629	disruptive_inframe_deletion	Kapsiki		523151	transcription factor 20 [Source:VGNC Symbol;Acc:VGNC:35689]	ENSBTAG00000000662	.
GHDC	11	42311004	missense_variant	Kapsiki		515225	GH3 domain containing [Source:VGNC Symbol;Acc:VGNC:29347]	ENSBTAG00000000666	.
GHDC	11	42310004	missense_variant	Kapsiki		515225	GH3 domain containing [Source:VGNC Symbol;Acc:VGNC:29347]	ENSBTAG00000000666	.
RRP9	15	48997931	stop_gained	Kapsiki		614025	ribosomal RNA processing 9, U3 small nucleolar RNA binding protein [Source:VGNC Symbol;Acc:VGNC:34172]	ENSBTAG00000000670	.
	27	23050995	missense_variant	Kapsiki		789597	Rap guanine nucleotide exchange factor 6 [Source:NCBI gene;Acc:789597]	ENSBTAG00000000682	.
ARHGEF10L	12	135079179	missense_variant	Kapsiki		529043	Rho guanine nucleotide exchange factor 10 like [Source:VGNC Symbol;Acc:VGNC:26105]	ENSBTAG00000000684	.
ARHGEF10L	12	134986227	missense_variant	Kapsiki		529043	Rho guanine nucleotide exchange factor 10 like [Source:VGNC Symbol;Acc:VGNC:26105]	ENSBTAG00000000684	.
ARHGEF10L	12	134985981	missense_variant	Kapsiki		529043	Rho guanine nucleotide exchange factor 10 like [Source:VGNC Symbol;Acc:VGNC:26105]	ENSBTAG00000000684	.
	24	113349585	missense_variant	Kapsiki		530077	GTPase IMAP family member 5 [Source:NCBI gene;Acc:530077]	ENSBTAG00000000715	.
	24	113349651	missense_variant	Kapsiki		530077	GTPase IMAP family member 5 [Source:NCBI gene;Acc:530077]	ENSBTAG00000000715	.
ZNF597	18	2855555	missense_variant	Kapsiki	ZNF597		zinc finger protein 597 [Source:HGNC Symbol;Acc:HGNC:26573]	ENSBTAG00000000728	.
LRP8	23	92919752	disruptive_inframe_insertion	Kapsiki		407179	LDL receptor related protein 8 [Source:VGNC Symbol;Acc:VGNC:30994]	ENSBTAG00000000736	.
PGM2L1	7	53732095	missense_variant	Kapsiki		515366	phosphoglucomutase 2 like 1 [Source:VGNC Symbol;Acc:VGNC:32795]	ENSBTAG00000000770	.
DNAJB6	24	118689363	missense_variant	Kapsiki		282215	DnaJ heat shock protein family (Hsp40) member B6 [Source:VGNC Symbol;Acc:VGNC:53635]	ENSBTAG00000000771	.
KDR	26	70594897	missense_variant	Kapsiki		407170	kinase insert domain receptor [Source:VGNC Symbol;Acc:VGNC:30535]	ENSBTAG00000000782	.
PASK	23	120351958	missense_variant	Kapsiki		112441466	PAS domain containing serine/threonine kinase [Source:VGNC Symbol;Acc:VGNC:58397]	ENSBTAG00000000785	.
PASK	23	120350948	missense_variant	Kapsiki		112441466	PAS domain containing serine/threonine kinase [Source:VGNC Symbol;Acc:VGNC:58397]	ENSBTAG00000000785	.
PASK	23	120352073	missense_variant	Kapsiki		112441466	PAS domain containing serine/threonine kinase [Source:VGNC Symbol;Acc:VGNC:58397]	ENSBTAG00000000785	.
PASK	23	120351779	missense_variant	Kapsiki		112441466	PAS domain containing serine/threonine kinase [Source:VGNC Symbol;Acc:VGNC:58397]	ENSBTAG00000000785	.
PASK	23	120357353	missense_variant	Kapsiki		112441466	PAS domain containing serine/threonine kinase [Source:VGNC Symbol;Acc:VGNC:58397]	ENSBTAG00000000785	.
PASK	23	120349830	missense_variant	Kapsiki		112441466	PAS domain containing serine/threonine kinase [Source:VGNC Symbol;Acc:VGNC:58397]	ENSBTAG00000000785	.
PASK	23	120361789	missense_variant	Kapsiki		112441466	PAS domain containing serine/threonine kinase [Source:VGNC Symbol;Acc:VGNC:58397]	ENSBTAG00000000785	.
PASK	23	120350947	missense_variant	Kapsiki		112441466	PAS domain containing serine/threonine kinase [Source:VGNC Symbol;Acc:VGNC:58397]	ENSBTAG00000000785	.
ETV3L	23	13773362	missense_variant	Kapsiki		524013	ETS variant 3 like [Source:VGNC Symbol;Acc:VGNC:50172]	ENSBTAG00000000861	.
SLC13A3	5	75259385	missense_variant	Kapsiki		526291	solute carrier family 13 member 3 [Source:VGNC Symbol;Acc:VGNC:34675]	ENSBTAG00000000873	.
SLC13A3	5	75307165	missense_variant	Kapsiki		526291	solute carrier family 13 member 3 [Source:VGNC Symbol;Acc:VGNC:34675]	ENSBTAG00000000873	.
CAST	27	96074523	missense_variant	Kapsiki		281039	calpastatin [Source:VGNC Symbol;Acc:VGNC:26790]	ENSBTAG00000000874	.
SPTA1	23	11089599	missense_variant	Kapsiki		505122	spectrin alpha, erythrocytic 1 [Source:VGNC Symbol;Acc:VGNC:35250]	ENSBTAG00000000888	.
SPTA1	23	11061903	missense_variant	Kapsiki		505122	spectrin alpha, erythrocytic 1 [Source:VGNC Symbol;Acc:VGNC:35250]	ENSBTAG00000000888	.
MEAK7	10	10699327	missense_variant	Kapsiki		531539	MTOR associated protein, eak-7 homolog [Source:VGNC Symbol;Acc:VGNC:35889]	ENSBTAG00000000946	.
IARS1	28	83876992	missense_variant	Kapsiki		509885	isoleucyl-tRNA synthetase 1 [Source:VGNC Symbol;Acc:VGNC:30018]	ENSBTAG00000000974	.
ABCC8	7	35031962	missense_variant	Kapsiki		538996	ATP binding cassette subfamily C member 8 [Source:VGNC Symbol;Acc:VGNC:25475]	ENSBTAG00000000983	.
ZNF280B	9	70983612	missense_variant	Kapsiki		517697	zinc finger protein 280B [Source:NCBI gene;Acc:517697]	ENSBTAG00000001005	.
ZNF280B	9	70982869	missense_variant	Kapsiki		517697	zinc finger protein 280B [Source:NCBI gene;Acc:517697]	ENSBTAG00000001005	.
GDF10	21	42291139	missense_variant	Kapsiki		539510	growth differentiation factor 10 [Source:VGNC Symbol;Acc:VGNC:29299]	ENSBTAG00000001019	.
ZNF598	18	1561594	missense_variant	Kapsiki		505086	zinc finger protein 598 [Source:VGNC Symbol;Acc:VGNC:37309]	ENSBTAG00000001023	.
ZNF598	18	1553386	missense_variant	Kapsiki		505086	zinc finger protein 598 [Source:VGNC Symbol;Acc:VGNC:37309]	ENSBTAG00000001023	.
PRKCA	11	62777143	missense_variant	Kapsiki		282001	protein kinase C alpha [Source:VGNC Symbol;Acc:VGNC:33327]	ENSBTAG00000001061	.
ZCWPW1	18	36130947	missense_variant	Kapsiki		514550	zinc finger CW-type and PWWP domain containing 1 [Source:VGNC Symbol;Acc:VGNC:37125]	ENSBTAG00000001068	.
IFNLR1	12	128739661	missense_variant	Kapsiki		616826	interferon lambda receptor 1 [Source:VGNC Symbol;Acc:VGNC:30061]	ENSBTAG00000001101	.
SERPINB10	17	62108272	missense_variant	Kapsiki		510205	serpin family B member 10 [Source:VGNC Symbol;Acc:VGNC:56372]	ENSBTAG00000001102	.
BMP2K	26	93646230	missense_variant	Kapsiki		505766	BMP2 inducible kinase [Source:NCBI gene;Acc:505766]	ENSBTAG00000001126	.
BMP2K	26	93612499	missense_variant	Kapsiki		505766	BMP2 inducible kinase [Source:NCBI gene;Acc:505766]	ENSBTAG00000001126	.
SRRT	18	35774911	missense_variant	Kapsiki		527938	serrate, RNA effector molecule [Source:VGNC Symbol;Acc:VGNC:35296]	ENSBTAG00000001134	.
AIFM2	21	26351030	missense_variant	Kapsiki		534217	apoptosis inducing factor mitochondria associated 2 [Source:VGNC Symbol;Acc:VGNC:25762]	ENSBTAG00000001165	.
RPS6KC1	8	70381843	missense_variant	Kapsiki		533192	ribosomal protein S6 kinase C1 [Source:VGNC Symbol;Acc:VGNC:34148]	ENSBTAG00000001181	.
SH2D4A	20	38247466	missense_variant	Kapsiki		506242	SH2 domain containing 4A [Source:VGNC Symbol;Acc:VGNC:34560]	ENSBTAG00000001186	.
SH2D4A	20	38264746	missense_variant	Kapsiki		506242	SH2 domain containing 4A [Source:VGNC Symbol;Acc:VGNC:34560]	ENSBTAG00000001186	.
SH2D4A	20	38246343	missense_variant	Kapsiki		506242	SH2 domain containing 4A [Source:VGNC Symbol;Acc:VGNC:34560]	ENSBTAG00000001186	.
CDHR1	21	39168016	missense_variant	Kapsiki		281996	cadherin related family member 1 [Source:VGNC Symbol;Acc:VGNC:27108]	ENSBTAG00000001231	28:39168016
CDHR1	21	39167908	missense_variant	Kapsiki		281996	cadherin related family member 1 [Source:VGNC Symbol;Acc:VGNC:27108]	ENSBTAG00000001231	.
CDHR1	21	39168048	missense_variant	Kapsiki		281996	cadherin related family member 1 [Source:VGNC Symbol;Acc:VGNC:27108]	ENSBTAG00000001231	.
CDHR1	21	39168063	missense_variant	Kapsiki		281996	cadherin related family member 1 [Source:VGNC Symbol;Acc:VGNC:27108]	ENSBTAG00000001231	.
CDHR1	21	39168070	missense_variant	Kapsiki		281996	cadherin related family member 1 [Source:VGNC Symbol;Acc:VGNC:27108]	ENSBTAG00000001231	.
MPZL3	7	28940819	missense_variant	Kapsiki		521837	myelin protein zero like 3 [Source:VGNC Symbol;Acc:VGNC:31594]	ENSBTAG00000001233	.
PLAT	20	37064050	missense_variant	Kapsiki		281407	plasminogen activator, tissue type [Source:VGNC Symbol;Acc:VGNC:32974]	ENSBTAG00000001244	.
PLAT	20	37059249	disruptive_inframe_deletion	Kapsiki		281407	plasminogen activator, tissue type [Source:VGNC Symbol;Acc:VGNC:32974]	ENSBTAG00000001244	.
PLAT	20	37057567	missense_variant	Kapsiki		281407	plasminogen activator, tissue type [Source:VGNC Symbol;Acc:VGNC:32974]	ENSBTAG00000001244	.
HIVEP1	16	44309967	missense_variant	Kapsiki	HIVEP1	529115	HIVEP zinc finger 1 [Source:NCBI gene;Acc:529115]	ENSBTAG00000001252	.
AGTPBP1	28	78944728	missense_variant	Kapsiki		534958	ATP/GTP binding protein 1 [Source:VGNC Symbol;Acc:VGNC:25744]	ENSBTAG00000001257	.
HRG	1	80540921	missense_variant	Kapsiki		280820	histidine rich glycoprotein [Source:VGNC Symbol;Acc:VGNC:29953]	ENSBTAG00000001265	.
DEPDC5	9	70477319	missense_variant	Kapsiki		521542	DEP domain containing 5 [Source:VGNC Symbol;Acc:VGNC:28006]	ENSBTAG00000001295	.
	14	19680003	missense_variant	Kapsiki		522763	uncharacterized LOC522763 [Source:NCBI gene;Acc:522763]	ENSBTAG00000001308	.
	14	19680692	missense_variant	Kapsiki		522763	uncharacterized LOC522763 [Source:NCBI gene;Acc:522763]	ENSBTAG00000001308	21:19680692
	14	19680690	missense_variant	Kapsiki		522763	uncharacterized LOC522763 [Source:NCBI gene;Acc:522763]	ENSBTAG00000001308	.
	14	19680152	missense_variant	Kapsiki		522763	uncharacterized LOC522763 [Source:NCBI gene;Acc:522763]	ENSBTAG00000001308	.
	14	19680833	missense_variant	Kapsiki		522763	uncharacterized LOC522763 [Source:NCBI gene;Acc:522763]	ENSBTAG00000001308	.
	14	19679963	stop_gained	Kapsiki		522763	uncharacterized LOC522763 [Source:NCBI gene;Acc:522763]	ENSBTAG00000001308	.
	14	19680677	missense_variant	Kapsiki		522763	uncharacterized LOC522763 [Source:NCBI gene;Acc:522763]	ENSBTAG00000001308	.
	14	19679946	frameshift_variant	Kapsiki		522763	uncharacterized LOC522763 [Source:NCBI gene;Acc:522763]	ENSBTAG00000001308	.
	14	19680705	missense_variant	Kapsiki		522763	uncharacterized LOC522763 [Source:NCBI gene;Acc:522763]	ENSBTAG00000001308	.
	14	19680454	missense_variant	Kapsiki		522763	uncharacterized LOC522763 [Source:NCBI gene;Acc:522763]	ENSBTAG00000001308	.
	14	19679943	missense_variant	Kapsiki		522763	uncharacterized LOC522763 [Source:NCBI gene;Acc:522763]	ENSBTAG00000001308	.
	14	19680185	missense_variant	Kapsiki		522763	uncharacterized LOC522763 [Source:NCBI gene;Acc:522763]	ENSBTAG00000001308	.
	14	19679994	missense_variant	Kapsiki		522763	uncharacterized LOC522763 [Source:NCBI gene;Acc:522763]	ENSBTAG00000001308	.
	14	19680685	missense_variant	Kapsiki		522763	uncharacterized LOC522763 [Source:NCBI gene;Acc:522763]	ENSBTAG00000001308	.
DMRTA1	28	21734759	missense_variant	Kapsiki		527219	DMRT like family A1 [Source:VGNC Symbol;Acc:VGNC:28113]	ENSBTAG00000001315	.
LGALS3BP	11	53425346	missense_variant	Kapsiki		531137	galectin 3 binding protein [Source:VGNC Symbol;Acc:VGNC:30853]	ENSBTAG00000001368	.
METTL27	18	33473611	missense_variant	Kapsiki		509616	methyltransferase like 27 [Source:VGNC Symbol;Acc:VGNC:31411]	ENSBTAG00000001374	.
WDR73	14	22304647	missense_variant	Kapsiki		783802	WD repeat domain 73 [Source:VGNC Symbol;Acc:VGNC:36917]	ENSBTAG00000001387	.
B4GALT4	1	64038005	missense_variant	Kapsiki		511328	beta-1,4-galactosyltransferase 4 [Source:VGNC Symbol;Acc:VGNC:26391]	ENSBTAG00000001390	.
C1H21orf91	1	19253484	missense_variant	Kapsiki		540784	chromosome 1 C21orf91 homolog [Source:VGNC Symbol;Acc:VGNC:52664]	ENSBTAG00000001395	.
C1H21orf91	1	19253336	missense_variant	Kapsiki		540784	chromosome 1 C21orf91 homolog [Source:VGNC Symbol;Acc:VGNC:52664]	ENSBTAG00000001395	.
C1H21orf91	1	19253331	missense_variant	Kapsiki		540784	chromosome 1 C21orf91 homolog [Source:VGNC Symbol;Acc:VGNC:52664]	ENSBTAG00000001395	.
C1H21orf91	1	19256519	missense_variant	Kapsiki		540784	chromosome 1 C21orf91 homolog [Source:VGNC Symbol;Acc:VGNC:52664]	ENSBTAG00000001395	.
	23	102950530	missense_variant	Kapsiki		523753	olfactory receptor 2A12 [Source:NCBI gene;Acc:523753]	ENSBTAG00000001397	.
N6AMT1	1	7280864	missense_variant	Kapsiki		615200	N-6 adenine-specific DNA methyltransferase 1 [Source:VGNC Symbol;Acc:VGNC:49558]	ENSBTAG00000001412	.
	2	45122178	missense_variant	Kapsiki				ENSBTAG00000001423	.
TNXB	16	27280362	missense_variant	Kapsiki		282654	tenascin XB [Source:VGNC Symbol;Acc:VGNC:36211]	ENSBTAG00000001444	.
SRA1	27	51726192	missense_variant	Kapsiki		780787	steroid receptor RNA activator 1 [Source:VGNC Symbol;Acc:VGNC:35266]	ENSBTAG00000001449	.
ARVCF	9	72917466	missense_variant	Kapsiki		517045	ARVCF delta catenin family member [Source:VGNC Symbol;Acc:VGNC:49535]	ENSBTAG00000001473	.
IGSF9	23	9758446	missense_variant	Kapsiki		504209	immunoglobulin superfamily member 9 [Source:VGNC Symbol;Acc:VGNC:30097]	ENSBTAG00000001481	.
HTT	26	115684714	splice_donor_variant&splice_region_variant&intron_variant	Kapsiki		615059	huntingtin [Source:VGNC Symbol;Acc:VGNC:30007]	ENSBTAG00000001506	.
HTT	26	115662046	missense_variant&splice_region_variant	Kapsiki		615059	huntingtin [Source:VGNC Symbol;Acc:VGNC:30007]	ENSBTAG00000001506	.
HTT	26	115679777	missense_variant	Kapsiki		615059	huntingtin [Source:VGNC Symbol;Acc:VGNC:30007]	ENSBTAG00000001506	.
SH3RF1	28	1179308	missense_variant	Kapsiki		528315	SH3 domain containing ring finger 1 [Source:VGNC Symbol;Acc:VGNC:34579]	ENSBTAG00000001508	.
CDK13	24	81075118	missense_variant	Kapsiki		511147	cyclin dependent kinase 13 [Source:VGNC Symbol;Acc:VGNC:27118]	ENSBTAG00000001528	.
PDE4DIP	23	22904911	missense_variant	Kapsiki		508547	phosphodiesterase 4D interacting protein [Source:VGNC Symbol;Acc:VGNC:55072]	ENSBTAG00000001564	.
ADPGK	2	19547225	missense_variant	Kapsiki		518158	ADP dependent glucokinase [Source:VGNC Symbol;Acc:VGNC:25689]	ENSBTAG00000001578	.
IL4R	18	24920616	missense_variant	Kapsiki		404154	interleukin 4 receptor [Source:VGNC Symbol;Acc:VGNC:30163]	ENSBTAG00000001602	.
ZNF592	14	22425809	missense_variant	Kapsiki		516451	zinc finger protein 592 [Source:VGNC Symbol;Acc:VGNC:37308]	ENSBTAG00000001616	.
TTC34	8	50263057	missense_variant	Kapsiki	TTC34	525122	tetratricopeptide repeat domain 34 [Source:NCBI gene;Acc:525122]	ENSBTAG00000001642	.
MDN1	29	60457905	missense_variant	Kapsiki		535163	midasin AAA ATPase 1 [Source:VGNC Symbol;Acc:VGNC:31338]	ENSBTAG00000001644	.
	7	15418372	missense_variant	Kapsiki				ENSBTAG00000001704	.
	7	15417301	missense_variant	Kapsiki				ENSBTAG00000001704	.
	7	15418371	missense_variant	Kapsiki				ENSBTAG00000001704	.
	7	15418366	missense_variant	Kapsiki				ENSBTAG00000001704	.
	7	15418370	missense_variant	Kapsiki				ENSBTAG00000001704	.
	7	15418530	missense_variant	Kapsiki				ENSBTAG00000001704	.
IGSF10	1	116639782	missense_variant	Kapsiki		537487	immunoglobulin superfamily member 10 [Source:VGNC Symbol;Acc:VGNC:53582]	ENSBTAG00000001728	.
IGSF10	1	116640079	missense_variant	Kapsiki		537487	immunoglobulin superfamily member 10 [Source:VGNC Symbol;Acc:VGNC:53582]	ENSBTAG00000001728	.
UBN1	18	3941793	missense_variant	Kapsiki		525895	ubinuclein 1 [Source:VGNC Symbol;Acc:VGNC:36610]	ENSBTAG00000001736	.
HAPLN4	27	4015394	missense_variant	Kapsiki		539254	hyaluronan and proteoglycan link protein 4 [Source:VGNC Symbol;Acc:VGNC:52237]	ENSBTAG00000001765	.
LONP1	27	18608636	missense_variant	Kapsiki		510796	lon peptidase 1, mitochondrial [Source:VGNC Symbol;Acc:VGNC:30947]	ENSBTAG00000001795	.
FHL5	29	53199933	missense_variant	Kapsiki		615499	four and a half LIM domains 5 [Source:VGNC Symbol;Acc:VGNC:29002]	ENSBTAG00000001803	.
SASH1	29	85852039	missense_variant	Kapsiki		539603	SAM and SH3 domain containing 1 [Source:VGNC Symbol;Acc:VGNC:34293]	ENSBTAG00000001826	.
CCDC112	2	4129317	missense_variant	Kapsiki		509840	coiled-coil domain containing 112 [Source:VGNC Symbol;Acc:VGNC:26834]	ENSBTAG00000001898	.
CEP295	22	1130078	missense_variant	Kapsiki		532848	centrosomal protein 295 [Source:VGNC Symbol;Acc:VGNC:27202]	ENSBTAG00000001902	.
CEP295	22	1118314	missense_variant	Kapsiki		532848	centrosomal protein 295 [Source:VGNC Symbol;Acc:VGNC:27202]	ENSBTAG00000001902	.
CEP295	22	1128422	missense_variant	Kapsiki		532848	centrosomal protein 295 [Source:VGNC Symbol;Acc:VGNC:27202]	ENSBTAG00000001902	.
CEP295	22	1125838	missense_variant	Kapsiki		532848	centrosomal protein 295 [Source:VGNC Symbol;Acc:VGNC:27202]	ENSBTAG00000001902	.
CEP295	22	1107046	missense_variant	Kapsiki		532848	centrosomal protein 295 [Source:VGNC Symbol;Acc:VGNC:27202]	ENSBTAG00000001902	.
CEP295	22	1117591	missense_variant	Kapsiki		532848	centrosomal protein 295 [Source:VGNC Symbol;Acc:VGNC:27202]	ENSBTAG00000001902	.
CEP295	22	1119297	missense_variant	Kapsiki		532848	centrosomal protein 295 [Source:VGNC Symbol;Acc:VGNC:27202]	ENSBTAG00000001902	.
CEP295	22	1127850	missense_variant	Kapsiki		532848	centrosomal protein 295 [Source:VGNC Symbol;Acc:VGNC:27202]	ENSBTAG00000001902	.
CEP295	22	1114946	missense_variant	Kapsiki		532848	centrosomal protein 295 [Source:VGNC Symbol;Acc:VGNC:27202]	ENSBTAG00000001902	.
CEP295	22	1119227	missense_variant	Kapsiki		532848	centrosomal protein 295 [Source:VGNC Symbol;Acc:VGNC:27202]	ENSBTAG00000001902	.
CEP295	22	1118578	missense_variant	Kapsiki		532848	centrosomal protein 295 [Source:VGNC Symbol;Acc:VGNC:27202]	ENSBTAG00000001902	.
CEP295	22	1118667	missense_variant	Kapsiki		532848	centrosomal protein 295 [Source:VGNC Symbol;Acc:VGNC:27202]	ENSBTAG00000001902	.
TRPV5	24	106224368	missense_variant	Kapsiki		524365	transient receptor potential cation channel subfamily V member 5 [Source:VGNC Symbol;Acc:VGNC:36401]	ENSBTAG00000001912	.
C15H11orf16	7	43668663	missense_variant	Kapsiki		504224	chromosome 15 C11orf16 homolog [Source:VGNC Symbol;Acc:VGNC:52629]	ENSBTAG00000001917	.
C15H11orf16	7	43664318	missense_variant	Kapsiki		504224	chromosome 15 C11orf16 homolog [Source:VGNC Symbol;Acc:VGNC:52629]	ENSBTAG00000001917	.
TMPRSS11D	26	83537792	missense_variant	Kapsiki		521615	transmembrane serine protease 11D [Source:VGNC Symbol;Acc:VGNC:55082]	ENSBTAG00000001925	.
TMPRSS11D	26	83537849	missense_variant&splice_region_variant	Kapsiki		521615	transmembrane serine protease 11D [Source:VGNC Symbol;Acc:VGNC:55082]	ENSBTAG00000001925	.
TMPRSS11D	26	83541262	missense_variant	Kapsiki		521615	transmembrane serine protease 11D [Source:VGNC Symbol;Acc:VGNC:55082]	ENSBTAG00000001925	.
TMPRSS11D	26	83544553	missense_variant&splice_region_variant	Kapsiki		521615	transmembrane serine protease 11D [Source:VGNC Symbol;Acc:VGNC:55082]	ENSBTAG00000001925	.
TMPRSS11D	26	83537791	missense_variant	Kapsiki		521615	transmembrane serine protease 11D [Source:VGNC Symbol;Acc:VGNC:55082]	ENSBTAG00000001925	.
TMPRSS11D	26	83537639	missense_variant	Kapsiki		521615	transmembrane serine protease 11D [Source:VGNC Symbol;Acc:VGNC:55082]	ENSBTAG00000001925	.
TRABD	25	119560429	missense_variant	Kapsiki		513765	TraB domain containing [Source:VGNC Symbol;Acc:VGNC:58452]	ENSBTAG00000001931	.
PCK1	5	58612716	missense_variant	Kapsiki		282855	phosphoenolpyruvate carboxykinase 1 [Source:VGNC Symbol;Acc:VGNC:32631]	ENSBTAG00000001936	.
ZNF514	3	1966217	missense_variant	Kapsiki		782049	zinc finger protein 514 [Source:VGNC Symbol;Acc:VGNC:37293]	ENSBTAG00000001947	.
DRP2	30	50939090	missense_variant	Kapsiki		537422	dystrophin related protein 2 [Source:VGNC Symbol;Acc:VGNC:52764]	ENSBTAG00000001975	.
FRMD8	22	43591156	missense_variant	Kapsiki		515469	FERM domain containing 8 [Source:VGNC Symbol;Acc:VGNC:56264]	ENSBTAG00000002039	.
ARAP1	7	52278767	missense_variant	Kapsiki	ARAP1	511889	ArfGAP with RhoGAP domain, ankyrin repeat and PH domain 1 [Source:NCBI gene;Acc:511889]	ENSBTAG00000002051	.
MARS2	12	86190378	missense_variant	Kapsiki		514726	methionyl-tRNA synthetase 2, mitochondrial [Source:VGNC Symbol;Acc:VGNC:31251]	ENSBTAG00000002056	.
TRPA1	6	35661020	missense_variant	Kapsiki		505317	transient receptor potential cation channel subfamily A member 1 [Source:VGNC Symbol;Acc:VGNC:36380]	ENSBTAG00000002062	.
BOLA	16	28723334	missense_variant	Kapsiki		515712	MHC class I heavy chain [Source:NCBI gene;Acc:515712]	ENSBTAG00000002069	.
BOLA	16	28721968	missense_variant	Kapsiki		515712	MHC class I heavy chain [Source:NCBI gene;Acc:515712]	ENSBTAG00000002069	.
BOLA	16	28723223	frameshift_variant	Kapsiki		515712	MHC class I heavy chain [Source:NCBI gene;Acc:515712]	ENSBTAG00000002069	.
BOLA	16	28721606	missense_variant	Kapsiki		515712	MHC class I heavy chain [Source:NCBI gene;Acc:515712]	ENSBTAG00000002069	.
FAM217A	16	50068987	missense_variant	Kapsiki			family with sequence similarity 217 member A [Source:VGNC Symbol;Acc:VGNC:53967]	ENSBTAG00000002089	.
SLC14A2	17	45386023	missense_variant	Kapsiki		537150	solute carrier family 14 member 2 [Source:VGNC Symbol;Acc:VGNC:34678]	ENSBTAG00000002099	.
KIF18A	7	58761224	missense_variant	Kapsiki		537566	kinesin family member 18A [Source:VGNC Symbol;Acc:VGNC:30587]	ENSBTAG00000002117	.
MYO3A	5	26635417	missense_variant	Kapsiki		535824	myosin IIIA [Source:VGNC Symbol;Acc:VGNC:31824]	ENSBTAG00000002123	.
MYO3A	5	26553487	missense_variant	Kapsiki		535824	myosin IIIA [Source:VGNC Symbol;Acc:VGNC:31824]	ENSBTAG00000002123	.
MYO3A	5	26633433	missense_variant	Kapsiki		535824	myosin IIIA [Source:VGNC Symbol;Acc:VGNC:31824]	ENSBTAG00000002123	.
KLF5	4	47802833	missense_variant	Kapsiki		535702	Kruppel like factor 5 [Source:VGNC Symbol;Acc:VGNC:30631]	ENSBTAG00000002129	.
INSYN2B	13	1790635	missense_variant	Kapsiki		100335985	inhibitory synaptic factor family member 2B [Source:VGNC Symbol;Acc:VGNC:28776]	ENSBTAG00000002134	.
INSYN2B	13	1790566	missense_variant	Kapsiki		100335985	inhibitory synaptic factor family member 2B [Source:VGNC Symbol;Acc:VGNC:28776]	ENSBTAG00000002134	.
MMP17	9	45251419	missense_variant	Kapsiki		513072	matrix metallopeptidase 17 [Source:VGNC Symbol;Acc:VGNC:31522]	ENSBTAG00000002145	.
MMP17	9	45247133	missense_variant	Kapsiki		513072	matrix metallopeptidase 17 [Source:VGNC Symbol;Acc:VGNC:31522]	ENSBTAG00000002145	.
NOVA1	14	36734775	missense_variant	Kapsiki		533792	NOVA alternative splicing regulator 1 [Source:NCBI gene;Acc:533792]	ENSBTAG00000002170	.
FAM135A	29	9642010	missense_variant	Kapsiki		532081	family with sequence similarity 135 member A [Source:VGNC Symbol;Acc:VGNC:28730]	ENSBTAG00000002171	.
PPL	18	3956823	missense_variant	Kapsiki		522886	periplakin [Source:VGNC Symbol;Acc:VGNC:33208]	ENSBTAG00000002178	.
CORIN	26	66581474	missense_variant	Kapsiki		527107	corin, serine peptidase [Source:VGNC Symbol;Acc:VGNC:27619]	ENSBTAG00000002199	.
	25	60753384	missense_variant	Kapsiki				ENSBTAG00000002251	.
CHRNA2	28	74558100	missense_variant	Kapsiki		531838	cholinergic receptor nicotinic alpha 2 subunit [Source:VGNC Symbol;Acc:VGNC:27324]	ENSBTAG00000002252	.
SEL1L3	26	45335969	frameshift_variant	Kapsiki		535060	SEL1L family member 3 [Source:VGNC Symbol;Acc:VGNC:50139]	ENSBTAG00000002299	.
SEL1L3	26	45335969	frameshift_variant	Kapsiki		535060	SEL1L family member 3 [Source:VGNC Symbol;Acc:VGNC:50139]	ENSBTAG00000002299	.
HMCN2	3	100718591	missense_variant	Kapsiki	HMCN2	534512	hemicentin 2 [Source:NCBI gene;Acc:534512]	ENSBTAG00000002319	.
AMT	15	50696500	missense_variant	Kapsiki		280719	aminomethyltransferase [Source:NCBI gene;Acc:280719]	ENSBTAG00000002321	.
DDX10	7	18426438	missense_variant	Kapsiki		528483	DEAD-box helicase 10 [Source:VGNC Symbol;Acc:VGNC:27956]	ENSBTAG00000002382	.
TDRD5	8	60863939	missense_variant	Kapsiki		537634	tudor domain containing 5 [Source:VGNC Symbol;Acc:VGNC:35719]	ENSBTAG00000002407	.
TICRR	14	21051145	missense_variant	Kapsiki		529868	TOPBP1 interacting checkpoint and replication regulator [Source:VGNC Symbol;Acc:VGNC:35860]	ENSBTAG00000002418	.
TICRR	14	21051676	missense_variant	Kapsiki		529868	TOPBP1 interacting checkpoint and replication regulator [Source:VGNC Symbol;Acc:VGNC:35860]	ENSBTAG00000002418	.
MKI67	19	47512047	frameshift_variant	Kapsiki		513220	marker of proliferation Ki-67 [Source:VGNC Symbol;Acc:VGNC:55960]	ENSBTAG00000002444	.
MKI67	19	47512057	disruptive_inframe_deletion	Kapsiki		513220	marker of proliferation Ki-67 [Source:VGNC Symbol;Acc:VGNC:55960]	ENSBTAG00000002444	.
MKI67	19	47517345	missense_variant	Kapsiki		513220	marker of proliferation Ki-67 [Source:VGNC Symbol;Acc:VGNC:55960]	ENSBTAG00000002444	.
MKI67	19	47527686	missense_variant	Kapsiki		513220	marker of proliferation Ki-67 [Source:VGNC Symbol;Acc:VGNC:55960]	ENSBTAG00000002444	.
MKI67	19	47512061	frameshift_variant	Kapsiki		513220	marker of proliferation Ki-67 [Source:VGNC Symbol;Acc:VGNC:55960]	ENSBTAG00000002444	.
ASCC2	9	68925183	missense_variant	Kapsiki		505503	activating signal cointegrator 1 complex subunit 2 [Source:VGNC Symbol;Acc:VGNC:26204]	ENSBTAG00000002452	.
IREB2	14	30859248	missense_variant	Kapsiki		539404	iron responsive element binding protein 2 [Source:VGNC Symbol;Acc:VGNC:30269]	ENSBTAG00000002504	.
IREB2	14	30866000	missense_variant	Kapsiki		539404	iron responsive element binding protein 2 [Source:VGNC Symbol;Acc:VGNC:30269]	ENSBTAG00000002504	.
HAUS1	17	45864706	missense_variant	Kapsiki		528378	HAUS augmin like complex subunit 1 [Source:VGNC Symbol;Acc:VGNC:29757]	ENSBTAG00000002512	.
PDZK1IP1	23	99044143	missense_variant	Kapsiki		613915	PDZK1 interacting protein 1 [Source:VGNC Symbol;Acc:VGNC:32730]	ENSBTAG00000002555	.
PDZK1IP1	23	99044157	missense_variant	Kapsiki		613915	PDZK1 interacting protein 1 [Source:VGNC Symbol;Acc:VGNC:32730]	ENSBTAG00000002555	.
CCDC120	30	87146197	missense_variant	Kapsiki		508704	coiled-coil domain containing 120 [Source:VGNC Symbol;Acc:VGNC:26839]	ENSBTAG00000002561	.
BOLA-DYA	16	7076144	missense_variant	Kapsiki		282497	major histocompatibility complex, class II, DY alpha [Source:NCBI gene;Acc:282497]	ENSBTAG00000002581	.
ABCB5	24	29376782	missense_variant	Kapsiki		536724	ATP binding cassette subfamily B member 5 [Source:VGNC Symbol;Acc:VGNC:25464]	ENSBTAG00000002595	.
ABCB5	24	29445925	missense_variant&splice_region_variant	Kapsiki		536724	ATP binding cassette subfamily B member 5 [Source:VGNC Symbol;Acc:VGNC:25464]	ENSBTAG00000002595	.
SP8	24	29494268	disruptive_inframe_deletion	Kapsiki		784504	Sp8 transcription factor [Source:VGNC Symbol;Acc:VGNC:35158]	ENSBTAG00000002604	.
MRTFA	25	111745946	missense_variant	Kapsiki		509011	myocardin related transcription factor A [Source:VGNC Symbol;Acc:VGNC:55393]	ENSBTAG00000002630	.
TUT4	23	93833559	missense_variant	Kapsiki		528986	terminal uridylyl transferase 4 [Source:VGNC Symbol;Acc:VGNC:37116]	ENSBTAG00000002721	.
PHACTR4	12	124948499	missense_variant	Kapsiki		514644	phosphatase and actin regulator 4 [Source:VGNC Symbol;Acc:VGNC:32806]	ENSBTAG00000002727	.
ABCA5	11	61296370	missense_variant	Kapsiki		510497	ATP binding cassette subfamily A member 5 [Source:VGNC Symbol;Acc:VGNC:25459]	ENSBTAG00000002747	.
SLC35A2	30	87021391	missense_variant	Kapsiki		338042	solute carrier family 35 member A2 [Source:VGNC Symbol;Acc:VGNC:34820]	ENSBTAG00000002768	.
ZC3H7B	25	112488304	missense_variant	Kapsiki		534109	zinc finger CCCH-type containing 7B [Source:VGNC Symbol;Acc:VGNC:37109]	ENSBTAG00000002782	.
	14	19765745	missense_variant	Kapsiki		781494	uncharacterized LOC781494 [Source:NCBI gene;Acc:781494]	ENSBTAG00000002786	.
	14	19765721	missense_variant	Kapsiki		781494	uncharacterized LOC781494 [Source:NCBI gene;Acc:781494]	ENSBTAG00000002786	.
SLC46A1	11	19888316	missense_variant&splice_region_variant	Kapsiki		511097	solute carrier family 46 member 1 [Source:VGNC Symbol;Acc:VGNC:34884]	ENSBTAG00000002817	.
CLSPN	23	110024708	missense_variant	Kapsiki		508363	claspin [Source:VGNC Symbol;Acc:VGNC:27465]	ENSBTAG00000002826	.
CLSPN	23	110033916	missense_variant	Kapsiki		508363	claspin [Source:VGNC Symbol;Acc:VGNC:27465]	ENSBTAG00000002826	.
CLSPN	23	110033935	missense_variant	Kapsiki		508363	claspin [Source:VGNC Symbol;Acc:VGNC:27465]	ENSBTAG00000002826	.
FBXO22	14	31216393	missense_variant	Kapsiki		536605	F-box protein 22 [Source:VGNC Symbol;Acc:VGNC:28899]	ENSBTAG00000002833	.
D2HGDH	23	120767852	missense_variant	Kapsiki		533003	D-2-hydroxyglutarate dehydrogenase [Source:VGNC Symbol;Acc:VGNC:27861]	ENSBTAG00000002847	.
AP4M1	18	36348231	missense_variant	Kapsiki		768040	adaptor related protein complex 4 subunit mu 1 [Source:VGNC Symbol;Acc:VGNC:25993]	ENSBTAG00000002881	.
ATOH1	26	30715839	missense_variant	Kapsiki		539158	atonal bHLH transcription factor 1 [Source:VGNC Symbol;Acc:VGNC:26270]	ENSBTAG00000002895	.
ECHDC2	23	93464326	missense_variant	Kapsiki		513795	enoyl-CoA hydratase domain containing 2 [Source:VGNC Symbol;Acc:VGNC:55168]	ENSBTAG00000002910	.
ECHDC2	23	93457292	missense_variant	Kapsiki		513795	enoyl-CoA hydratase domain containing 2 [Source:VGNC Symbol;Acc:VGNC:55168]	ENSBTAG00000002910	.
RAD51	2	36259108	missense_variant	Kapsiki		514749	RAD51 recombinase [Source:VGNC Symbol;Acc:VGNC:33684]	ENSBTAG00000002918	.
BEST3	25	43817041	missense_variant	Kapsiki		531070	bestrophin 3 [Source:VGNC Symbol;Acc:VGNC:26473]	ENSBTAG00000002931	.
BEST3	25	43816713	missense_variant	Kapsiki		531070	bestrophin 3 [Source:VGNC Symbol;Acc:VGNC:26473]	ENSBTAG00000002931	.
BEST3	25	43816788	missense_variant	Kapsiki		531070	bestrophin 3 [Source:VGNC Symbol;Acc:VGNC:26473]	ENSBTAG00000002931	.
TMEM132D	9	48084283	missense_variant	Kapsiki	TMEM132D	100297935	transmembrane protein 132D [Source:NCBI gene;Acc:100297935]	ENSBTAG00000002950	.
TXLNB	29	76914100	missense_variant	Kapsiki		518778	taxilin beta [Source:VGNC Symbol;Acc:VGNC:36531]	ENSBTAG00000002964	.
ECE1	12	131449063	missense_variant	Kapsiki		281133	endothelin converting enzyme 1 [Source:VGNC Symbol;Acc:VGNC:28302]	ENSBTAG00000002977	.
ADAMTSL1	28	25492153	missense_variant	Kapsiki		101909640	ADAMTS like 1 [Source:VGNC Symbol;Acc:VGNC:58359]	ENSBTAG00000002997	.
ANAPC15	7	51745459	stop_gained	Kapsiki		505356	anaphase promoting complex subunit 15 [Source:VGNC Symbol;Acc:VGNC:25882]	ENSBTAG00000002999	.
ANAPC15	7	51745459	stop_gained	Kapsiki		101905242	anaphase promoting complex subunit 15 [Source:VGNC Symbol;Acc:VGNC:25882]	ENSBTAG00000002999	.
TOMT	7	51741293	missense_variant	Kapsiki		517795	transmembrane O-methyltransferase [Source:NCBI gene;Acc:517795]	ENSBTAG00000003000	.
LAMTOR1	7	51731554	missense_variant	Kapsiki		614849	late endosomal/lysosomal adaptor, MAPK and MTOR activator 1 [Source:VGNC Symbol;Acc:VGNC:30779]	ENSBTAG00000003001	.
PTPN7	8	80421233	missense_variant	Kapsiki		614077	protein tyrosine phosphatase non-receptor type 7 [Source:VGNC Symbol;Acc:VGNC:33542]	ENSBTAG00000003016	.
GATAD2A	27	3825800	missense_variant	Kapsiki		508384	GATA zinc finger domain containing 2A [Source:VGNC Symbol;Acc:VGNC:29271]	ENSBTAG00000003034	.
SYNJ1	1	2874826	missense_variant	Kapsiki		282087	synaptojanin 1 [Source:VGNC Symbol;Acc:VGNC:35527]	ENSBTAG00000003063	.
MAN1C1	12	127293331	missense_variant	Kapsiki		615012	mannosidase alpha class 1C member 1 [Source:VGNC Symbol;Acc:VGNC:31163]	ENSBTAG00000003069	.
NDST4	26	10650887	missense_variant	Kapsiki		529260	N-deacetylase and N-sulfotransferase 4 [Source:VGNC Symbol;Acc:VGNC:31943]	ENSBTAG00000003131	.
IQCJ	1	108226814	stop_lost&splice_region_variant	Kapsiki			IQ motif containing J [Source:VGNC Symbol;Acc:VGNC:53584]	ENSBTAG00000003135	.
KIAA0825	27	93813633	missense_variant&splice_region_variant	Kapsiki		617013	KIAA0825 [Source:VGNC Symbol;Acc:VGNC:30556]	ENSBTAG00000003144	.
MCM3AP	1	145956918	missense_variant	Kapsiki		534293	minichromosome maintenance complex component 3 associated protein [Source:VGNC Symbol;Acc:VGNC:31310]	ENSBTAG00000003148	.
MCM3AP	1	145951433	missense_variant	Kapsiki		534293	minichromosome maintenance complex component 3 associated protein [Source:VGNC Symbol;Acc:VGNC:31310]	ENSBTAG00000003148	.
IFI27	14	58740899	missense_variant	Kapsiki		507138	putative ISG12(a) protein [Source:NCBI gene;Acc:507138]	ENSBTAG00000003152	.
IFI27	14	58738163	missense_variant	Kapsiki		507138	putative ISG12(a) protein [Source:NCBI gene;Acc:507138]	ENSBTAG00000003152	.
LRCH4	18	35979219	missense_variant	Kapsiki		527134	leucine rich repeats and calponin homology domain containing 4 [Source:VGNC Symbol;Acc:VGNC:30974]	ENSBTAG00000003160	.
CRYZ	23	70001444	missense_variant	Kapsiki		281093	crystallin zeta [Source:VGNC Symbol;Acc:VGNC:27746]	ENSBTAG00000003162	.
RBBP8NL	5	54847156	missense_variant	Kapsiki		515877	RBBP8 N-terminal like [Source:VGNC Symbol;Acc:VGNC:33774]	ENSBTAG00000003163	.
TMEM201	8	43901908	missense_variant	Kapsiki		507444	transmembrane protein 201 [Source:VGNC Symbol;Acc:VGNC:36023]	ENSBTAG00000003180	.
RPUSD2	2	36171029	missense_variant	Kapsiki		506936	RNA pseudouridine synthase domain containing 2 [Source:VGNC Symbol;Acc:VGNC:34155]	ENSBTAG00000003193	.
PAPSS2	19	9333412	missense_variant	Kapsiki		536409	3-phosphoadenosine 5-phosphosulfate synthase 2 [Source:VGNC Symbol;Acc:VGNC:32574]	ENSBTAG00000003196	.
RAB33B	9	18265192	missense_variant	Kapsiki		519982	RAB33B, member RAS oncogene family [Source:VGNC Symbol;Acc:VGNC:33643]	ENSBTAG00000003208	.
RPL3	25	110751449	missense_variant	Kapsiki		282688	ribosomal protein L3 [Source:NCBI gene;Acc:282688]	ENSBTAG00000003228	.
	22	41736965	missense_variant	Kapsiki		517475	solute carrier family 22 member 9-like [Source:NCBI gene;Acc:517475]	ENSBTAG00000003236	.
	22	41719920	missense_variant	Kapsiki		517475	solute carrier family 22 member 9-like [Source:NCBI gene;Acc:517475]	ENSBTAG00000003236	.
UTP20	25	65259065	missense_variant	Kapsiki		510487	UTP20 small subunit processome component [Source:VGNC Symbol;Acc:VGNC:36744]	ENSBTAG00000003239	.
	15	58974055	missense_variant	Kapsiki		785686	KIAA1257 ortholog [Source:NCBI gene;Acc:785686]	ENSBTAG00000003244	.
	16	29088862	missense_variant	Kapsiki		506486	olfactory receptor 2H1 [Source:NCBI gene;Acc:506486]	ENSBTAG00000003250	.
AURKC	10	64457900	missense_variant	Kapsiki		618599	aurora kinase C [Source:NCBI gene;Acc:618599]	ENSBTAG00000003261	.
NDUFA10	23	118915534	missense_variant	Kapsiki		338060	NADH:ubiquinone oxidoreductase subunit A10 [Source:VGNC Symbol;Acc:VGNC:59187]	ENSBTAG00000003279	.
	23	118940929	missense_variant	Kapsiki		515090	olfactory receptor 6B2 [Source:NCBI gene;Acc:515090]	ENSBTAG00000003281	.
RIMKLB	25	101130905	missense_variant	Kapsiki		538579	ribosomal modification protein rimK like family member B [Source:VGNC Symbol;Acc:VGNC:33971]	ENSBTAG00000003291	.
MRPL58	11	56419996	missense_variant	Kapsiki		515465	mitochondrial ribosomal protein L58 [Source:VGNC Symbol;Acc:VGNC:31652]	ENSBTAG00000003303	.
GRID2IP	18	38367023	missense_variant	Kapsiki		518088	Grid2 interacting protein [Source:VGNC Symbol;Acc:VGNC:29641]	ENSBTAG00000003308	.
VSX1	5	42691961	missense_variant	Kapsiki		286802	visual system homeobox 1 [Source:VGNC Symbol;Acc:VGNC:36845]	ENSBTAG00000003335	.
MCFD2	3	29368969	missense_variant	Kapsiki		616647	multiple coagulation factor deficiency 2 [Source:VGNC Symbol;Acc:VGNC:31304]	ENSBTAG00000003358	.
SMG8	11	10165329	missense_variant	Kapsiki		615890	SMG8 nonsense mediated mRNA decay factor [Source:VGNC Symbol;Acc:VGNC:55871]	ENSBTAG00000003365	.
SMG8	11	10165329	missense_variant	Kapsiki		522040	SMG8 nonsense mediated mRNA decay factor [Source:VGNC Symbol;Acc:VGNC:55871]	ENSBTAG00000003365	.
SYT12	22	45017159	missense_variant	Kapsiki		536820	synaptotagmin 12 [Source:VGNC Symbol;Acc:VGNC:35538]	ENSBTAG00000003369	.
CEP162	29	65249984	missense_variant	Kapsiki		512152	centrosomal protein 162 [Source:VGNC Symbol;Acc:VGNC:27195]	ENSBTAG00000003384	.
CTBP2	19	44580098	missense_variant	Kapsiki		281730	C-terminal binding protein 2 [Source:VGNC Symbol;Acc:VGNC:55942]	ENSBTAG00000003397	.
CTBP2	19	44580172	missense_variant	Kapsiki		281730	C-terminal binding protein 2 [Source:VGNC Symbol;Acc:VGNC:55942]	ENSBTAG00000003397	.
CTBP2	19	44580580	missense_variant	Kapsiki		281730	C-terminal binding protein 2 [Source:VGNC Symbol;Acc:VGNC:55942]	ENSBTAG00000003397	.
ZAN	18	35856079	missense_variant	Kapsiki	ZAN	530271	zonadhesin [Source:NCBI gene;Acc:530271]	ENSBTAG00000003432	.
ZAN	18	35846359	missense_variant	Kapsiki	ZAN	530271	zonadhesin [Source:NCBI gene;Acc:530271]	ENSBTAG00000003432	.
SYDE2	23	58891385	missense_variant	Kapsiki		524536	synapse defective Rho GTPase homolog 2 [Source:VGNC Symbol;Acc:VGNC:35511]	ENSBTAG00000003444	.
SYDE2	23	58890208	disruptive_inframe_deletion	Kapsiki		524536	synapse defective Rho GTPase homolog 2 [Source:VGNC Symbol;Acc:VGNC:35511]	ENSBTAG00000003444	.
ABCA12	12	103082983	missense_variant	Kapsiki		523479	ATP binding cassette subfamily A member 12 [Source:VGNC Symbol;Acc:VGNC:25456]	ENSBTAG00000003472	.
MMRN2	21	41569719	missense_variant	Kapsiki		512308	multimerin 2 [Source:VGNC Symbol;Acc:VGNC:31533]	ENSBTAG00000003510	.
MMRN2	21	41559591	missense_variant	Kapsiki		512308	multimerin 2 [Source:VGNC Symbol;Acc:VGNC:31533]	ENSBTAG00000003510	.
SYNE3	14	60307095	missense_variant	Kapsiki		520207	spectrin repeat containing nuclear envelope family member 3 [Source:VGNC Symbol;Acc:VGNC:35522]	ENSBTAG00000003526	.
ABCA13	24	7521199	missense_variant	Kapsiki		107131279	ATP binding cassette subfamily A member 13 [Source:VGNC Symbol;Acc:VGNC:59317]	ENSBTAG00000003531	.
ABCA13	24	7524292	missense_variant	Kapsiki		107131279	ATP binding cassette subfamily A member 13 [Source:VGNC Symbol;Acc:VGNC:59317]	ENSBTAG00000003531	.
ABCA13	24	7520985	missense_variant	Kapsiki		107131279	ATP binding cassette subfamily A member 13 [Source:VGNC Symbol;Acc:VGNC:59317]	ENSBTAG00000003531	.
C29H11orf54	22	1064339	missense_variant	Kapsiki		530784	chromosome 29 C11orf54 homolog [Source:VGNC Symbol;Acc:VGNC:52699]	ENSBTAG00000003550	.
C29H11orf54	22	1057650	missense_variant	Kapsiki		530784	chromosome 29 C11orf54 homolog [Source:VGNC Symbol;Acc:VGNC:52699]	ENSBTAG00000003550	.
DZIP1	4	73049362	missense_variant	Kapsiki		506546	DAZ interacting zinc finger protein 1 [Source:VGNC Symbol;Acc:VGNC:28284]	ENSBTAG00000003569	.
ZKSCAN4	16	30449793	missense_variant	Kapsiki		539620	zinc finger with KRAB and SCAN domains 4 [Source:VGNC Symbol;Acc:VGNC:55928]	ENSBTAG00000003575	.
FBXW4	19	22440831	missense_variant	Kapsiki		513977	F-box and WD repeat domain containing 4 [Source:VGNC Symbol;Acc:VGNC:28924]	ENSBTAG00000003579	.
ZFAND1	6	80887059	missense_variant	Kapsiki		533574	zinc finger AN1-type containing 1 [Source:VGNC Symbol;Acc:VGNC:50112]	ENSBTAG00000003588	.
ZFAND1	6	80871591	missense_variant	Kapsiki		533574	zinc finger AN1-type containing 1 [Source:VGNC Symbol;Acc:VGNC:50112]	ENSBTAG00000003588	.
ZFAND1	6	80871407	missense_variant	Kapsiki		533574	zinc finger AN1-type containing 1 [Source:VGNC Symbol;Acc:VGNC:50112]	ENSBTAG00000003588	.
ZFAND1	6	80871386	missense_variant	Kapsiki		533574	zinc finger AN1-type containing 1 [Source:VGNC Symbol;Acc:VGNC:50112]	ENSBTAG00000003588	.
ZFAND1	6	80871474	missense_variant	Kapsiki		533574	zinc finger AN1-type containing 1 [Source:VGNC Symbol;Acc:VGNC:50112]	ENSBTAG00000003588	.
ANKMY1	23	119936903	missense_variant	Kapsiki			ankyrin repeat and MYND domain containing 1 [Source:VGNC Symbol;Acc:VGNC:25905]	ENSBTAG00000003593	.
ASPA	11	24224205	missense_variant	Kapsiki		509432	aspartoacylase [Source:VGNC Symbol;Acc:VGNC:26217]	ENSBTAG00000003629	.
	7	17393666	missense_variant	Kapsiki		533008	solute carrier family 35 member F2 [Source:NCBI gene;Acc:533008]	ENSBTAG00000003661	.
NUP210	15	58546846	missense_variant	Kapsiki		100125264	nucleoporin 210 [Source:VGNC Symbol;Acc:VGNC:32356]	ENSBTAG00000003665	.
FAM83G	11	34258232	missense_variant	Kapsiki		100139162	family with sequence similarity 83 member G [Source:VGNC Symbol;Acc:VGNC:28838]	ENSBTAG00000003705	.
GRAP	11	34213585	missense_variant	Kapsiki		534491	GRB2-related adaptor protein [Source:NCBI gene;Acc:534491]	ENSBTAG00000003707	.
	29	56645586	missense_variant	Kapsiki				ENSBTAG00000003743	.
C8B	23	89176227	missense_variant	Kapsiki		513217	complement C8 beta chain [Source:VGNC Symbol;Acc:VGNC:26645]	ENSBTAG00000003775	.
RCC1	12	124888048	missense_variant	Kapsiki		534142	regulator of chromosome condensation 1 [Source:VGNC Symbol;Acc:VGNC:33825]	ENSBTAG00000003788	.
GNAO1	10	24270499	missense_variant	Kapsiki		281792	G protein subunit alpha o1 [Source:VGNC Symbol;Acc:VGNC:57047]	ENSBTAG00000003794	.
AMFR	10	24250683	missense_variant	Kapsiki		507541	autocrine motility factor receptor [Source:VGNC Symbol;Acc:VGNC:25863]	ENSBTAG00000003798	.
MBD1	17	49879202	missense_variant	Kapsiki		540193	methyl-CpG binding domain protein 1 [Source:VGNC Symbol;Acc:VGNC:31273]	ENSBTAG00000003801	.
MBD1	17	49879202	missense_variant	Kapsiki		540558	methyl-CpG binding domain protein 1 [Source:VGNC Symbol;Acc:VGNC:31273]	ENSBTAG00000003801	.
HDAC9	24	27365531	missense_variant	Kapsiki		535415	histone deacetylase 9 [Source:VGNC Symbol;Acc:VGNC:50614]	ENSBTAG00000003808	.
SMARCAL1	12	104439908	missense_variant	Kapsiki		338072	SWI/SNF related, matrix associated, actin dependent regulator of chromatin, subfamily a like 1 [Source:VGNC Symbol;Acc:VGNC:34990]	ENSBTAG00000003843	.
CCNL1	1	110460837	missense_variant	Kapsiki		514613	cyclin L1 [Source:VGNC Symbol;Acc:VGNC:26975]	ENSBTAG00000003851	.
PER1	11	27781803	missense_variant	Kapsiki		516318	period circadian regulator 1 [Source:VGNC Symbol;Acc:VGNC:32748]	ENSBTAG00000003889	.
	29	23785126	missense_variant	Kapsiki		535392	SOGA family member 3 [Source:NCBI gene;Acc:535392]	ENSBTAG00000003921	.
ZNF316	18	38469890	missense_variant	Kapsiki		104968570	zinc finger protein 316 [Source:VGNC Symbol;Acc:VGNC:37243]	ENSBTAG00000003953	.
ASH1L	23	15154950	missense_variant	Kapsiki		540563	ASH1 like histone lysine methyltransferase [Source:VGNC Symbol;Acc:VGNC:50606]	ENSBTAG00000003954	.
FER1L5	3	2683965	frameshift_variant	Kapsiki		526655	fer-1 like family member 5 [Source:VGNC Symbol;Acc:VGNC:28949]	ENSBTAG00000003963	.
FER1L5	3	2670476	missense_variant	Kapsiki		526655	fer-1 like family member 5 [Source:VGNC Symbol;Acc:VGNC:28949]	ENSBTAG00000003963	.
FER1L5	3	2683927	splice_donor_variant&intron_variant	Kapsiki		526655	fer-1 like family member 5 [Source:VGNC Symbol;Acc:VGNC:28949]	ENSBTAG00000003963	.
FER1L5	3	2684015	stop_lost&splice_region_variant	Kapsiki		526655	fer-1 like family member 5 [Source:VGNC Symbol;Acc:VGNC:28949]	ENSBTAG00000003963	.
FER1L5	3	2669550	missense_variant	Kapsiki		526655	fer-1 like family member 5 [Source:VGNC Symbol;Acc:VGNC:28949]	ENSBTAG00000003963	.
TOM1L2	11	34615626	missense_variant	Kapsiki		616315	target of myb1 like 2 membrane trafficking protein [Source:VGNC Symbol;Acc:VGNC:36219]	ENSBTAG00000003983	.
GALK2	2	60974916	missense_variant	Kapsiki		536133	galactokinase 2 [Source:VGNC Symbol;Acc:VGNC:29220]	ENSBTAG00000004011	.
KAT6A	20	36849056	missense_variant	Kapsiki		529373	lysine acetyltransferase 6A [Source:VGNC Symbol;Acc:VGNC:30401]	ENSBTAG00000004015	.
KAT6A	20	36854839	missense_variant	Kapsiki		529373	lysine acetyltransferase 6A [Source:VGNC Symbol;Acc:VGNC:30401]	ENSBTAG00000004015	.
PLEKHG2	10	49116199	missense_variant	Kapsiki		504530	pleckstrin homology and RhoGEF domain containing G2 [Source:VGNC Symbol;Acc:VGNC:33015]	ENSBTAG00000004017	.
SDK1	18	39644644	missense_variant	Kapsiki		516333	sidekick cell adhesion molecule 1 [Source:VGNC Symbol;Acc:VGNC:34393]	ENSBTAG00000004035	.
SDK1	18	39488653	missense_variant	Kapsiki		516333	sidekick cell adhesion molecule 1 [Source:VGNC Symbol;Acc:VGNC:34393]	ENSBTAG00000004035	.
BPNT1	8	23572087	missense_variant	Kapsiki		521254	3(2), 5-bisphosphate nucleotidase 1 [Source:NCBI gene;Acc:521254]	ENSBTAG00000004064	.
MTA3	3	24938612	missense_variant	Kapsiki		512854	metastasis associated 1 family member 3 [Source:VGNC Symbol;Acc:VGNC:31715]	ENSBTAG00000004073	.
MTA3	3	24887016	missense_variant	Kapsiki		512854	metastasis associated 1 family member 3 [Source:VGNC Symbol;Acc:VGNC:31715]	ENSBTAG00000004073	.
FAT3	22	2448571	missense_variant	Kapsiki		536281	FAT atypical cadherin 3 [Source:VGNC Symbol;Acc:VGNC:28876]	ENSBTAG00000004081	.
FAT3	22	2070706	missense_variant	Kapsiki		536281	FAT atypical cadherin 3 [Source:VGNC Symbol;Acc:VGNC:28876]	ENSBTAG00000004081	.
FAT3	22	2024987	missense_variant	Kapsiki		536281	FAT atypical cadherin 3 [Source:VGNC Symbol;Acc:VGNC:28876]	ENSBTAG00000004081	.
FAT3	22	2051076	missense_variant	Kapsiki		536281	FAT atypical cadherin 3 [Source:VGNC Symbol;Acc:VGNC:28876]	ENSBTAG00000004081	.
FAT3	22	2070692	missense_variant	Kapsiki		536281	FAT atypical cadherin 3 [Source:VGNC Symbol;Acc:VGNC:28876]	ENSBTAG00000004081	.
FAT3	22	2024949	missense_variant	Kapsiki		536281	FAT atypical cadherin 3 [Source:VGNC Symbol;Acc:VGNC:28876]	ENSBTAG00000004081	.
FAT3	22	2634131	missense_variant	Kapsiki		536281	FAT atypical cadherin 3 [Source:VGNC Symbol;Acc:VGNC:28876]	ENSBTAG00000004081	.
FAT3	22	2110246	missense_variant	Kapsiki		536281	FAT atypical cadherin 3 [Source:VGNC Symbol;Acc:VGNC:28876]	ENSBTAG00000004081	.
FAT3	22	2112406	missense_variant	Kapsiki		536281	FAT atypical cadherin 3 [Source:VGNC Symbol;Acc:VGNC:28876]	ENSBTAG00000004081	.
FAT3	22	2111686	missense_variant	Kapsiki		536281	FAT atypical cadherin 3 [Source:VGNC Symbol;Acc:VGNC:28876]	ENSBTAG00000004081	.
ARMT1	29	88497728	missense_variant	Kapsiki		540698	acidic residue methyltransferase 1 [Source:VGNC Symbol;Acc:VGNC:53782]	ENSBTAG00000004098	.
RUNX2	16	18689000	inframe_deletion	Kapsiki		536911	RUNX family transcription factor 2 [Source:VGNC Symbol;Acc:VGNC:34220]	ENSBTAG00000004104	.
LRRC45	11	50882930	missense_variant	Kapsiki		514524	leucine rich repeat containing 45 [Source:VGNC Symbol;Acc:VGNC:31017]	ENSBTAG00000004111	.
ALAS1	15	48695580	splice_acceptor_variant&intron_variant	Kapsiki		534286	5-aminolevulinate synthase 1 [Source:VGNC Symbol;Acc:VGNC:25803]	ENSBTAG00000004118	.
MLF1	1	108908458	disruptive_inframe_deletion	Kapsiki		533379	myeloid leukemia factor 1 [Source:NCBI gene;Acc:533379]	ENSBTAG00000004126	.
STKLD1	3	104303142	missense_variant	Kapsiki		614899	serine/threonine kinase like domain containing 1 [Source:VGNC Symbol;Acc:VGNC:35403]	ENSBTAG00000004140	.
SETD1B	9	53484155	missense_variant	Kapsiki		514102	SET domain containing 1B, histone lysine methyltransferase [Source:VGNC Symbol;Acc:VGNC:50140]	ENSBTAG00000004172	.
WDR66	9	53419267	missense_variant	Kapsiki		536738	WD repeat domain 66 [Source:VGNC Symbol;Acc:VGNC:36913]	ENSBTAG00000004187	.
WDR66	9	53350606	missense_variant	Kapsiki		536738	WD repeat domain 66 [Source:VGNC Symbol;Acc:VGNC:36913]	ENSBTAG00000004187	.
MLXIP	9	53233988	missense_variant	Kapsiki		783217	Bos taurus MLX interacting protein (MLXIP), transcript variant 1, mRNA. [Source:RefSeq mRNA;Acc:NM_001369916]	ENSBTAG00000004189	17:53233988
LRRC43	9	53185009	missense_variant	Kapsiki		784978	leucine rich repeat containing 43 [Source:VGNC Symbol;Acc:VGNC:52800]	ENSBTAG00000004192	.
CD93	5	41880109	missense_variant	Kapsiki		539690	CD93 molecule [Source:VGNC Symbol;Acc:VGNC:52749]	ENSBTAG00000004207	.
G6PC2	12	27229923	missense_variant	Kapsiki		505012	glucose-6-phosphatase catalytic subunit 2 [Source:VGNC Symbol;Acc:VGNC:29179]	ENSBTAG00000004241	.
CST7	5	42583117	missense_variant	Kapsiki		617799	cystatin F [Source:VGNC Symbol;Acc:VGNC:27777]	ENSBTAG00000004273	.
CST7	5	42584020	missense_variant	Kapsiki		617799	cystatin F [Source:VGNC Symbol;Acc:VGNC:27777]	ENSBTAG00000004273	.
CDC45	9	72724652	missense_variant	Kapsiki		507122	cell division cycle 45 [Source:VGNC Symbol;Acc:VGNC:27079]	ENSBTAG00000004286	.
CDC45	9	72720533	missense_variant	Kapsiki		507122	cell division cycle 45 [Source:VGNC Symbol;Acc:VGNC:27079]	ENSBTAG00000004286	.
EVC	26	103453625	missense_variant	Kapsiki		282874	EvC ciliary complex subunit 1 [Source:VGNC Symbol;Acc:VGNC:28634]	ENSBTAG00000004287	.
HDLBP	23	120428656	missense_variant	Kapsiki		767882	high density lipoprotein binding protein [Source:VGNC Symbol;Acc:VGNC:55051]	ENSBTAG00000004315	.
PDE1B	25	25517537	missense_variant	Kapsiki		281970	phosphodiesterase 1B [Source:VGNC Symbol;Acc:VGNC:32672]	ENSBTAG00000004337	.
	14	20003979	missense_variant	Kapsiki		508153	uncharacterized LOC508153 [Source:NCBI gene;Acc:508153]	ENSBTAG00000004339	.
	14	20003978	missense_variant	Kapsiki		508153	uncharacterized LOC508153 [Source:NCBI gene;Acc:508153]	ENSBTAG00000004339	.
	14	20004127	missense_variant	Kapsiki		508153	uncharacterized LOC508153 [Source:NCBI gene;Acc:508153]	ENSBTAG00000004339	.
	14	20003980	missense_variant	Kapsiki		508153	uncharacterized LOC508153 [Source:NCBI gene;Acc:508153]	ENSBTAG00000004339	.
	14	20004712	missense_variant	Kapsiki		508153	uncharacterized LOC508153 [Source:NCBI gene;Acc:508153]	ENSBTAG00000004339	.
	14	20004136	missense_variant	Kapsiki		508153	uncharacterized LOC508153 [Source:NCBI gene;Acc:508153]	ENSBTAG00000004339	.
CCS	22	44642112	missense_variant	Kapsiki		515022	copper chaperone for superoxide dismutase [Source:VGNC Symbol;Acc:VGNC:26991]	ENSBTAG00000004343	.
	27	13923163	missense_variant	Kapsiki				ENSBTAG00000004369	.
CD320	27	16953596	missense_variant	Kapsiki		505043	CD320 molecule [Source:VGNC Symbol;Acc:VGNC:52223]	ENSBTAG00000004403	.
RHOBTB3	27	95091797	missense_variant	Kapsiki		530930	Rho related BTB domain containing 3 [Source:VGNC Symbol;Acc:VGNC:33946]	ENSBTAG00000004413	.
SLC30A10	8	23427106	missense_variant	Kapsiki		508385	solute carrier family 30 member 10 [Source:VGNC Symbol;Acc:VGNC:34806]	ENSBTAG00000004414	.
PLA2G2E	12	132790352	missense_variant	Kapsiki		506243	phospholipase A2 group IIE [Source:VGNC Symbol;Acc:VGNC:32957]	ENSBTAG00000004418	.
BAHD1	2	36066790	missense_variant	Kapsiki		617684	bromo adjacent homology domain containing 1 [Source:VGNC Symbol;Acc:VGNC:26411]	ENSBTAG00000004420	.
BAHD1	2	36067226	missense_variant	Kapsiki		617684	bromo adjacent homology domain containing 1 [Source:VGNC Symbol;Acc:VGNC:26411]	ENSBTAG00000004420	.
BAHD1	2	36066345	missense_variant	Kapsiki		617684	bromo adjacent homology domain containing 1 [Source:VGNC Symbol;Acc:VGNC:26411]	ENSBTAG00000004420	.
XPNPEP1	19	30475734	missense_variant	Kapsiki		513156	X-prolyl aminopeptidase 1 [Source:VGNC Symbol;Acc:VGNC:36994]	ENSBTAG00000004438	.
IPO9	8	80591605	splice_donor_variant&intron_variant	Kapsiki		515804	importin 9 [Source:VGNC Symbol;Acc:VGNC:30246]	ENSBTAG00000004452	.
HROB	11	43979512	missense_variant	Kapsiki		615299	homologous recombincation factor with OB-fold [Source:VGNC Symbol;Acc:VGNC:52654]	ENSBTAG00000004464	.
TARBP1	21	7269236	missense_variant	Kapsiki	TARBP1	535018	TAR (HIV-1) RNA binding protein 1 [Source:NCBI gene;Acc:535018]	ENSBTAG00000004517	.
PBXIP1	23	15642357	missense_variant	Kapsiki		506485	PBX homeobox interacting protein 1 [Source:VGNC Symbol;Acc:VGNC:32611]	ENSBTAG00000004552	.
LRP2	12	26969452	missense_variant	Kapsiki		100337021	LDL receptor related protein 2 [Source:VGNC Symbol;Acc:VGNC:30990]	ENSBTAG00000004555	.
MS4A5	7	83261214	missense_variant	Kapsiki		777599	membrane spanning 4-domains A5 [Source:VGNC Symbol;Acc:VGNC:31686]	ENSBTAG00000004583	.
	30	59873050	missense_variant	Kapsiki		107132045	UDP-N-acetylglucosamine transferase subunit ALG13 homolog [Source:NCBI gene;Acc:107132045]	ENSBTAG00000004586	.
PHC2	12	120365135	disruptive_inframe_insertion	Kapsiki		537511	polyhomeotic homolog 2 [Source:VGNC Symbol;Acc:VGNC:32811]	ENSBTAG00000004603	.
ADGRA3	26	41985472	missense_variant	Kapsiki		541147	adhesion G protein-coupled receptor A3 [Source:VGNC Symbol;Acc:VGNC:25657]	ENSBTAG00000004653	.
TRUB2	3	98911254	missense_variant	Kapsiki		511988	TruB pseudouridine synthase family member 2 [Source:VGNC Symbol;Acc:VGNC:36405]	ENSBTAG00000004663	.
TMEM184A	18	41401424	missense_variant	Kapsiki		524484	transmembrane protein 184A [Source:VGNC Symbol;Acc:VGNC:36009]	ENSBTAG00000004676	.
RPGRIP1	2	25855774	missense_variant	Kapsiki		282656	RPGR interacting protein 1 [Source:VGNC Symbol;Acc:VGNC:34104]	ENSBTAG00000004694	.
PUS7L	25	36723490	missense_variant	Kapsiki		505464	pseudouridine synthase 7 like [Source:VGNC Symbol;Acc:VGNC:33577]	ENSBTAG00000004718	.
PUS7L	25	36723391	missense_variant	Kapsiki		505464	pseudouridine synthase 7 like [Source:VGNC Symbol;Acc:VGNC:33577]	ENSBTAG00000004718	.
PUS7L	25	36717701	missense_variant	Kapsiki		505464	pseudouridine synthase 7 like [Source:VGNC Symbol;Acc:VGNC:33577]	ENSBTAG00000004718	.
PUS7L	25	36723544	missense_variant	Kapsiki		505464	pseudouridine synthase 7 like [Source:VGNC Symbol;Acc:VGNC:33577]	ENSBTAG00000004718	.
PKMYT1	18	2384586	missense_variant	Kapsiki		522613	protein kinase, membrane associated tyrosine/threonine 1 [Source:VGNC Symbol;Acc:VGNC:32944]	ENSBTAG00000004729	.
SPTBN4	10	49872486	missense_variant	Kapsiki		537578	spectrin beta, non-erythrocytic 4 [Source:VGNC Symbol;Acc:VGNC:35254]	ENSBTAG00000004751	.
DSCAM	1	140149186	missense_variant	Kapsiki		100337016	DS cell adhesion molecule [Source:VGNC Symbol;Acc:VGNC:28215]	ENSBTAG00000004754	.
RAI1	11	34660850	missense_variant	Kapsiki		528972	retinoic acid induced 1 [Source:VGNC Symbol;Acc:VGNC:33695]	ENSBTAG00000004768	.
CORO1B	22	45330456	missense_variant	Kapsiki		510128	coronin 1B [Source:VGNC Symbol;Acc:VGNC:27621]	ENSBTAG00000004783	.
LGR6	8	80313101	missense_variant	Kapsiki	LGR6	100336662	leucine rich repeat containing G protein-coupled receptor 6 [Source:NCBI gene;Acc:100336662]	ENSBTAG00000004789	.
NRK	30	54763884	missense_variant	Kapsiki		783774	Nik related kinase [Source:NCBI gene;Acc:783774]	ENSBTAG00000004836	.
RNF130	27	1317123	missense_variant	Kapsiki		525735	ring finger protein 130 [Source:VGNC Symbol;Acc:VGNC:34021]	ENSBTAG00000004856	.
KLRK1	25	99610697	missense_variant	Kapsiki		404058	killer cell lectin-like receptor subfamily K, member 1 [Source:NCBI gene;Acc:404058]	ENSBTAG00000004917	.
FDXACB1	7	22227392	missense_variant	Kapsiki		100847683	ferredoxin-fold anticodon binding domain containing 1 [Source:VGNC Symbol;Acc:VGNC:28941]	ENSBTAG00000004949	.
LRRC14	6	426265	missense_variant	Kapsiki		539952	leucine rich repeat containing 14 [Source:VGNC Symbol;Acc:VGNC:30999]	ENSBTAG00000004969	.
LRRC24	6	423592	missense_variant	Kapsiki		512879	leucine rich repeat containing 24 [Source:VGNC Symbol;Acc:VGNC:31005]	ENSBTAG00000004970	.
ZDHHC23	1	58624850	missense_variant	Kapsiki		512177	zinc finger DHHC-type containing 23 [Source:VGNC Symbol;Acc:VGNC:37139]	ENSBTAG00000004974	.
NUP210L	23	16392246	missense_variant	Kapsiki		785834	nucleoporin 210 like [Source:VGNC Symbol;Acc:VGNC:32357]	ENSBTAG00000004987	.
NUP210L	23	16447492	missense_variant	Kapsiki		785834	nucleoporin 210 like [Source:VGNC Symbol;Acc:VGNC:32357]	ENSBTAG00000004987	.
GALE	12	129111175	frameshift_variant	Kapsiki		523154	UDP-galactose-4-epimerase [Source:VGNC Symbol;Acc:VGNC:29218]	ENSBTAG00000005002	.
GALE	12	129111100	missense_variant	Kapsiki		523154	UDP-galactose-4-epimerase [Source:VGNC Symbol;Acc:VGNC:29218]	ENSBTAG00000005002	.
RBP3	21	42249817	missense_variant	Kapsiki		281443	retinol binding protein 3 [Source:VGNC Symbol;Acc:VGNC:33814]	ENSBTAG00000005003	.
GDF2	21	42263576	missense_variant	Kapsiki		540384	growth differentiation factor 2 [Source:VGNC Symbol;Acc:VGNC:29302]	ENSBTAG00000005004	.
ZNF169	28	85540259	frameshift_variant	Kapsiki			zinc finger protein 169 [Source:VGNC Symbol;Acc:VGNC:37214]	ENSBTAG00000005017	.
CUBN	5	31374596	missense_variant	Kapsiki		523202	cubilin [Source:VGNC Symbol;Acc:VGNC:27828]	ENSBTAG00000005072	.
FEZF1	24	86716231	missense_variant	Kapsiki		511770	FEZ family zinc finger 1 [Source:VGNC Symbol;Acc:VGNC:28959]	ENSBTAG00000005103	.
CADPS2	24	87314414	missense_variant	Kapsiki		519444	calcium dependent secretion activator 2 [Source:VGNC Symbol;Acc:VGNC:26699]	ENSBTAG00000005110	.
KNG1	1	80523403	missense_variant	Kapsiki		280833	kininogen 1 [Source:VGNC Symbol;Acc:VGNC:53586]	ENSBTAG00000005122	.
	16	28527520	stop_gained	Kapsiki				ENSBTAG00000005146	.
PTX4	18	1162754	missense_variant	Kapsiki		524063	pentraxin 4 [Source:VGNC Symbol;Acc:VGNC:33567]	ENSBTAG00000005148	.
AQP10	23	16234701	missense_variant	Kapsiki		785782	aquaporin 10 [Source:VGNC Symbol;Acc:VGNC:26044]	ENSBTAG00000005149	.
NAPG	17	42188067	missense_variant	Kapsiki		509041	NSF attachment protein gamma [Source:VGNC Symbol;Acc:VGNC:31884]	ENSBTAG00000005158	.
CROCC2	23	120195318	missense_variant	Kapsiki		101907124	ciliary rootlet coiled-coil, rootletin family member 2 [Source:VGNC Symbol;Acc:VGNC:53860]	ENSBTAG00000005168	.
CROCC2	23	120199238	missense_variant	Kapsiki		101907124	ciliary rootlet coiled-coil, rootletin family member 2 [Source:VGNC Symbol;Acc:VGNC:53860]	ENSBTAG00000005168	.
CROCC2	23	120234259	missense_variant	Kapsiki		101907124	ciliary rootlet coiled-coil, rootletin family member 2 [Source:VGNC Symbol;Acc:VGNC:53860]	ENSBTAG00000005168	.
GDPGP1	14	21630753	missense_variant	Kapsiki		522909	GDP-D-glucose phosphorylase 1 [Source:VGNC Symbol;Acc:VGNC:29314]	ENSBTAG00000005174	.
TP53TG5	5	73718299	missense_variant	Kapsiki		100138069	TP53 target 5 [Source:VGNC Symbol;Acc:VGNC:36239]	ENSBTAG00000005184	.
ZNF200	18	2688067	missense_variant	Kapsiki		521662	zinc finger protein 200 [Source:VGNC Symbol;Acc:VGNC:37222]	ENSBTAG00000005195	.
WNK1	25	107688023	missense_variant	Kapsiki		506433	WNK lysine deficient protein kinase 1 [Source:VGNC Symbol;Acc:VGNC:36949]	ENSBTAG00000005221	.
WNK1	25	107672233	missense_variant	Kapsiki		506433	WNK lysine deficient protein kinase 1 [Source:VGNC Symbol;Acc:VGNC:36949]	ENSBTAG00000005221	.
ATF6	23	7812794	missense_variant	Kapsiki		530610	activating transcription factor 6 [Source:VGNC Symbol;Acc:VGNC:26244]	ENSBTAG00000005227	.
OVOS2	25	100730345	missense_variant	Kapsiki		508026	ovostatin 2 [Source:NCBI gene;Acc:508026]	ENSBTAG00000005243	.
OVOS2	25	100719311	missense_variant	Kapsiki		508026	ovostatin 2 [Source:NCBI gene;Acc:508026]	ENSBTAG00000005243	.
	7	47866193	frameshift_variant	Kapsiki		516599	tripartite motif-containing protein 5 [Source:NCBI gene;Acc:516599]	ENSBTAG00000005251	.
SPP1	26	36730412	start_lost	Kapsiki		281499	secreted phosphoprotein 1 [Source:VGNC Symbol;Acc:VGNC:35232]	ENSBTAG00000005260	.
PLA2G4D	2	37502041	missense_variant	Kapsiki		531209	phospholipase A2 group IVD [Source:VGNC Symbol;Acc:VGNC:32961]	ENSBTAG00000005268	.
SUSD5	15	7500435	missense_variant	Kapsiki		524663	sushi domain containing 5 [Source:VGNC Symbol;Acc:VGNC:58418]	ENSBTAG00000005327	.
SUSD5	15	7500316	missense_variant	Kapsiki		524663	sushi domain containing 5 [Source:VGNC Symbol;Acc:VGNC:58418]	ENSBTAG00000005327	.
GGN	10	48193794	missense_variant	Kapsiki		100140305	gametogenetin [Source:VGNC Symbol;Acc:VGNC:29341]	ENSBTAG00000005363	.
HMBS	7	29666944	missense_variant	Kapsiki		515614	hydroxymethylbilane synthase [Source:VGNC Symbol;Acc:VGNC:29870]	ENSBTAG00000005364	.
HMBS	7	29669798	missense_variant	Kapsiki		515614	hydroxymethylbilane synthase [Source:VGNC Symbol;Acc:VGNC:29870]	ENSBTAG00000005364	.
OVCH1	25	80124847	missense_variant	Kapsiki			ovochymase 1 [Source:VGNC Symbol;Acc:VGNC:56224]	ENSBTAG00000005365	.
TMTC1	25	80101831	missense_variant	Kapsiki		533191	transmembrane O-mannosyltransferase targeting cadherins 1 [Source:VGNC Symbol;Acc:VGNC:36146]	ENSBTAG00000005370	.
TMTC1	25	79831407	missense_variant	Kapsiki		533191	transmembrane O-mannosyltransferase targeting cadherins 1 [Source:VGNC Symbol;Acc:VGNC:36146]	ENSBTAG00000005370	.
DLGAP1	17	37599690	missense_variant	Kapsiki		526435	DLG associated protein 1 [Source:VGNC Symbol;Acc:VGNC:28088]	ENSBTAG00000005372	.
COX18	26	88174500	missense_variant	Kapsiki			cytochrome c oxidase assembly factor COX18 [Source:VGNC Symbol;Acc:VGNC:53697]	ENSBTAG00000005394	.
CD46	8	75616954	missense_variant	Kapsiki		280851	CD46 molecule [Source:NCBI gene;Acc:280851]	ENSBTAG00000005397	.
SHQ1	15	28844382	missense_variant	Kapsiki		507486	SHQ1, H/ACA ribonucleoprotein assembly factor [Source:VGNC Symbol;Acc:VGNC:34607]	ENSBTAG00000005436	.
MCHR2	29	49945146	frameshift_variant&stop_gained	Kapsiki			melanin concentrating hormone receptor 2 [Source:VGNC Symbol;Acc:VGNC:53797]	ENSBTAG00000005449	.
RHCG	14	20939435	missense_variant	Kapsiki		281456	Rh family C glycoprotein [Source:VGNC Symbol;Acc:VGNC:33938]	ENSBTAG00000005471	.
TCAF2	24	106998008	missense_variant	Kapsiki		510320	TRPM8 channel associated factor 2 [Source:NCBI gene;Acc:510320]	ENSBTAG00000005475	.
COBLL1	12	31508267	missense_variant	Kapsiki	COBLL1	532067	cordon-bleu WH2 repeat protein like 1 [Source:NCBI gene;Acc:532067]	ENSBTAG00000005501	.
AFDN	29	102387852	missense_variant	Kapsiki		504856	afadin, adherens junction formation factor [Source:VGNC Symbol;Acc:VGNC:25709]	ENSBTAG00000005557	.
AFDN	29	102311083	missense_variant	Kapsiki		504856	afadin, adherens junction formation factor [Source:VGNC Symbol;Acc:VGNC:25709]	ENSBTAG00000005557	.
SZT2	23	102595734	missense_variant	Kapsiki		533805	SZT2 subunit of KICSTOR complex [Source:VGNC Symbol;Acc:VGNC:35551]	ENSBTAG00000005580	.
SZT2	23	102599914	missense_variant	Kapsiki		533805	SZT2 subunit of KICSTOR complex [Source:VGNC Symbol;Acc:VGNC:35551]	ENSBTAG00000005580	.
SZT2	23	102589886	missense_variant	Kapsiki		533805	SZT2 subunit of KICSTOR complex [Source:VGNC Symbol;Acc:VGNC:35551]	ENSBTAG00000005580	.
SZT2	23	102595764	missense_variant	Kapsiki		533805	SZT2 subunit of KICSTOR complex [Source:VGNC Symbol;Acc:VGNC:35551]	ENSBTAG00000005580	.
SZT2	23	102585399	missense_variant	Kapsiki		533805	SZT2 subunit of KICSTOR complex [Source:VGNC Symbol;Acc:VGNC:35551]	ENSBTAG00000005580	.
SZT2	23	102576889	missense_variant	Kapsiki		533805	SZT2 subunit of KICSTOR complex [Source:VGNC Symbol;Acc:VGNC:35551]	ENSBTAG00000005580	.
SZT2	23	102586541	missense_variant	Kapsiki		533805	SZT2 subunit of KICSTOR complex [Source:VGNC Symbol;Acc:VGNC:35551]	ENSBTAG00000005580	.
CXCL11	26	90903683	missense_variant	Kapsiki		516104	C-X-C motif chemokine ligand 11 [Source:VGNC Symbol;Acc:VGNC:27847]	ENSBTAG00000005603	.
ALG3	1	82927974	missense_variant	Kapsiki		614624	ALG3 alpha-1,3- mannosyltransferase [Source:VGNC Symbol;Acc:VGNC:25828]	ENSBTAG00000005652	.
MRPS2	3	105824725	missense_variant	Kapsiki		505681	mitochondrial ribosomal protein S2 [Source:VGNC Symbol;Acc:VGNC:31660]	ENSBTAG00000005688	.
MDGA2	2	40091211	frameshift_variant&stop_lost	Kapsiki			MAM domain containing glycosylphosphatidylinositol anchor 2 [Source:VGNC Symbol;Acc:VGNC:31332]	ENSBTAG00000005697	.
KIF20B	19	11398984	missense_variant	Kapsiki		514679	kinesin family member 20B [Source:NCBI gene;Acc:514679]	ENSBTAG00000005708	.
KIF20B	19	11398463	missense_variant	Kapsiki		514679	kinesin family member 20B [Source:NCBI gene;Acc:514679]	ENSBTAG00000005708	.
GJB5	23	110931993	missense_variant	Kapsiki		524030	gap junction protein beta 5 [Source:VGNC Symbol;Acc:VGNC:29380]	ENSBTAG00000005717	.
GJB4	23	110928041	missense_variant	Kapsiki		100140553	gap junction protein beta 4 [Source:VGNC Symbol;Acc:VGNC:29379]	ENSBTAG00000005719	.
CDHR4	15	50434783	missense_variant	Kapsiki		786520	cadherin related family member 4 [Source:VGNC Symbol;Acc:VGNC:27111]	ENSBTAG00000005728	.
CHD6	5	70045293	missense_variant	Kapsiki		524776	chromodomain helicase DNA binding protein 6 [Source:VGNC Symbol;Acc:VGNC:27281]	ENSBTAG00000005733	.
ADGRF3	3	73218230	missense_variant	Kapsiki		522893	adhesion G protein-coupled receptor F3 [Source:VGNC Symbol;Acc:VGNC:25663]	ENSBTAG00000005736	.
ADGRF3	3	73213371	missense_variant	Kapsiki		522893	adhesion G protein-coupled receptor F3 [Source:VGNC Symbol;Acc:VGNC:25663]	ENSBTAG00000005736	.
CSMD2	23	112244709	missense_variant	Kapsiki		100139189	CUB and Sushi multiple domains 2 [Source:VGNC Symbol;Acc:VGNC:27762]	ENSBTAG00000005784	.
DPY19L1	24	62001558	missense_variant	Kapsiki		536508	dpy-19 like C-mannosyltransferase 1 [Source:VGNC Symbol;Acc:VGNC:28192]	ENSBTAG00000005785	.
AGXT	23	120164192	missense_variant	Kapsiki		789572	alanine--glyoxylate and serine--pyruvate aminotransferase [Source:VGNC Symbol;Acc:VGNC:25748]	ENSBTAG00000005797	.
PTPDC1	28	85367142	missense_variant	Kapsiki		519311	protein tyrosine phosphatase domain containing 1 [Source:VGNC Symbol;Acc:VGNC:33527]	ENSBTAG00000005803	.
CCDC61	10	53512941	missense_variant	Kapsiki		515425	coiled-coil domain containing 61 [Source:VGNC Symbol;Acc:VGNC:26906]	ENSBTAG00000005819	.
ULK3	14	33841659	missense_variant	Kapsiki		506063	unc-51 like kinase 3 [Source:VGNC Symbol;Acc:VGNC:36660]	ENSBTAG00000005838	.
SCAMP2	14	33827873	missense_variant	Kapsiki		534312	secretory carrier membrane protein 2 [Source:VGNC Symbol;Acc:VGNC:34316]	ENSBTAG00000005844	.
VTA1	29	79684603	missense_variant	Kapsiki		506430	vesicle trafficking 1 [Source:VGNC Symbol;Acc:VGNC:36847]	ENSBTAG00000005851	.
LALBA	25	31212878	missense_variant	Kapsiki		281894	lactalbumin alpha [Source:VGNC Symbol;Acc:VGNC:30768]	ENSBTAG00000005859	.
ASB17	23	68951731	missense_variant	Kapsiki		616654	ankyrin repeat and SOCS box containing 17 [Source:VGNC Symbol;Acc:VGNC:26194]	ENSBTAG00000005864	.
	16	30821088	missense_variant	Kapsiki		783203	olfactory receptor 2B2 [Source:NCBI gene;Acc:783203]	ENSBTAG00000005885	.
	16	30821138	missense_variant	Kapsiki		783203	olfactory receptor 2B2 [Source:NCBI gene;Acc:783203]	ENSBTAG00000005885	.
SFMBT2	5	16498345	missense_variant	Kapsiki		528635	Scm like with four mbt domains 2 [Source:VGNC Symbol;Acc:VGNC:34516]	ENSBTAG00000005915	.
FAM184B	26	37234136	missense_variant	Kapsiki		523874	family with sequence similarity 184 member B [Source:VGNC Symbol;Acc:VGNC:28766]	ENSBTAG00000005932	.
GPR50	30	33719385	missense_variant	Kapsiki		530065	G protein-coupled receptor 50 [Source:VGNC Symbol;Acc:VGNC:29589]	ENSBTAG00000005950	.
EPB41L2	29	68967911	missense_variant	Kapsiki		538959	erythrocyte membrane protein band 4.1 like 2 [Source:VGNC Symbol;Acc:VGNC:28521]	ENSBTAG00000005960	.
PIK3R5	11	28360117	missense_variant	Kapsiki		614838	phosphoinositide-3-kinase regulatory subunit 5 [Source:VGNC Symbol;Acc:VGNC:32896]	ENSBTAG00000005978	.
LAP3	26	37140881	missense_variant	Kapsiki		781648	leucine aminopeptidase 3 [Source:VGNC Symbol;Acc:VGNC:30786]	ENSBTAG00000005989	.
LAP3	26	37143186	disruptive_inframe_deletion	Kapsiki		781648	leucine aminopeptidase 3 [Source:VGNC Symbol;Acc:VGNC:30786]	ENSBTAG00000005989	.
STAB2	25	67344545	missense_variant	Kapsiki		407177	stabilin 2 [Source:VGNC Symbol;Acc:VGNC:35349]	ENSBTAG00000006010	.
STAB2	25	67355616	missense_variant	Kapsiki		407177	stabilin 2 [Source:VGNC Symbol;Acc:VGNC:35349]	ENSBTAG00000006010	.
UHRF1BP1L	25	64100128	missense_variant	Kapsiki		520720	UHRF1 binding protein 1 like [Source:VGNC Symbol;Acc:VGNC:36656]	ENSBTAG00000006040	.
	7	61898111	missense_variant	Kapsiki		616832	doublecortin domain containing 1 [Source:NCBI gene;Acc:616832]	ENSBTAG00000006060	.
PINK1	12	131995853	missense_variant	Kapsiki		510683	PTEN induced kinase 1 [Source:VGNC Symbol;Acc:VGNC:32904]	ENSBTAG00000006084	.
COG1	11	58120858	missense_variant	Kapsiki		515788	component of oligomeric golgi complex 1 [Source:VGNC Symbol;Acc:VGNC:27546]	ENSBTAG00000006087	.
COG1	11	58121526	missense_variant	Kapsiki		515788	component of oligomeric golgi complex 1 [Source:VGNC Symbol;Acc:VGNC:27546]	ENSBTAG00000006087	.
C19H17orf80	11	58090644	missense_variant	Kapsiki		790064	chromosome 19 C17orf80 homolog [Source:VGNC Symbol;Acc:VGNC:52660]	ENSBTAG00000006089	.
C19H17orf80	11	58091275	missense_variant	Kapsiki		790064	chromosome 19 C17orf80 homolog [Source:VGNC Symbol;Acc:VGNC:52660]	ENSBTAG00000006089	.
C19H17orf80	11	58091887	missense_variant	Kapsiki		790064	chromosome 19 C17orf80 homolog [Source:VGNC Symbol;Acc:VGNC:52660]	ENSBTAG00000006089	.
C19H17orf80	11	58091058	missense_variant	Kapsiki		790064	chromosome 19 C17orf80 homolog [Source:VGNC Symbol;Acc:VGNC:52660]	ENSBTAG00000006089	.
C19H17orf80	11	58091063	missense_variant	Kapsiki		790064	chromosome 19 C17orf80 homolog [Source:VGNC Symbol;Acc:VGNC:52660]	ENSBTAG00000006089	.
C19H17orf80	11	58090838	missense_variant	Kapsiki		790064	chromosome 19 C17orf80 homolog [Source:VGNC Symbol;Acc:VGNC:52660]	ENSBTAG00000006089	.
C19H17orf80	11	58090881	missense_variant	Kapsiki		790064	chromosome 19 C17orf80 homolog [Source:VGNC Symbol;Acc:VGNC:52660]	ENSBTAG00000006089	.
SLF1	27	94017956	missense_variant	Kapsiki		520250	SMC5-SMC6 complex localization factor 1 [Source:VGNC Symbol;Acc:VGNC:52883]	ENSBTAG00000006107	.
ZCCHC8	9	52964846	missense_variant	Kapsiki		539598	zinc finger CCHC-type containing 8 [Source:VGNC Symbol;Acc:VGNC:37123]	ENSBTAG00000006114	.
SUGP1	27	3974091	missense_variant	Kapsiki		533971	SURP and G-patch domain containing 1 [Source:VGNC Symbol;Acc:VGNC:35463]	ENSBTAG00000006116	.
SUGP1	27	3984957	disruptive_inframe_deletion	Kapsiki		533971	SURP and G-patch domain containing 1 [Source:VGNC Symbol;Acc:VGNC:35463]	ENSBTAG00000006116	.
FLYWCH1	18	2359245	missense_variant	Kapsiki		531821	FLYWCH-type zinc finger 1 [Source:VGNC Symbol;Acc:VGNC:29045]	ENSBTAG00000006117	.
FLYWCH1	18	2363701	missense_variant	Kapsiki		531821	FLYWCH-type zinc finger 1 [Source:VGNC Symbol;Acc:VGNC:29045]	ENSBTAG00000006117	.
MRPS9	3	9114120	missense_variant	Kapsiki		519302	mitochondrial ribosomal protein S9 [Source:VGNC Symbol;Acc:VGNC:31678]	ENSBTAG00000006150	.
DZIP3	1	53451049	missense_variant	Kapsiki		537349	DAZ interacting zinc finger protein 3 [Source:VGNC Symbol;Acc:VGNC:28285]	ENSBTAG00000006158	.
KDM5B	8	80017447	missense_variant	Kapsiki		540633	lysine demethylase 5B [Source:VGNC Symbol;Acc:VGNC:30531]	ENSBTAG00000006175	.
USH2A	8	18930974	missense_variant	Kapsiki		100296635	usherin [Source:VGNC Symbol;Acc:VGNC:36706]	ENSBTAG00000006188	.
USH2A	8	19568683	stop_gained	Kapsiki		100296635	usherin [Source:VGNC Symbol;Acc:VGNC:36706]	ENSBTAG00000006188	.
	6	56698113	missense_variant	Kapsiki				ENSBTAG00000006213	.
	6	56698396	missense_variant	Kapsiki				ENSBTAG00000006213	.
	6	56697934	missense_variant	Kapsiki				ENSBTAG00000006213	.
	6	56698264	missense_variant	Kapsiki				ENSBTAG00000006213	.
WDR83OS	27	12824311	missense_variant	Kapsiki		508733	WD repeat domain 83 opposite strand [Source:VGNC Symbol;Acc:VGNC:52897]	ENSBTAG00000006244	7:12824311
WDR83OS	27	12824189	missense_variant	Kapsiki		508733	WD repeat domain 83 opposite strand [Source:VGNC Symbol;Acc:VGNC:52897]	ENSBTAG00000006244	.
NEDD9	16	45099048	missense_variant	Kapsiki		504967	neural precursor cell expressed, developmentally down-regulated 9 [Source:VGNC Symbol;Acc:VGNC:31984]	ENSBTAG00000006287	.
RBM5	15	50222926	missense_variant	Kapsiki		534216	RNA binding motif protein 5 [Source:VGNC Symbol;Acc:VGNC:33806]	ENSBTAG00000006330	.
ART1	7	51369475	missense_variant	Kapsiki		539042	ADP-ribosyltransferase 1 [Source:NCBI gene;Acc:539042]	ENSBTAG00000006345	.
MYT1	5	53709197	missense_variant	Kapsiki		505552	myelin transcription factor 1 [Source:VGNC Symbol;Acc:VGNC:31848]	ENSBTAG00000006352	.
MYT1	5	53709110	missense_variant	Kapsiki		505552	myelin transcription factor 1 [Source:VGNC Symbol;Acc:VGNC:31848]	ENSBTAG00000006352	.
SLC30A2	12	127046568	missense_variant	Kapsiki		511061	solute carrier family 30 member 2 [Source:VGNC Symbol;Acc:VGNC:34807]	ENSBTAG00000006355	.
THAP11	10	35350309	disruptive_inframe_deletion	Kapsiki			THAP domain containing 11 [Source:VGNC Symbol;Acc:VGNC:35819]	ENSBTAG00000006411	.
TNNT1	10	62284828	missense_variant	Kapsiki		282095	troponin T1, slow skeletal type [Source:VGNC Symbol;Acc:VGNC:36194]	ENSBTAG00000006419	.
IGDCC4	2	12324909	missense_variant	Kapsiki		541098	immunoglobulin superfamily DCC subclass member 4 [Source:VGNC Symbol;Acc:VGNC:30075]	ENSBTAG00000006440	.
GGA1	25	109471564	missense_variant	Kapsiki		534634	golgi associated, gamma adaptin ear containing, ARF binding protein 1 [Source:VGNC Symbol;Acc:VGNC:29335]	ENSBTAG00000006464	.
POLR1A	3	48842116	missense_variant	Kapsiki		536316	RNA polymerase I subunit A [Source:VGNC Symbol;Acc:VGNC:33131]	ENSBTAG00000006481	.
PTCD3	3	48738216	missense_variant	Kapsiki		509502	pentatricopeptide repeat domain 3 [Source:VGNC Symbol;Acc:VGNC:33491]	ENSBTAG00000006482	.
	26	102664541	missense_variant	Kapsiki		523503	epididymis-specific alpha-mannosidase [Source:NCBI gene;Acc:523503]	ENSBTAG00000006508	.
BBS9	24	63686239	missense_variant	Kapsiki		535387	Bardet-Biedl syndrome 9 [Source:NCBI gene;Acc:535387]	ENSBTAG00000006528	.
ESCO2	28	11017462	missense_variant	Kapsiki		538949	establishment of sister chromatid cohesion N-acetyltransferase 2 [Source:VGNC Symbol;Acc:VGNC:59196]	ENSBTAG00000006551	.
ARL8A	8	80435936	missense_variant	Kapsiki		101906089	ADP ribosylation factor like GTPase 8A [Source:VGNC Symbol;Acc:VGNC:26153]	ENSBTAG00000006574	.
SSTR1	14	48348596	missense_variant	Kapsiki			somatostatin receptor 1 [Source:VGNC Symbol;Acc:VGNC:35325]	ENSBTAG00000006582	.
SSTR1	14	48348769	missense_variant	Kapsiki			somatostatin receptor 1 [Source:VGNC Symbol;Acc:VGNC:35325]	ENSBTAG00000006582	.
	25	57609394	missense_variant	Kapsiki		520938	olfactory receptor 9 [Source:NCBI gene;Acc:520938]	ENSBTAG00000006605	.
	25	57609627	missense_variant	Kapsiki		520938	olfactory receptor 9 [Source:NCBI gene;Acc:520938]	ENSBTAG00000006605	.
ERRFI1	8	45362825	missense_variant	Kapsiki		516303	ERBB receptor feedback inhibitor 1 [Source:VGNC Symbol;Acc:VGNC:28598]	ENSBTAG00000006609	.
XRRA1	7	54181730	missense_variant	Kapsiki		369019	X-ray radiation resistance associated 1 [Source:VGNC Symbol;Acc:VGNC:37010]	ENSBTAG00000006610	.
C6H4orf19	26	56927717	missense_variant	Kapsiki		511424	chromosome 6 C4orf19 homolog [Source:VGNC Symbol;Acc:VGNC:52724]	ENSBTAG00000006643	.
	1	339167	missense_variant	Kapsiki				ENSBTAG00000006648	.
	1	342588	missense_variant	Kapsiki				ENSBTAG00000006648	.
	1	346692	missense_variant	Kapsiki				ENSBTAG00000006648	.
	1	339215	missense_variant	Kapsiki				ENSBTAG00000006648	.
	1	342560	missense_variant	Kapsiki				ENSBTAG00000006648	.
	1	346927	frameshift_variant	Kapsiki				ENSBTAG00000006648	.
	1	346937	missense_variant	Kapsiki				ENSBTAG00000006648	.
	1	346762	missense_variant	Kapsiki				ENSBTAG00000006648	.
	1	346765	missense_variant	Kapsiki				ENSBTAG00000006648	.
ZFYVE28	26	116320782	missense_variant	Kapsiki		522574	zinc finger FYVE-type containing 28 [Source:VGNC Symbol;Acc:VGNC:37178]	ENSBTAG00000006683	.
ARIH1	2	19367972	missense_variant	Kapsiki		508410	ariadne RBR E3 ubiquitin protein ligase 1 [Source:VGNC Symbol;Acc:VGNC:26133]	ENSBTAG00000006708	.
CCDC102B	17	8360792	missense_variant	Kapsiki		526711	coiled-coil domain containing 102B [Source:VGNC Symbol;Acc:VGNC:56364]	ENSBTAG00000006726	.
DMXL1	27	34714709	splice_donor_variant&intron_variant	Kapsiki		534524	Dmx like 1 [Source:VGNC Symbol;Acc:VGNC:28117]	ENSBTAG00000006748	.
FGD5	15	57493469	missense_variant	Kapsiki		539766	FYVE, RhoGEF and PH domain containing 5 [Source:VGNC Symbol;Acc:VGNC:28968]	ENSBTAG00000006789	.
ZNF180	10	52299829	missense_variant	Kapsiki		514023	zinc finger protein 180 [Source:VGNC Symbol;Acc:VGNC:37217]	ENSBTAG00000006805	.
FAM181B	22	12926142	missense_variant	Kapsiki		613623	family with sequence similarity 181 member B [Source:VGNC Symbol;Acc:VGNC:28764]	ENSBTAG00000006812	.
RAPGEF3	25	32535940	missense_variant	Kapsiki		535383	Rap guanine nucleotide exchange factor 3 [Source:VGNC Symbol;Acc:VGNC:33724]	ENSBTAG00000006828	.
NEB	12	44480673	missense_variant	Kapsiki		407121	nebulin [Source:VGNC Symbol;Acc:VGNC:31977]	ENSBTAG00000006907	.
NEB	12	44604040	missense_variant	Kapsiki		407121	nebulin [Source:VGNC Symbol;Acc:VGNC:31977]	ENSBTAG00000006907	.
TAF15	11	14545146	missense_variant	Kapsiki		536067	TATA-box binding protein associated factor 15 [Source:VGNC Symbol;Acc:VGNC:54497]	ENSBTAG00000006916	.
ABCF3	1	82961208	missense_variant	Kapsiki		530975	ATP binding cassette subfamily F member 3 [Source:VGNC Symbol;Acc:VGNC:25482]	ENSBTAG00000006920	.
OAT	19	44057363	missense_variant	Kapsiki		505323	ornithine aminotransferase [Source:VGNC Symbol;Acc:VGNC:50236]	ENSBTAG00000006928	.
PPP1R10	16	28387857	disruptive_inframe_deletion	Kapsiki		510825	protein phosphatase 1 regulatory subunit 10 [Source:VGNC Symbol;Acc:VGNC:33221]	ENSBTAG00000006933	.
NLRP13	10	63425833	missense_variant	Kapsiki		529844	NLR family pyrin domain containing 13 [Source:VGNC Symbol;Acc:VGNC:59354]	ENSBTAG00000006961	.
NLRP13	10	63425921	missense_variant	Kapsiki		529844	NLR family pyrin domain containing 13 [Source:VGNC Symbol;Acc:VGNC:59354]	ENSBTAG00000006961	.
NLRP8	10	63470701	missense_variant	Kapsiki		506161	NLR family pyrin domain containing 8 [Source:VGNC Symbol;Acc:VGNC:32120]	ENSBTAG00000006965	.
NLRP8	10	63457672	missense_variant	Kapsiki		506161	NLR family pyrin domain containing 8 [Source:VGNC Symbol;Acc:VGNC:32120]	ENSBTAG00000006965	.
PHF21B	25	115397388	missense_variant	Kapsiki		618757	PHD finger protein 21B [Source:VGNC Symbol;Acc:VGNC:32822]	ENSBTAG00000006973	.
CD55	8	5265550	missense_variant	Kapsiki		518609	CD55 molecule (Cromer blood group) [Source:NCBI gene;Acc:518609]	ENSBTAG00000006984	.
CD55	8	5265899	missense_variant	Kapsiki		518609	CD55 molecule (Cromer blood group) [Source:NCBI gene;Acc:518609]	ENSBTAG00000006984	.
CD55	8	5265532	missense_variant	Kapsiki		518609	CD55 molecule (Cromer blood group) [Source:NCBI gene;Acc:518609]	ENSBTAG00000006984	.
CD55	8	5265235	missense_variant	Kapsiki		518609	CD55 molecule (Cromer blood group) [Source:NCBI gene;Acc:518609]	ENSBTAG00000006984	.
ADH6	26	25339461	missense_variant	Kapsiki		523510	alcohol dehydrogenase 6 (class V) [Source:NCBI gene;Acc:523510]	ENSBTAG00000006986	.
SPTBN1	3	37387937	missense_variant	Kapsiki		526027	spectrin beta, non-erythrocytic 1 [Source:VGNC Symbol;Acc:VGNC:35253]	ENSBTAG00000006995	.
OR4E2	2	25539806	missense_variant	Kapsiki	OR4E2	513435	olfactory receptor, family 4, subfamily E, member 2 [Source:NCBI gene;Acc:513435]	ENSBTAG00000007029	.
ZC3H13	4	16048119	missense_variant	Kapsiki			zinc finger CCCH-type containing 13 [Source:VGNC Symbol;Acc:VGNC:37101]	ENSBTAG00000007067	.
ZC3H13	4	16050750	missense_variant	Kapsiki			zinc finger CCCH-type containing 13 [Source:VGNC Symbol;Acc:VGNC:37101]	ENSBTAG00000007067	.
	25	106992079	missense_variant	Kapsiki				ENSBTAG00000007093	.
	1	144134605	missense_variant	Kapsiki		514336	PWP2 small subunit processome component [Source:NCBI gene;Acc:514336]	ENSBTAG00000007105	.
POC5	2	7092174	missense_variant	Kapsiki		533555	POC5 centriolar protein [Source:VGNC Symbol;Acc:VGNC:33100]	ENSBTAG00000007114	.
TK1	11	53990127	missense_variant	Kapsiki		504652	thymidine kinase 1 [Source:VGNC Symbol;Acc:VGNC:35884]	ENSBTAG00000007121	.
MRVI1	7	42044261	missense_variant	Kapsiki		281918	murine retrovirus integration site 1 homolog [Source:NCBI gene;Acc:281918]	ENSBTAG00000007129	.
MRVI1	7	42044565	missense_variant	Kapsiki		281918	murine retrovirus integration site 1 homolog [Source:NCBI gene;Acc:281918]	ENSBTAG00000007129	.
ADAM22	24	72241439	missense_variant	Kapsiki		523645	ADAM metallopeptidase domain 22 [Source:VGNC Symbol;Acc:VGNC:54401]	ENSBTAG00000007136	.
F2	7	76658342	missense_variant	Kapsiki		280685	coagulation factor II, thrombin [Source:VGNC Symbol;Acc:VGNC:28682]	ENSBTAG00000007148	.
NYNRIN	2	20765426	missense_variant	Kapsiki		516993	NYN domain and retroviral integrase containing [Source:VGNC Symbol;Acc:VGNC:32387]	ENSBTAG00000007149	.
NYNRIN	2	20765409	missense_variant	Kapsiki		516993	NYN domain and retroviral integrase containing [Source:VGNC Symbol;Acc:VGNC:32387]	ENSBTAG00000007149	.
NYNRIN	2	20765297	missense_variant	Kapsiki		516993	NYN domain and retroviral integrase containing [Source:VGNC Symbol;Acc:VGNC:32387]	ENSBTAG00000007149	.
OS9	25	55749608	missense_variant	Kapsiki		504832	OS9 endoplasmic reticulum lectin [Source:VGNC Symbol;Acc:VGNC:32455]	ENSBTAG00000007152	.
AVPR1A	25	50364567	missense_variant	Kapsiki		538439	arginine vasopressin receptor 1A [Source:VGNC Symbol;Acc:VGNC:26358]	ENSBTAG00000007175	.
TMEM94	11	56058231	splice_donor_variant&inframe_deletion&splice_region_variant&intron_variant	Kapsiki		512110	transmembrane protein 94 [Source:VGNC Symbol;Acc:VGNC:36128]	ENSBTAG00000007217	.
CASKIN2	11	56041258	missense_variant	Kapsiki		789036	CASK interacting protein 2 [Source:VGNC Symbol;Acc:VGNC:26778]	ENSBTAG00000007220	.
CASKIN2	11	56041259	missense_variant	Kapsiki		789036	CASK interacting protein 2 [Source:VGNC Symbol;Acc:VGNC:26778]	ENSBTAG00000007220	.
CASKIN2	11	56041403	missense_variant	Kapsiki		789036	CASK interacting protein 2 [Source:VGNC Symbol;Acc:VGNC:26778]	ENSBTAG00000007220	.
CASKIN2	11	56041367	missense_variant	Kapsiki		789036	CASK interacting protein 2 [Source:VGNC Symbol;Acc:VGNC:26778]	ENSBTAG00000007220	.
ZNF536	10	41220193	missense_variant	Kapsiki		520269	zinc finger protein 536 [Source:VGNC Symbol;Acc:VGNC:37299]	ENSBTAG00000007262	.
ZNF536	10	41071715	missense_variant	Kapsiki		520269	zinc finger protein 536 [Source:VGNC Symbol;Acc:VGNC:37299]	ENSBTAG00000007262	.
OR10T2	23	11574778	missense_variant	Kapsiki	OR10T2	514846	olfactory receptor, family 10, subfamily T, member 2 [Source:NCBI gene;Acc:514846]	ENSBTAG00000007297	.
VPS41	24	82137519	missense_variant	Kapsiki		528654	VPS41 subunit of HOPS complex [Source:VGNC Symbol;Acc:VGNC:36823]	ENSBTAG00000007305	.
VPS41	24	82085373	missense_variant	Kapsiki		528654	VPS41 subunit of HOPS complex [Source:VGNC Symbol;Acc:VGNC:36823]	ENSBTAG00000007305	.
SELE	8	37383540	missense_variant	Kapsiki		281484	selectin E [Source:VGNC Symbol;Acc:VGNC:34421]	ENSBTAG00000007307	.
SELE	8	37381390	missense_variant	Kapsiki		281484	selectin E [Source:VGNC Symbol;Acc:VGNC:34421]	ENSBTAG00000007307	.
PMS2	18	38015139	missense_variant	Kapsiki		527039	PMS1 homolog 2, mismatch repair system component [Source:NCBI gene;Acc:527039]	ENSBTAG00000007364	.
HAUS8	27	5995726	frameshift_variant	Kapsiki		511056	HAUS augmin like complex subunit 8 [Source:VGNC Symbol;Acc:VGNC:29763]	ENSBTAG00000007366	.
PDLIM2	28	69886872	missense_variant	Kapsiki		512907	PDZ and LIM domain 2 [Source:VGNC Symbol;Acc:VGNC:32708]	ENSBTAG00000007369	.
MYO9A	2	18851252	missense_variant	Kapsiki	MYO9A	515330	myosin IXA [Source:NCBI gene;Acc:515330]	ENSBTAG00000007433	.
GGT6	11	25042518	missense_variant	Kapsiki		613919	gamma-glutamyltransferase 6 [Source:VGNC Symbol;Acc:VGNC:29345]	ENSBTAG00000007436	.
TEKT1	11	25063855	missense_variant	Kapsiki		519068	tektin 1 [Source:VGNC Symbol;Acc:VGNC:35736]	ENSBTAG00000007437	.
TENM4	22	17142217	missense_variant	Kapsiki		509726	teneurin transmembrane protein 4 [Source:VGNC Symbol;Acc:VGNC:35744]	ENSBTAG00000007439	.
SEC23IP	19	40001852	missense_variant	Kapsiki		508557	SEC23 interacting protein [Source:VGNC Symbol;Acc:VGNC:34412]	ENSBTAG00000007441	.
AKAP9	24	9445913	missense_variant	Kapsiki		767893	A-kinase anchoring protein 9 [Source:VGNC Symbol;Acc:VGNC:25791]	ENSBTAG00000007442	.
AKAP9	24	9430232	missense_variant	Kapsiki		767893	A-kinase anchoring protein 9 [Source:VGNC Symbol;Acc:VGNC:25791]	ENSBTAG00000007442	.
AKAP9	24	9432679	missense_variant	Kapsiki		767893	A-kinase anchoring protein 9 [Source:VGNC Symbol;Acc:VGNC:25791]	ENSBTAG00000007442	.
AKAP9	24	9379321	missense_variant	Kapsiki		767893	A-kinase anchoring protein 9 [Source:VGNC Symbol;Acc:VGNC:25791]	ENSBTAG00000007442	.
XKR5	20	5905284	missense_variant	Kapsiki		529365	XK related 5 [Source:VGNC Symbol;Acc:VGNC:36988]	ENSBTAG00000007473	.
TRIM15	16	28807343	missense_variant	Kapsiki		540074	tripartite motif containing 15 [Source:VGNC Symbol;Acc:VGNC:36316]	ENSBTAG00000007532	.
MARVELD3	10	39435654	missense_variant	Kapsiki		533131	MARVEL domain containing 3 [Source:VGNC Symbol;Acc:VGNC:52204]	ENSBTAG00000007544	.
TNFRSF11A	17	60774034	missense_variant	Kapsiki		530884	TNF receptor superfamily member 11a [Source:VGNC Symbol;Acc:VGNC:56374]	ENSBTAG00000007569	.
ZSWIM2	12	9511029	missense_variant	Kapsiki		517320	zinc finger SWIM-type containing 2 [Source:VGNC Symbol;Acc:VGNC:37382]	ENSBTAG00000007580	.
ANKRD34B	27	80679791	missense_variant	Kapsiki		529927	ankyrin repeat domain 34B [Source:VGNC Symbol;Acc:VGNC:25925]	ENSBTAG00000007633	.
ANKRD34B	27	80679467	missense_variant	Kapsiki		529927	ankyrin repeat domain 34B [Source:VGNC Symbol;Acc:VGNC:25925]	ENSBTAG00000007633	.
MKX	5	36838506	inframe_deletion	Kapsiki		521239	mohawk homeobox [Source:VGNC Symbol;Acc:VGNC:31493]	ENSBTAG00000007678	.
THSD7A	24	19545149	missense_variant	Kapsiki		782187	thrombospondin type 1 domain containing 7A [Source:VGNC Symbol;Acc:VGNC:35850]	ENSBTAG00000007680	.
MSH3	27	80759596	missense_variant	Kapsiki		616744	mutS homolog 3 [Source:VGNC Symbol;Acc:VGNC:31694]	ENSBTAG00000007684	.
PSMB1	29	104088184	missense_variant	Kapsiki		514237	proteasome subunit beta 1 [Source:VGNC Symbol;Acc:VGNC:33444]	ENSBTAG00000007685	.
LPIN1	3	86121794	missense_variant	Kapsiki		537224	lipin 1 [Source:VGNC Symbol;Acc:VGNC:30966]	ENSBTAG00000007689	.
ZNF235	10	52213305	missense_variant	Kapsiki		504436	zinc finger protein 235 [Source:VGNC Symbol;Acc:VGNC:37230]	ENSBTAG00000007714	.
TONSL	6	498346	missense_variant	Kapsiki		505102	tonsoku like, DNA repair protein [Source:VGNC Symbol;Acc:VGNC:36220]	ENSBTAG00000007749	.
KIFC2	6	472169	missense_variant	Kapsiki		789523	kinesin family member C2 [Source:VGNC Symbol;Acc:VGNC:30612]	ENSBTAG00000007753	.
TBX15	23	24252736	missense_variant	Kapsiki		521974	T-box transcription factor 15 [Source:VGNC Symbol;Acc:VGNC:55686]	ENSBTAG00000007767	.
VCAM1	23	42565128	missense_variant	Kapsiki		282118	vascular cell adhesion molecule 1 [Source:NCBI gene;Acc:282118]	ENSBTAG00000007773	.
TG	6	8240408	missense_variant	Kapsiki		280706	thyroglobulin [Source:VGNC Symbol;Acc:VGNC:35798]	ENSBTAG00000007823	.
PPP1R16A	6	446362	missense_variant	Kapsiki		508701	protein phosphatase 1 regulatory subunit 16A [Source:VGNC Symbol;Acc:VGNC:33230]	ENSBTAG00000007834	.
GPT	6	441556	missense_variant	Kapsiki		539188	glutamic--pyruvic transaminase [Source:VGNC Symbol;Acc:VGNC:29616]	ENSBTAG00000007835	.
HMGCR	2	6776390	missense_variant	Kapsiki		407159	3-hydroxy-3-methylglutaryl-CoA reductase [Source:VGNC Symbol;Acc:VGNC:29879]	ENSBTAG00000007840	.
ASPM	8	76041465	missense_variant	Kapsiki		534849	abnormal spindle microtubule assembly [Source:NCBI gene;Acc:534849]	ENSBTAG00000007860	.
SLC20A1	3	46362837	missense_variant	Kapsiki		514255	solute carrier family 20 member 1 [Source:VGNC Symbol;Acc:VGNC:34717]	ENSBTAG00000007895	.
EXOC7	11	55560979	missense_variant	Kapsiki		505568	exocyst complex component 7 [Source:VGNC Symbol;Acc:VGNC:28652]	ENSBTAG00000007910	.
FOXJ1	11	55544452	missense_variant	Kapsiki		505891	forkhead box J1 [Source:VGNC Symbol;Acc:VGNC:29089]	ENSBTAG00000007916	.
HCK	5	61563238	missense_variant	Kapsiki		280814	HCK proto-oncogene, Src family tyrosine kinase [Source:VGNC Symbol;Acc:VGNC:29774]	ENSBTAG00000007932	.
	7	78549025	missense_variant	Kapsiki		538864	olfactory receptor, family 5, subfamily I, member 1 [Source:NCBI gene;Acc:538864]	ENSBTAG00000007944	.
KIDINS220	3	88503652	missense_variant	Kapsiki		536267	kinase D interacting substrate 220 [Source:VGNC Symbol;Acc:VGNC:30579]	ENSBTAG00000007963	.
GRK5	19	39560836	missense_variant	Kapsiki		281801	G protein-coupled receptor kinase 5 [Source:VGNC Symbol;Acc:VGNC:29656]	ENSBTAG00000007981	.
ZNF775	24	112811564	missense_variant	Kapsiki		788568	zinc finger protein 775 [Source:NCBI gene;Acc:788568]	ENSBTAG00000007983	.
ZNF775	24	112811563	missense_variant	Kapsiki		788568	zinc finger protein 775 [Source:NCBI gene;Acc:788568]	ENSBTAG00000007983	.
GCFC2	3	43975605	missense_variant&splice_region_variant	Kapsiki		521363	GC-rich sequence DNA-binding factor 2 [Source:VGNC Symbol;Acc:VGNC:29283]	ENSBTAG00000008048	.
GCFC2	3	43993197	missense_variant	Kapsiki		521363	GC-rich sequence DNA-binding factor 2 [Source:VGNC Symbol;Acc:VGNC:29283]	ENSBTAG00000008048	.
GAD2	5	26704049	missense_variant	Kapsiki		512459	glutamate decarboxylase 2 [Source:VGNC Symbol;Acc:VGNC:29205]	ENSBTAG00000008056	.
VPS37C	22	37452665	missense_variant	Kapsiki		613817	VPS37C subunit of ESCRT-I [Source:VGNC Symbol;Acc:VGNC:36821]	ENSBTAG00000008064	.
SEL1L	2	92816396	missense_variant	Kapsiki		614959	SEL1L adaptor subunit of ERAD E3 ubiquitin ligase [Source:VGNC Symbol;Acc:VGNC:49962]	ENSBTAG00000008083	.
RAB37	11	56674777	missense_variant	Kapsiki		613954	RAB37, member RAS oncogene family [Source:VGNC Symbol;Acc:VGNC:33645]	ENSBTAG00000008092	.
DCLK2	9	7567717	missense_variant	Kapsiki		536110	doublecortin like kinase 2 [Source:VGNC Symbol;Acc:VGNC:27915]	ENSBTAG00000008098	.
POLDIP2	11	19826527	missense_variant	Kapsiki		539673	DNA polymerase delta interacting protein 2 [Source:VGNC Symbol;Acc:VGNC:33116]	ENSBTAG00000008116	.
SLC5A4	9	70636890	missense_variant	Kapsiki		527441	solute carrier family 5 member 4 [Source:VGNC Symbol;Acc:VGNC:34907]	ENSBTAG00000008117	.
SLC5A4	9	70634650	missense_variant	Kapsiki		527441	solute carrier family 5 member 4 [Source:VGNC Symbol;Acc:VGNC:34907]	ENSBTAG00000008117	.
CLSTN3	25	103223510	missense_variant	Kapsiki		509969	calsyntenin 3 [Source:VGNC Symbol;Acc:VGNC:27468]	ENSBTAG00000008129	.
CAMSAP2	8	79459883	missense_variant	Kapsiki		520385	calmodulin regulated spectrin associated protein family member 2 [Source:VGNC Symbol;Acc:VGNC:58365]	ENSBTAG00000008153	.
TTC3	1	149403285	missense_variant	Kapsiki		506569	tetratricopeptide repeat domain 3 [Source:VGNC Symbol;Acc:VGNC:36469]	ENSBTAG00000008167	.
SUMF2	18	27747019	missense_variant	Kapsiki		509497	sulfatase modifying factor 2 [Source:VGNC Symbol;Acc:VGNC:35472]	ENSBTAG00000008190	.
EPOR	27	15776469	missense_variant	Kapsiki		281144	erythropoietin receptor [Source:VGNC Symbol;Acc:VGNC:28551]	ENSBTAG00000008197	.
EXPH5	7	18195327	missense_variant	Kapsiki			exophilin 5 [Source:VGNC Symbol;Acc:VGNC:28664]	ENSBTAG00000008253	.
EXPH5	7	18191818	missense_variant	Kapsiki			exophilin 5 [Source:VGNC Symbol;Acc:VGNC:28664]	ENSBTAG00000008253	.
EXPH5	7	18194658	missense_variant	Kapsiki			exophilin 5 [Source:VGNC Symbol;Acc:VGNC:28664]	ENSBTAG00000008253	.
	6	56949318	missense_variant	Kapsiki				ENSBTAG00000008257	.
GREB1L	17	34696344	missense_variant	Kapsiki		535053	GREB1 like retinoic acid receptor coactivator [Source:VGNC Symbol;Acc:VGNC:53641]	ENSBTAG00000008275	.
GREB1L	17	34763188	missense_variant	Kapsiki		535053	GREB1 like retinoic acid receptor coactivator [Source:VGNC Symbol;Acc:VGNC:53641]	ENSBTAG00000008275	.
GREB1L	17	34678415	missense_variant	Kapsiki		535053	GREB1 like retinoic acid receptor coactivator [Source:VGNC Symbol;Acc:VGNC:53641]	ENSBTAG00000008275	.
PROCR	5	64447467	missense_variant	Kapsiki		282005	protein C receptor [Source:VGNC Symbol;Acc:VGNC:33359]	ENSBTAG00000008291	.
ACTL6B	18	35930138	stop_gained	Kapsiki		504476	actin like 6B [Source:VGNC Symbol;Acc:VGNC:25576]	ENSBTAG00000008295	.
ENPEP	26	14959520	missense_variant	Kapsiki		504350	glutamyl aminopeptidase [Source:VGNC Symbol;Acc:VGNC:28503]	ENSBTAG00000008332	.
ENPEP	26	14924465	missense_variant	Kapsiki		504350	glutamyl aminopeptidase [Source:VGNC Symbol;Acc:VGNC:28503]	ENSBTAG00000008332	.
ETV4	11	43449009	missense_variant	Kapsiki		533129	ETS variant 4 [Source:VGNC Symbol;Acc:VGNC:28630]	ENSBTAG00000008333	.
	11	39728672	missense_variant	Kapsiki				ENSBTAG00000008368	.
PFKFB3	5	17206419	missense_variant	Kapsiki		407183	6-phosphofructo-2-kinase/fructose-2,6-biphosphatase 3 [Source:VGNC Symbol;Acc:VGNC:32771]	ENSBTAG00000008401	.
PFKFB3	5	17206353	frameshift_variant	Kapsiki		407183	6-phosphofructo-2-kinase/fructose-2,6-biphosphatase 3 [Source:VGNC Symbol;Acc:VGNC:32771]	ENSBTAG00000008401	.
	28	113173119	missense_variant	Kapsiki				ENSBTAG00000008426	.
	28	113173217	frameshift_variant	Kapsiki				ENSBTAG00000008426	.
GCAT	25	109627941	missense_variant	Kapsiki		319141	glycine C-acetyltransferase [Source:VGNC Symbol;Acc:VGNC:29279]	ENSBTAG00000008434	.
GCAT	25	109628379	missense_variant	Kapsiki		319141	glycine C-acetyltransferase [Source:VGNC Symbol;Acc:VGNC:29279]	ENSBTAG00000008434	.
TYW1	18	28380743	missense_variant	Kapsiki		533109	tRNA-yW synthesizing protein 1 homolog (S. cerevisiae) [Source:NCBI gene;Acc:533109]	ENSBTAG00000008446	.
TYW1	18	28389240	missense_variant	Kapsiki		533109	tRNA-yW synthesizing protein 1 homolog (S. cerevisiae) [Source:NCBI gene;Acc:533109]	ENSBTAG00000008446	.
	8	28322319	missense_variant	Kapsiki		516576	dynein axonemal heavy chain 14 [Source:NCBI gene;Acc:516576]	ENSBTAG00000008449	.
FAM43A	1	72862012	missense_variant	Kapsiki		539374	family with sequence similarity 43 member A [Source:VGNC Symbol;Acc:VGNC:28813]	ENSBTAG00000008462	.
APOB	3	77897651	missense_variant	Kapsiki		494004	apolipoprotein B [Source:VGNC Symbol;Acc:VGNC:26026]	ENSBTAG00000008505	.
APOB	3	77893737	missense_variant	Kapsiki		494004	apolipoprotein B [Source:VGNC Symbol;Acc:VGNC:26026]	ENSBTAG00000008505	.
SPHK1	11	55350873	missense_variant	Kapsiki		618605	sphingosine kinase 1 [Source:VGNC Symbol;Acc:VGNC:35210]	ENSBTAG00000008507	.
SPHK1	11	55354135	missense_variant	Kapsiki		618605	sphingosine kinase 1 [Source:VGNC Symbol;Acc:VGNC:35210]	ENSBTAG00000008507	.
SSPO	24	112652249	missense_variant	Kapsiki		282659	SCO-spondin [Source:VGNC Symbol;Acc:VGNC:35318]	ENSBTAG00000008542	.
SSPO	24	112627896	missense_variant	Kapsiki		282659	SCO-spondin [Source:VGNC Symbol;Acc:VGNC:35318]	ENSBTAG00000008542	.
SSPO	24	112638280	missense_variant	Kapsiki		282659	SCO-spondin [Source:VGNC Symbol;Acc:VGNC:35318]	ENSBTAG00000008542	.
PLEKHD1	2	81275910	missense_variant	Kapsiki		100141172	pleckstrin homology and coiled-coil domain containing D1 [Source:VGNC Symbol;Acc:VGNC:33011]	ENSBTAG00000008576	.
FCGR1A	23	20802702	missense_variant	Kapsiki		282227	Fc fragment of IgG receptor Ia [Source:NCBI gene;Acc:282227]	ENSBTAG00000008592	.
EXOC3	13	71662619	missense_variant	Kapsiki		513138	exocyst complex component 3 [Source:VGNC Symbol;Acc:VGNC:28645]	ENSBTAG00000008606	.
EXOC3	13	71656390	missense_variant	Kapsiki		513138	exocyst complex component 3 [Source:VGNC Symbol;Acc:VGNC:28645]	ENSBTAG00000008606	.
KLHL1	4	44023307	missense_variant	Kapsiki		614976	kelch like family member 1 [Source:VGNC Symbol;Acc:VGNC:53821]	ENSBTAG00000008647	.
DUSP27	23	1607515	missense_variant	Kapsiki		100124500	dual specificity phosphatase 27, atypical [Source:VGNC Symbol;Acc:VGNC:49550]	ENSBTAG00000008652	.
POGLUT3	7	18159768	missense_variant	Kapsiki		100298704	protein O-glucosyltransferase 3 [Source:VGNC Symbol;Acc:VGNC:30518]	ENSBTAG00000008709	.
C18H16orf78	10	17842717	inframe_deletion	Kapsiki		780820	chromosome 18 C16orf78 homolog [Source:VGNC Symbol;Acc:VGNC:49176]	ENSBTAG00000008720	.
PM20D1	8	3619503	missense_variant	Kapsiki		513852	peptidase M20 domain containing 1 [Source:VGNC Symbol;Acc:VGNC:33066]	ENSBTAG00000008734	.
ELF3	8	80505445	missense_variant	Kapsiki		508503	E74 like ETS transcription factor 3 [Source:VGNC Symbol;Acc:VGNC:28428]	ENSBTAG00000008756	.
UROC1	15	60484252	missense_variant	Kapsiki		100336419	urocanate hydratase 1 [Source:VGNC Symbol;Acc:VGNC:36700]	ENSBTAG00000008774	.
RNASE1	2	26364561	missense_variant	Kapsiki		282340	ribonuclease, RNase A family, 1 (pancreatic) [Source:NCBI gene;Acc:282340]	ENSBTAG00000008793	.
ARHGEF38	26	19586385	missense_variant&splice_region_variant	Kapsiki	ARHGEF38	618404	Rho guanine nucleotide exchange factor 38 [Source:NCBI gene;Acc:618404]	ENSBTAG00000008797	.
GPC2	18	36259258	missense_variant	Kapsiki		618005	glypican 2 [Source:VGNC Symbol;Acc:VGNC:29524]	ENSBTAG00000008869	.
DDX4	13	23358908	missense_variant	Kapsiki		493725	DEAD-box helicase 4 [Source:VGNC Symbol;Acc:VGNC:27966]	ENSBTAG00000008871	.
EFCAB9	13	3990079	missense_variant	Kapsiki		618333	EF-hand calcium binding domain 9 [Source:VGNC Symbol;Acc:VGNC:59332]	ENSBTAG00000008876	.
ZSCAN12	16	30345064	missense_variant	Kapsiki		768084	zinc finger and SCAN domain containing 12 [Source:VGNC Symbol;Acc:VGNC:49996]	ENSBTAG00000008943	.
ZSCAN12	16	30337032	missense_variant	Kapsiki		768084	zinc finger and SCAN domain containing 12 [Source:VGNC Symbol;Acc:VGNC:49996]	ENSBTAG00000008943	.
ZSCAN12	16	30345698	disruptive_inframe_deletion	Kapsiki		768084	zinc finger and SCAN domain containing 12 [Source:VGNC Symbol;Acc:VGNC:49996]	ENSBTAG00000008943	.
RAP1GAP	12	131164328	frameshift_variant	Kapsiki		532839	RAP1 GTPase activating protein [Source:VGNC Symbol;Acc:VGNC:33716]	ENSBTAG00000008952	.
RAP1GAP	12	131147593	missense_variant	Kapsiki		532839	RAP1 GTPase activating protein [Source:VGNC Symbol;Acc:VGNC:33716]	ENSBTAG00000008952	.
FPGS	3	98475296	missense_variant	Kapsiki		505809	folylpolyglutamate synthase [Source:VGNC Symbol;Acc:VGNC:55047]	ENSBTAG00000008994	.
PRR14L	9	70377118	missense_variant	Kapsiki		787908	proline rich 14 like [Source:VGNC Symbol;Acc:VGNC:33392]	ENSBTAG00000009006	.
PRR14L	9	70377118	missense_variant	Kapsiki		505332	proline rich 14 like [Source:VGNC Symbol;Acc:VGNC:33392]	ENSBTAG00000009006	.
	11	53919080	missense_variant	Kapsiki		507443	probable low-specificity L-threonine aldolase 2 [Source:NCBI gene;Acc:507443]	ENSBTAG00000009029	.
TMEM80	22	50635746	missense_variant	Kapsiki		613612	transmembrane protein 80 [Source:VGNC Symbol;Acc:VGNC:36113]	ENSBTAG00000009032	.
DMRTB1	23	92782776	missense_variant	Kapsiki		516987	DMRT like family B with proline rich C-terminal 1 [Source:VGNC Symbol;Acc:VGNC:54419]	ENSBTAG00000009062	.
FANCI	14	20785581	missense_variant	Kapsiki		522442	FA complementation group I [Source:VGNC Symbol;Acc:VGNC:28859]	ENSBTAG00000009097	.
LPIN3	5	69986800	missense_variant	Kapsiki		521637	lipin 3 [Source:VGNC Symbol;Acc:VGNC:30968]	ENSBTAG00000009165	.
LPIN3	5	69985955	missense_variant	Kapsiki		521637	lipin 3 [Source:VGNC Symbol;Acc:VGNC:30968]	ENSBTAG00000009165	.
LPIN3	5	69981692	missense_variant	Kapsiki		521637	lipin 3 [Source:VGNC Symbol;Acc:VGNC:30968]	ENSBTAG00000009165	.
PAX9	14	46877385	missense_variant	Kapsiki		540196	paired box 9 [Source:VGNC Symbol;Acc:VGNC:32600]	ENSBTAG00000009186	.
CORO7	18	3546848	missense_variant	Kapsiki		527934	coronin 7 [Source:NCBI gene;Acc:527934]	ENSBTAG00000009201	.
BEND5	23	97468447	missense_variant	Kapsiki		535329	BEN domain containing 5 [Source:VGNC Symbol;Acc:VGNC:26468]	ENSBTAG00000009209	.
SCUBE3	16	9218477	missense_variant	Kapsiki		100300124	signal peptide, CUB domain and EGF like domain containing 3 [Source:VGNC Symbol;Acc:VGNC:34373]	ENSBTAG00000009226	.
SRP68	11	55592471	missense_variant	Kapsiki		538777	signal recognition particle 68 [Source:VGNC Symbol;Acc:VGNC:35286]	ENSBTAG00000009228	.
ITPRID1	24	64824270	missense_variant	Kapsiki		107131234	ITPR interacting domain containing 1 [Source:VGNC Symbol;Acc:VGNC:26844]	ENSBTAG00000009254	.
MFSD1	1	108710604	missense_variant	Kapsiki		508337	major facilitator superfamily domain containing 1 [Source:VGNC Symbol;Acc:VGNC:31431]	ENSBTAG00000009263	.
PORCN	30	86654391	missense_variant	Kapsiki		540373	porcupine O-acyltransferase [Source:VGNC Symbol;Acc:VGNC:33170]	ENSBTAG00000009282	.
FAM161A	3	60430544	stop_gained	Kapsiki			FAM161 centrosomal protein A [Source:VGNC Symbol;Acc:VGNC:28742]	ENSBTAG00000009290	.
AFTPH	3	62957876	missense_variant	Kapsiki		540837	aftiphilin [Source:VGNC Symbol;Acc:VGNC:25718]	ENSBTAG00000009299	.
AFTPH	3	62957584	missense_variant	Kapsiki		540837	aftiphilin [Source:VGNC Symbol;Acc:VGNC:25718]	ENSBTAG00000009299	.
AFTPH	3	62958218	missense_variant	Kapsiki		540837	aftiphilin [Source:VGNC Symbol;Acc:VGNC:25718]	ENSBTAG00000009299	.
MORN1	8	50456431	missense_variant	Kapsiki		617176	MORN repeat containing 1 [Source:VGNC Symbol;Acc:VGNC:31558]	ENSBTAG00000009306	.
SNAP91	29	23505670	missense_variant	Kapsiki		516917	synaptosome associated protein 91 [Source:VGNC Symbol;Acc:VGNC:59365]	ENSBTAG00000009355	.
KLK13	10	57019853	missense_variant	Kapsiki		540297	kallikrein related peptidase 13 [Source:VGNC Symbol;Acc:VGNC:30675]	ENSBTAG00000009382	.
MINDY4	24	65573488	missense_variant	Kapsiki		615509	MINDY lysine 48 deubiquitinase 4 [Source:VGNC Symbol;Acc:VGNC:53652]	ENSBTAG00000009390	.
MINDY4	24	65480216	missense_variant	Kapsiki		615509	MINDY lysine 48 deubiquitinase 4 [Source:VGNC Symbol;Acc:VGNC:53652]	ENSBTAG00000009390	.
TRPC4	4	24171184	disruptive_inframe_insertion	Kapsiki		282102	transient receptor potential cation channel subfamily C member 4 [Source:VGNC Symbol;Acc:VGNC:36383]	ENSBTAG00000009405	.
TBRG1	22	28100436	missense_variant	Kapsiki		507460	transforming growth factor beta regulator 1 [Source:VGNC Symbol;Acc:VGNC:35663]	ENSBTAG00000009410	.
SCML2	30	125157395	missense_variant	Kapsiki		523477	Scm polycomb group protein like 2 [Source:VGNC Symbol;Acc:VGNC:34341]	ENSBTAG00000009420	.
CD1E	23	11609591	missense_variant	Kapsiki		510832	CD1e molecule [Source:VGNC Symbol;Acc:VGNC:27008]	ENSBTAG00000009421	.
NIPAL1	26	66742943	missense_variant	Kapsiki		539757	NIPA like domain containing 1 [Source:VGNC Symbol;Acc:VGNC:32081]	ENSBTAG00000009423	.
MYRIP	15	13082404	missense_variant	Kapsiki		522113	myosin VIIA and Rab interacting protein [Source:VGNC Symbol;Acc:VGNC:31846]	ENSBTAG00000009430	.
MYRIP	15	13076061	missense_variant	Kapsiki		522113	myosin VIIA and Rab interacting protein [Source:VGNC Symbol;Acc:VGNC:31846]	ENSBTAG00000009430	.
MYRIP	15	13082344	missense_variant	Kapsiki		522113	myosin VIIA and Rab interacting protein [Source:VGNC Symbol;Acc:VGNC:31846]	ENSBTAG00000009430	.
MYRIP	15	13129627	missense_variant	Kapsiki		522113	myosin VIIA and Rab interacting protein [Source:VGNC Symbol;Acc:VGNC:31846]	ENSBTAG00000009430	.
DMAC2	10	50567948	missense_variant	Kapsiki		530597	distal membrane arm assembly complex 2 [Source:VGNC Symbol;Acc:VGNC:52192]	ENSBTAG00000009449	.
DMAC2	10	50567985	missense_variant	Kapsiki		530597	distal membrane arm assembly complex 2 [Source:VGNC Symbol;Acc:VGNC:52192]	ENSBTAG00000009449	.
DMAC2	10	50571002	missense_variant	Kapsiki		530597	distal membrane arm assembly complex 2 [Source:VGNC Symbol;Acc:VGNC:52192]	ENSBTAG00000009449	.
MTCL1	17	41149521	missense_variant	Kapsiki		538547	microtubule crosslinking factor 1 [Source:VGNC Symbol;Acc:VGNC:31718]	ENSBTAG00000009459	.
MTCL1	17	41242974	missense_variant	Kapsiki		538547	microtubule crosslinking factor 1 [Source:VGNC Symbol;Acc:VGNC:31718]	ENSBTAG00000009459	.
CEP135	26	71390757	frameshift_variant	Kapsiki		509483	centrosomal protein 135 [Source:VGNC Symbol;Acc:VGNC:27193]	ENSBTAG00000009471	.
GDF9	27	44443624	missense_variant	Kapsiki		282574	growth differentiation factor 9 [Source:VGNC Symbol;Acc:VGNC:29306]	ENSBTAG00000009478	.
C3H1orf87	23	85785866	stop_gained	Kapsiki		504762	chromosome 3 C1orf87 homolog [Source:VGNC Symbol;Acc:VGNC:52717]	ENSBTAG00000009481	.
KDM1A	12	129836000	missense_variant	Kapsiki		532997	lysine demethylase 1A [Source:VGNC Symbol;Acc:VGNC:30522]	ENSBTAG00000009500	.
LUZP1	12	129760364	missense_variant	Kapsiki		516426	leucine zipper protein 1 [Source:VGNC Symbol;Acc:VGNC:31084]	ENSBTAG00000009502	.
PHETA2	25	113038826	missense_variant	Kapsiki		506148	PH domain containing endocytic trafficking adaptor 2 [Source:VGNC Symbol;Acc:VGNC:28715]	ENSBTAG00000009507	.
	6	41623473	missense_variant	Kapsiki				ENSBTAG00000009539	.
	6	41622894	frameshift_variant	Kapsiki				ENSBTAG00000009539	.
	6	41623680	missense_variant	Kapsiki				ENSBTAG00000009539	.
KANK2	27	15623464	missense_variant	Kapsiki		767586	KN motif and ankyrin repeat domains 2 [Source:VGNC Symbol;Acc:VGNC:30390]	ENSBTAG00000009568	.
DOCK6	27	15639496	missense_variant	Kapsiki		508023	dedicator of cytokinesis 6 [Source:VGNC Symbol;Acc:VGNC:28160]	ENSBTAG00000009569	.
ARFGAP2	7	77070863	missense_variant	Kapsiki		505438	ADP ribosylation factor GTPase activating protein 2 [Source:VGNC Symbol;Acc:VGNC:26062]	ENSBTAG00000009574	.
TBC1D32	29	29830940	missense_variant	Kapsiki		518886	TBC1 domain family member 32 [Source:VGNC Symbol;Acc:VGNC:35643]	ENSBTAG00000009575	.
LARP7	26	12974922	missense_variant	Kapsiki		505053	La ribonucleoprotein 7, transcriptional regulator [Source:VGNC Symbol;Acc:VGNC:30794]	ENSBTAG00000009632	.
SLC12A2	27	25852495	missense_variant	Kapsiki		286845	solute carrier family 12 member 2 [Source:VGNC Symbol;Acc:VGNC:34665]	ENSBTAG00000009637	.
TNS3	24	74898152	missense_variant	Kapsiki		516555	tensin 3 [Source:VGNC Symbol;Acc:VGNC:36209]	ENSBTAG00000009655	.
UTRN	29	81785973	missense_variant	Kapsiki		534358	utrophin [Source:VGNC Symbol;Acc:VGNC:36749]	ENSBTAG00000009665	.
UTRN	29	81824690	missense_variant	Kapsiki		534358	utrophin [Source:VGNC Symbol;Acc:VGNC:36749]	ENSBTAG00000009665	.
UTRN	29	81842037	missense_variant	Kapsiki		534358	utrophin [Source:VGNC Symbol;Acc:VGNC:36749]	ENSBTAG00000009665	.
PDCD11	19	24025118	missense_variant	Kapsiki		526867	programmed cell death 11 [Source:VGNC Symbol;Acc:VGNC:32659]	ENSBTAG00000009715	.
CALHM2	19	24032899	missense_variant	Kapsiki		537067	calcium homeostasis modulator family member 2 [Source:VGNC Symbol;Acc:VGNC:26708]	ENSBTAG00000009719	.
CDC42BPG	22	43069763	missense_variant	Kapsiki		518121	CDC42 binding protein kinase gamma [Source:VGNC Symbol;Acc:VGNC:27071]	ENSBTAG00000009736	.
USP2	7	29937905	missense_variant	Kapsiki		522980	ubiquitin specific peptidase 2 [Source:VGNC Symbol;Acc:VGNC:54894]	ENSBTAG00000009749	.
	28	83727222	missense_variant	Kapsiki				ENSBTAG00000009764	.
	28	83729746	missense_variant	Kapsiki				ENSBTAG00000009764	.
PPP4R1	17	41665440	missense_variant	Kapsiki		510230	protein phosphatase 4 regulatory subunit 1 [Source:VGNC Symbol;Acc:VGNC:33269]	ENSBTAG00000009822	.
GPD1L	15	6606858	missense_variant	Kapsiki		514456	glycerol-3-phosphate dehydrogenase 1 like [Source:VGNC Symbol;Acc:VGNC:29530]	ENSBTAG00000009826	.
NOBOX	24	107668808	missense_variant	Kapsiki		528414	NOBOX oogenesis homeobox [Source:VGNC Symbol;Acc:VGNC:32145]	ENSBTAG00000009832	.
OR2AE1	18	36503374	missense_variant	Kapsiki	OR2AE1		olfactory receptor family 2 subfamily AE member 1 [Source:HGNC Symbol;Acc:HGNC:15087]	ENSBTAG00000009840	.
GIMAP7	24	112905994	missense_variant	Kapsiki		614871	GTPase, IMAP family member 7 [Source:NCBI gene;Acc:614871]	ENSBTAG00000009850	.
CCDC198	2	69824449	missense_variant	Kapsiki		614197	coiled-coil domain containing 198 [Source:VGNC Symbol;Acc:VGNC:26885]	ENSBTAG00000009862	.
PCGF6	19	23939503	missense_variant	Kapsiki		507739	polycomb group ring finger 6 [Source:NCBI gene;Acc:507739]	ENSBTAG00000009879	.
ZNF181	10	45523974	missense_variant	Kapsiki		767826	zinc finger protein 181 [Source:NCBI gene;Acc:767826]	ENSBTAG00000009889	.
ZNF599	10	45553581	stop_gained	Kapsiki		514021	zinc finger protein 599 [Source:VGNC Symbol;Acc:VGNC:50120]	ENSBTAG00000009895	.
CHID1	22	50498111	missense_variant	Kapsiki		504781	chitinase domain containing 1 [Source:VGNC Symbol;Acc:VGNC:27294]	ENSBTAG00000009899	.
TTC12	7	23882948	missense_variant	Kapsiki		515758	tetratricopeptide repeat domain 12 [Source:VGNC Symbol;Acc:VGNC:36454]	ENSBTAG00000010008	.
EXD2	2	80995037	disruptive_inframe_insertion	Kapsiki		539532	exonuclease 3-5 domain containing 2 [Source:VGNC Symbol;Acc:VGNC:28640]	ENSBTAG00000010052	.
SLC7A2	20	19726608	missense_variant	Kapsiki		538708	solute carrier family 7 member 2 [Source:VGNC Symbol;Acc:VGNC:34928]	ENSBTAG00000010085	.
WHRN	28	103641550	missense_variant	Kapsiki		533033	whirlin [Source:VGNC Symbol;Acc:VGNC:36937]	ENSBTAG00000010107	.
SUCO	8	40082124	missense_variant	Kapsiki		520588	SUN domain containing ossification factor [Source:VGNC Symbol;Acc:VGNC:35459]	ENSBTAG00000010169	.
COL5A3	27	14575387	missense_variant&splice_region_variant	Kapsiki		507881	collagen type V alpha 3 chain [Source:VGNC Symbol;Acc:VGNC:27569]	ENSBTAG00000010179	.
DHRS1	2	20878377	missense_variant	Kapsiki		528832	dehydrogenase/reductase 1 [Source:VGNC Symbol;Acc:VGNC:28039]	ENSBTAG00000010234	.
DHRS1	2	20878661	missense_variant	Kapsiki		528832	dehydrogenase/reductase 1 [Source:VGNC Symbol;Acc:VGNC:28039]	ENSBTAG00000010234	.
NOP9	2	20870494	disruptive_inframe_insertion	Kapsiki		528833	NOP9 nucleolar protein [Source:VGNC Symbol;Acc:VGNC:32171]	ENSBTAG00000010235	.
NOP9	2	20866740	missense_variant	Kapsiki		528833	NOP9 nucleolar protein [Source:VGNC Symbol;Acc:VGNC:32171]	ENSBTAG00000010235	.
RBM33	24	117439003	disruptive_inframe_insertion	Kapsiki		511489	RNA binding motif protein 33 [Source:VGNC Symbol;Acc:VGNC:33797]	ENSBTAG00000010243	.
CLIC5	16	19350256	missense_variant	Kapsiki		281696	chloride intracellular channel 5 [Source:NCBI gene;Acc:281696]	ENSBTAG00000010244	.
GRTP1	4	86609566	missense_variant	Kapsiki		100125303	growth hormone regulated TBC protein 1 [Source:VGNC Symbol;Acc:VGNC:29668]	ENSBTAG00000010246	.
SYNRG	11	13813021	missense_variant	Kapsiki		533098	synergin gamma [Source:VGNC Symbol;Acc:VGNC:35533]	ENSBTAG00000010292	.
ICAM1	27	14813739	missense_variant	Kapsiki		281839	intercellular adhesion molecule 1 [Source:VGNC Symbol;Acc:VGNC:50197]	ENSBTAG00000010303	.
AADAT	28	1998487	missense_variant	Kapsiki		520638	aminoadipate aminotransferase [Source:VGNC Symbol;Acc:VGNC:25440]	ENSBTAG00000010326	.
ENAM	26	86021241	missense_variant	Kapsiki		527075	enamelin [Source:VGNC Symbol;Acc:VGNC:28488]	ENSBTAG00000010346	.
ENAM	26	86020121	missense_variant	Kapsiki		527075	enamelin [Source:VGNC Symbol;Acc:VGNC:28488]	ENSBTAG00000010346	.
ENAM	26	86020027	missense_variant	Kapsiki		527075	enamelin [Source:VGNC Symbol;Acc:VGNC:28488]	ENSBTAG00000010346	.
ENAM	26	86020097	missense_variant	Kapsiki		527075	enamelin [Source:VGNC Symbol;Acc:VGNC:28488]	ENSBTAG00000010346	.
ENAM	26	86020719	missense_variant	Kapsiki		527075	enamelin [Source:VGNC Symbol;Acc:VGNC:28488]	ENSBTAG00000010346	.
ENAM	26	86020796	missense_variant	Kapsiki		527075	enamelin [Source:VGNC Symbol;Acc:VGNC:28488]	ENSBTAG00000010346	.
ENAM	26	86020385	missense_variant	Kapsiki		527075	enamelin [Source:VGNC Symbol;Acc:VGNC:28488]	ENSBTAG00000010346	.
ATP7B	4	21375720	missense_variant	Kapsiki		518075	ATPase copper transporting beta [Source:VGNC Symbol;Acc:VGNC:26328]	ENSBTAG00000010353	.
ATP7B	4	21354025	missense_variant	Kapsiki		518075	ATPase copper transporting beta [Source:VGNC Symbol;Acc:VGNC:26328]	ENSBTAG00000010353	.
CRTC1	27	4423341	frameshift_variant	Kapsiki		510465	CREB regulated transcription coactivator 1 [Source:VGNC Symbol;Acc:VGNC:27728]	ENSBTAG00000010379	.
INO80	2	36570982	missense_variant	Kapsiki		505992	INO80 complex ATPase subunit [Source:VGNC Symbol;Acc:VGNC:30205]	ENSBTAG00000010380	.
CYP2R1	7	37913956	missense_variant	Kapsiki		541302	cytochrome P450, family 2, subfamily R, polypeptide 1 [Source:NCBI gene;Acc:541302]	ENSBTAG00000010419	.
XRCC5	12	104146290	missense_variant	Kapsiki		531945	X-ray repair cross complementing 5 [Source:VGNC Symbol;Acc:VGNC:37006]	ENSBTAG00000010426	.
VPS4B	17	61666903	missense_variant	Kapsiki		539357	vacuolar protein sorting 4 homolog B [Source:VGNC Symbol;Acc:VGNC:36825]	ENSBTAG00000010492	.
	19	25521557	missense_variant	Kapsiki		101905453	scavenger receptor cysteine-rich domain-containing protein SCART1-like [Source:NCBI gene;Acc:101905453]	ENSBTAG00000010522	.
FZD6	6	61179016	missense_variant	Kapsiki		445418	frizzled class receptor 6 [Source:VGNC Symbol;Acc:VGNC:29170]	ENSBTAG00000010529	.
LRRC6	6	8644625	missense_variant	Kapsiki		527979	leucine rich repeat containing 6 [Source:VGNC Symbol;Acc:VGNC:53865]	ENSBTAG00000010548	.
PTPN2	17	43107666	missense_variant	Kapsiki		540888	protein tyrosine phosphatase non-receptor type 2 [Source:VGNC Symbol;Acc:VGNC:33534]	ENSBTAG00000010563	.
VAX2	3	13508791	missense_variant	Kapsiki		539808	ventral anterior homeobox 2 [Source:VGNC Symbol;Acc:VGNC:36776]	ENSBTAG00000010605	.
ANKRD53	3	13442539	disruptive_inframe_insertion	Kapsiki		789483	ankyrin repeat domain 53 [Source:VGNC Symbol;Acc:VGNC:25936]	ENSBTAG00000010623	.
MIGA2	3	99515313	missense_variant	Kapsiki		535315	mitoguardin 2 [Source:VGNC Symbol;Acc:VGNC:31474]	ENSBTAG00000010653	.
DCST1	23	15552123	missense_variant&splice_region_variant	Kapsiki		521797	DC-STAMP domain containing 1 [Source:VGNC Symbol;Acc:VGNC:27923]	ENSBTAG00000010655	.
CUX1	18	34728945	missense_variant	Kapsiki		523683	cut like homeobox 1 [Source:VGNC Symbol;Acc:VGNC:27839]	ENSBTAG00000010659	.
CACNA1C	25	108770129	missense_variant	Kapsiki		408015	calcium voltage-gated channel subunit alpha1 C [Source:VGNC Symbol;Acc:VGNC:59325]	ENSBTAG00000010660	.
CACNA1C	25	108787561	missense_variant	Kapsiki		408015	calcium voltage-gated channel subunit alpha1 C [Source:VGNC Symbol;Acc:VGNC:59325]	ENSBTAG00000010660	.
CBLN3	2	20745904	missense_variant	Kapsiki		529166	cerebellin 3 precursor [Source:VGNC Symbol;Acc:VGNC:26813]	ENSBTAG00000010665	.
LMO7	4	50885071	missense_variant	Kapsiki		539359	LIM domain 7 [Source:VGNC Symbol;Acc:VGNC:30937]	ENSBTAG00000010693	.
VARS2	16	28152588	missense_variant	Kapsiki		100847824	valyl-tRNA synthetase 2, mitochondrial [Source:VGNC Symbol;Acc:VGNC:36766]	ENSBTAG00000010698	.
	25	25144083	missense_variant	Kapsiki				ENSBTAG00000010711	.
	25	25144282	missense_variant	Kapsiki				ENSBTAG00000010711	.
FRAS1	26	93001513	missense_variant	Kapsiki		107131184	Fraser extracellular matrix complex subunit 1 [Source:VGNC Symbol;Acc:VGNC:59334]	ENSBTAG00000010716	.
FRAS1	26	92980552	missense_variant	Kapsiki		107131184	Fraser extracellular matrix complex subunit 1 [Source:VGNC Symbol;Acc:VGNC:59334]	ENSBTAG00000010716	.
FRAS1	26	93208443	splice_acceptor_variant&intron_variant	Kapsiki		107131184	Fraser extracellular matrix complex subunit 1 [Source:VGNC Symbol;Acc:VGNC:59334]	ENSBTAG00000010716	.
FRAS1	26	92993195	missense_variant	Kapsiki		107131184	Fraser extracellular matrix complex subunit 1 [Source:VGNC Symbol;Acc:VGNC:59334]	ENSBTAG00000010716	.
PKD2L1	19	21190988	missense_variant	Kapsiki		521231	polycystin 2 like 1, transient receptor potential cation channel [Source:VGNC Symbol;Acc:VGNC:32936]	ENSBTAG00000010742	.
SMIM5	11	55933094	missense_variant	Kapsiki		100302388	small integral membrane protein 5 [Source:VGNC Symbol;Acc:VGNC:35023]	ENSBTAG00000010758	.
TACC2	19	42012249	missense_variant	Kapsiki		533768	transforming acidic coiled-coil containing protein 2 [Source:VGNC Symbol;Acc:VGNC:35558]	ENSBTAG00000010786	.
TACC2	19	41977406	missense_variant&splice_region_variant	Kapsiki		533768	transforming acidic coiled-coil containing protein 2 [Source:VGNC Symbol;Acc:VGNC:35558]	ENSBTAG00000010786	.
CMBL	13	62947956	missense_variant	Kapsiki		516405	carboxymethylenebutenolidase homolog [Source:VGNC Symbol;Acc:VGNC:27477]	ENSBTAG00000010801	.
ACER2	28	24873919	missense_variant	Kapsiki		540732	alkaline ceramidase 2 [Source:VGNC Symbol;Acc:VGNC:25537]	ENSBTAG00000010821	.
CNNM3	3	2790560	missense_variant	Kapsiki		100138153	cyclin and CBS domain divalent metal cation transport mediator 3 [Source:VGNC Symbol;Acc:VGNC:27512]	ENSBTAG00000010846	.
CNNM3	3	2790567	missense_variant	Kapsiki		100138153	cyclin and CBS domain divalent metal cation transport mediator 3 [Source:VGNC Symbol;Acc:VGNC:27512]	ENSBTAG00000010846	.
CNNM3	3	2790553	missense_variant	Kapsiki		100138153	cyclin and CBS domain divalent metal cation transport mediator 3 [Source:VGNC Symbol;Acc:VGNC:27512]	ENSBTAG00000010846	.
VSIR	21	27894353	stop_gained	Kapsiki		783068	V-set immunoregulatory receptor [Source:VGNC Symbol;Acc:VGNC:50150]	ENSBTAG00000010888	.
KANK1	28	43799810	missense_variant	Kapsiki		534869	KN motif and ankyrin repeat domains 1 [Source:VGNC Symbol;Acc:VGNC:56976]	ENSBTAG00000010976	.
KANK1	28	43799721	missense_variant	Kapsiki		534869	KN motif and ankyrin repeat domains 1 [Source:VGNC Symbol;Acc:VGNC:56976]	ENSBTAG00000010976	.
KANK1	28	43799759	missense_variant	Kapsiki		534869	KN motif and ankyrin repeat domains 1 [Source:VGNC Symbol;Acc:VGNC:56976]	ENSBTAG00000010976	.
KCNQ1	22	48760383	missense_variant	Kapsiki		784876	potassium voltage-gated channel subfamily Q member 1 [Source:NCBI gene;Acc:784876]	ENSBTAG00000010986	.
CTSF	22	44598376	missense_variant	Kapsiki		509715	cathepsin F [Source:VGNC Symbol;Acc:VGNC:27815]	ENSBTAG00000010994	.
	22	41932175	missense_variant	Kapsiki		618367	uncharacterized LOC618367 [Source:NCBI gene;Acc:618367]	ENSBTAG00000011019	.
	16	7721714	missense_variant	Kapsiki		516410	gametogenetin-binding protein 1-like [Source:NCBI gene;Acc:516410]	ENSBTAG00000011057	.
ADCK5	6	559079	missense_variant	Kapsiki		522614	aarF domain containing kinase 5 [Source:VGNC Symbol;Acc:VGNC:25641]	ENSBTAG00000011064	.
SGIP1	23	78659788	missense_variant	Kapsiki		100139116	SH3GL interacting endocytic adaptor 1 [Source:VGNC Symbol;Acc:VGNC:34540]	ENSBTAG00000011091	.
NUP205	24	99460146	missense_variant	Kapsiki		520924	nucleoporin 205 [Source:VGNC Symbol;Acc:VGNC:32355]	ENSBTAG00000011127	.
SIGIRR	22	50875357	missense_variant	Kapsiki		531801	single Ig and TIR domain containing [Source:VGNC Symbol;Acc:VGNC:34616]	ENSBTAG00000011149	.
TPD52L3	28	38439746	missense_variant	Kapsiki			TPD52 like 3 [Source:VGNC Symbol;Acc:VGNC:54505]	ENSBTAG00000011160	.
TPD52L3	28	38440074	missense_variant	Kapsiki			TPD52 like 3 [Source:VGNC Symbol;Acc:VGNC:54505]	ENSBTAG00000011160	.
ZKSCAN2	18	22828984	missense_variant	Kapsiki		539463	zinc finger with KRAB and SCAN domains 2 [Source:VGNC Symbol;Acc:VGNC:37189]	ENSBTAG00000011162	.
PIEZO2	17	42247764	missense_variant	Kapsiki			piezo type mechanosensitive ion channel component 2 [Source:VGNC Symbol;Acc:VGNC:32865]	ENSBTAG00000011171	.
	12	130179239	stop_gained	Kapsiki				ENSBTAG00000011195	.
ZNF644	23	52346334	missense_variant	Kapsiki		539923	zinc finger protein 644 [Source:VGNC Symbol;Acc:VGNC:37320]	ENSBTAG00000011200	.
SYT11	23	14949590	frameshift_variant	Kapsiki		618177	synaptotagmin 11 [Source:VGNC Symbol;Acc:VGNC:35537]	ENSBTAG00000011209	.
THAP3	8	46778623	missense_variant	Kapsiki		508138	THAP domain containing 3 [Source:VGNC Symbol;Acc:VGNC:35822]	ENSBTAG00000011214	.
MUTYH	23	100729302	missense_variant	Kapsiki		513051	mutY DNA glycosylase [Source:VGNC Symbol;Acc:VGNC:31765]	ENSBTAG00000011242	.
FOXP2	24	53845378	missense_variant	Kapsiki		505502	forkhead box P2 [Source:VGNC Symbol;Acc:VGNC:53644]	ENSBTAG00000011246	.
ZBTB16	7	24588064	missense_variant	Kapsiki		534401	zinc finger and BTB domain containing 16 [Source:VGNC Symbol;Acc:VGNC:37062]	ENSBTAG00000011266	.
XYLB	15	11816580	missense_variant	Kapsiki		515146	xylulokinase [Source:VGNC Symbol;Acc:VGNC:37011]	ENSBTAG00000011278	.
XYLB	15	11800417	missense_variant	Kapsiki		515146	xylulokinase [Source:VGNC Symbol;Acc:VGNC:37011]	ENSBTAG00000011278	.
XYLB	15	11811757	missense_variant	Kapsiki		515146	xylulokinase [Source:VGNC Symbol;Acc:VGNC:37011]	ENSBTAG00000011278	.
XYLB	15	11811746	missense_variant	Kapsiki		515146	xylulokinase [Source:VGNC Symbol;Acc:VGNC:37011]	ENSBTAG00000011278	.
XYLB	15	11800406	missense_variant	Kapsiki		515146	xylulokinase [Source:VGNC Symbol;Acc:VGNC:37011]	ENSBTAG00000011278	.
XYLB	15	11801135	missense_variant	Kapsiki		515146	xylulokinase [Source:VGNC Symbol;Acc:VGNC:37011]	ENSBTAG00000011278	.
	1	81267063	splice_donor_variant&intron_variant	Kapsiki				ENSBTAG00000011305	.
	1	81269408	frameshift_variant	Kapsiki				ENSBTAG00000011305	.
	1	81267128	missense_variant	Kapsiki				ENSBTAG00000011305	.
NUGGC	28	10760571	missense_variant	Kapsiki		515679	nuclear GTPase, germinal center associated [Source:VGNC Symbol;Acc:VGNC:32347]	ENSBTAG00000011321	.
OLFML3	23	29394410	frameshift_variant	Kapsiki		505318	olfactomedin like 3 [Source:VGNC Symbol;Acc:VGNC:32424]	ENSBTAG00000011327	.
OTOGL	25	9794972	missense_variant	Kapsiki		531410	otogelin like [Source:VGNC Symbol;Acc:VGNC:32486]	ENSBTAG00000011336	.
OTOGL	25	9907387	missense_variant	Kapsiki		531410	otogelin like [Source:VGNC Symbol;Acc:VGNC:32486]	ENSBTAG00000011336	.
OTOGL	25	9796393	missense_variant	Kapsiki		531410	otogelin like [Source:VGNC Symbol;Acc:VGNC:32486]	ENSBTAG00000011336	.
XAF1	11	25157984	missense_variant	Kapsiki		509740	XIAP associated factor 1 [Source:VGNC Symbol;Acc:VGNC:36982]	ENSBTAG00000011343	.
XAF1	11	25157967	missense_variant	Kapsiki		509740	XIAP associated factor 1 [Source:VGNC Symbol;Acc:VGNC:36982]	ENSBTAG00000011343	.
XAF1	11	25159359	missense_variant	Kapsiki		509740	XIAP associated factor 1 [Source:VGNC Symbol;Acc:VGNC:36982]	ENSBTAG00000011343	.
CAMSAP3	27	16462374	missense_variant	Kapsiki		616206	calmodulin regulated spectrin associated protein family member 3 [Source:VGNC Symbol;Acc:VGNC:26731]	ENSBTAG00000011356	.
TMEM104	11	56609839	missense_variant	Kapsiki		516807	transmembrane protein 104 [Source:VGNC Symbol;Acc:VGNC:55876]	ENSBTAG00000011389	.
CD72	28	59807047	missense_variant	Kapsiki		783725	CD72 molecule [Source:VGNC Symbol;Acc:VGNC:27045]	ENSBTAG00000011409	.
EIF2B5	1	83006210	missense_variant	Kapsiki		783760	eukaryotic translation initiation factor 2B subunit epsilon [Source:VGNC Symbol;Acc:VGNC:28388]	ENSBTAG00000011414	.
SPAG8	28	59975395	missense_variant&splice_region_variant	Kapsiki		514627	sperm associated antigen 8 [Source:VGNC Symbol;Acc:VGNC:35169]	ENSBTAG00000011442	.
RTN1	2	71977496	missense_variant	Kapsiki		617691	reticulon 1 [Source:VGNC Symbol;Acc:VGNC:34203]	ENSBTAG00000011451	.
RTN1	2	71977496	missense_variant	Kapsiki		532565	reticulon 1 [Source:VGNC Symbol;Acc:VGNC:34203]	ENSBTAG00000011451	.
	18	36281843	missense_variant	Kapsiki				ENSBTAG00000011470	.
ZDHHC3	15	54261679	missense_variant	Kapsiki		506728	zinc finger DHHC-type containing 3 [Source:VGNC Symbol;Acc:VGNC:37141]	ENSBTAG00000011484	.
DIP2A	1	146159430	missense_variant	Kapsiki		518043	disco interacting protein 2 homolog A [Source:VGNC Symbol;Acc:VGNC:28066]	ENSBTAG00000011495	.
MLLT6	11	39308136	missense_variant	Kapsiki		538601	MLLT6, PHD finger containing [Source:VGNC Symbol;Acc:VGNC:31504]	ENSBTAG00000011532	.
KIF1A	23	120075103	missense_variant	Kapsiki		527883	kinesin family member 1A [Source:VGNC Symbol;Acc:VGNC:30590]	ENSBTAG00000011538	.
RBL1	5	66041803	missense_variant	Kapsiki		524870	RB transcriptional corepressor like 1 [Source:VGNC Symbol;Acc:VGNC:33781]	ENSBTAG00000011541	.
TRPC2	7	51515558	missense_variant	Kapsiki		282101	transient receptor potential channel 2 [Source:NCBI gene;Acc:282101]	ENSBTAG00000011549	.
TRPC2	7	51534555	missense_variant	Kapsiki		282101	transient receptor potential channel 2 [Source:NCBI gene;Acc:282101]	ENSBTAG00000011549	.
TRPC2	7	51526590	missense_variant	Kapsiki		282101	transient receptor potential channel 2 [Source:NCBI gene;Acc:282101]	ENSBTAG00000011549	.
TRPC2	7	51539293	missense_variant&splice_region_variant	Kapsiki		282101	transient receptor potential channel 2 [Source:NCBI gene;Acc:282101]	ENSBTAG00000011549	.
TRPC2	7	51533759	missense_variant	Kapsiki		282101	transient receptor potential channel 2 [Source:NCBI gene;Acc:282101]	ENSBTAG00000011549	.
BSN	15	50536753	missense_variant	Kapsiki		522724	bassoon presynaptic cytomatrix protein [Source:VGNC Symbol;Acc:VGNC:59321]	ENSBTAG00000011581	.
BSN	15	50544289	missense_variant	Kapsiki		522724	bassoon presynaptic cytomatrix protein [Source:VGNC Symbol;Acc:VGNC:59321]	ENSBTAG00000011581	.
ACP3	1	137259390	missense_variant	Kapsiki		504700	acid phosphatase 3 [Source:VGNC Symbol;Acc:VGNC:52603]	ENSBTAG00000011634	.
DDIAS	22	12724510	missense_variant	Kapsiki			DNA damage induced apoptosis suppressor [Source:VGNC Symbol;Acc:VGNC:27946]	ENSBTAG00000011636	.
DDIAS	22	12724856	missense_variant	Kapsiki			DNA damage induced apoptosis suppressor [Source:VGNC Symbol;Acc:VGNC:27946]	ENSBTAG00000011636	.
DDIAS	22	12725673	missense_variant	Kapsiki			DNA damage induced apoptosis suppressor [Source:VGNC Symbol;Acc:VGNC:27946]	ENSBTAG00000011636	.
DDIAS	22	12725617	missense_variant	Kapsiki			DNA damage induced apoptosis suppressor [Source:VGNC Symbol;Acc:VGNC:27946]	ENSBTAG00000011636	.
DDIAS	22	12725429	missense_variant	Kapsiki			DNA damage induced apoptosis suppressor [Source:VGNC Symbol;Acc:VGNC:27946]	ENSBTAG00000011636	.
MSMB	21	44067892	missense_variant	Kapsiki		616019	microseminoprotein beta [Source:VGNC Symbol;Acc:VGNC:31700]	ENSBTAG00000011660	.
MSMB	21	44061516	missense_variant	Kapsiki		616019	microseminoprotein beta [Source:VGNC Symbol;Acc:VGNC:31700]	ENSBTAG00000011660	.
MSMB	21	44061458	missense_variant	Kapsiki		616019	microseminoprotein beta [Source:VGNC Symbol;Acc:VGNC:31700]	ENSBTAG00000011660	.
MSMB	21	44061515	missense_variant	Kapsiki		616019	microseminoprotein beta [Source:VGNC Symbol;Acc:VGNC:31700]	ENSBTAG00000011660	.
ZIM2	10	64019825	missense_variant	Kapsiki		444865	zinc finger imprinted 2 [Source:VGNC Symbol;Acc:VGNC:52291]	ENSBTAG00000011664	.
LENG9	10	62888965	missense_variant	Kapsiki		101907522	leukocyte receptor cluster member 9 [Source:VGNC Symbol;Acc:VGNC:30840]	ENSBTAG00000011693	.
LENG9	10	62889767	missense_variant	Kapsiki		101907522	leukocyte receptor cluster member 9 [Source:VGNC Symbol;Acc:VGNC:30840]	ENSBTAG00000011693	.
TYK2	27	14899950	missense_variant	Kapsiki		512484	tyrosine kinase 2 [Source:VGNC Symbol;Acc:VGNC:36548]	ENSBTAG00000011698	.
	11	55952624	missense_variant	Kapsiki				ENSBTAG00000011713	.
	11	55946587	missense_variant	Kapsiki				ENSBTAG00000011713	.
MED13	11	11136840	inframe_deletion	Kapsiki		524868	mediator complex subunit 13 [Source:VGNC Symbol;Acc:VGNC:31350]	ENSBTAG00000011721	.
TLL2	19	17727721	missense_variant	Kapsiki		504975	tolloid like 2 [Source:VGNC Symbol;Acc:VGNC:35896]	ENSBTAG00000011743	.
	30	114374254	missense_variant	Kapsiki		101906360	transcription factor SPT20 homolog-like 1 [Source:NCBI gene;Acc:101906360]	ENSBTAG00000011750	.
LRP6	25	97607458	missense_variant	Kapsiki		536328	LDL receptor related protein 6 [Source:VGNC Symbol;Acc:VGNC:30993]	ENSBTAG00000011761	.
LRP6	25	97668720	missense_variant	Kapsiki		536328	LDL receptor related protein 6 [Source:VGNC Symbol;Acc:VGNC:30993]	ENSBTAG00000011761	.
PPP1R12B	8	80191898	missense_variant	Kapsiki	PPP1R12B	107131237	protein phosphatase 1 regulatory subunit 12B [Source:NCBI gene;Acc:107131237]	ENSBTAG00000011772	.
CENPP	28	83970047	missense_variant	Kapsiki		504630	centromere protein P [Source:VGNC Symbol;Acc:VGNC:59195]	ENSBTAG00000011814	.
PHF14	24	19076060	missense_variant	Kapsiki			PHD finger protein 14 [Source:VGNC Symbol;Acc:VGNC:32816]	ENSBTAG00000011819	.
NF1	11	18763127	frameshift_variant	Kapsiki		280877	neurofibromin 1 [Source:VGNC Symbol;Acc:VGNC:54463]	ENSBTAG00000011829	.
	22	45808474	missense_variant	Kapsiki				ENSBTAG00000011830	.
TCTN3	19	17135199	missense_variant	Kapsiki		511035	tectonic family member 3 [Source:VGNC Symbol;Acc:VGNC:35710]	ENSBTAG00000011841	.
CFAP161	14	26962599	missense_variant	Kapsiki		511761	cilia and flagella associated protein 161 [Source:VGNC Symbol;Acc:VGNC:27239]	ENSBTAG00000011861	.
TMEM252	28	44618837	missense_variant	Kapsiki		614257	transmembrane protein 252 [Source:VGNC Symbol;Acc:VGNC:36061]	ENSBTAG00000011874	.
GRIP2	15	57761468	missense_variant	Kapsiki		509537	glutamate receptor interacting protein 2 [Source:VGNC Symbol;Acc:VGNC:29652]	ENSBTAG00000011896	.
HCFC1	30	37166084	missense_variant	Kapsiki		512908	host cell factor C1 [Source:VGNC Symbol;Acc:VGNC:29771]	ENSBTAG00000011904	.
GPAM	19	32725431	missense_variant	Kapsiki		497202	glycerol-3-phosphate acyltransferase, mitochondrial [Source:VGNC Symbol;Acc:VGNC:29510]	ENSBTAG00000011917	.
ZNF831	5	57211169	missense_variant	Kapsiki		100140850	zinc finger protein 831 [Source:VGNC Symbol;Acc:VGNC:37355]	ENSBTAG00000011940	.
ZNF831	5	57215729	missense_variant	Kapsiki		100140850	zinc finger protein 831 [Source:VGNC Symbol;Acc:VGNC:37355]	ENSBTAG00000011940	.
GOT1	19	20423174	missense_variant	Kapsiki		281206	glutamic-oxaloacetic transaminase 1 [Source:VGNC Symbol;Acc:VGNC:29501]	ENSBTAG00000011960	.
PANX1	22	618828	missense_variant	Kapsiki		528169	pannexin 1 [Source:VGNC Symbol;Acc:VGNC:32567]	ENSBTAG00000012010	.
PANX1	22	617189	missense_variant	Kapsiki		528169	pannexin 1 [Source:VGNC Symbol;Acc:VGNC:32567]	ENSBTAG00000012010	.
IRS2	4	84652538	missense_variant	Kapsiki			insulin receptor substrate 2 [Source:VGNC Symbol;Acc:VGNC:30284]	ENSBTAG00000012019	.
KLRB1	25	100517802	missense_variant	Kapsiki		407181	killer cell lectin like receptor B1 [Source:VGNC Symbol;Acc:VGNC:30684]	ENSBTAG00000012029	.
PADI4	12	135290298	missense_variant	Kapsiki		508161	peptidyl arginine deiminase 4 [Source:VGNC Symbol;Acc:VGNC:32548]	ENSBTAG00000012052	.
ACCSL	7	74161684	missense_variant	Kapsiki	ACCSL	522802	1-aminocyclopropane-1-carboxylate synthase homolog (inactive) like [Source:NCBI gene;Acc:522802]	ENSBTAG00000012053	.
	22	45502738	missense_variant	Kapsiki		508879	aldehyde dehydrogenase family 3 member B1-like [Source:NCBI gene;Acc:508879]	ENSBTAG00000012054	.
EPG5	17	45622067	missense_variant	Kapsiki		529859	ectopic P-granules autophagy protein 5 homolog [Source:VGNC Symbol;Acc:VGNC:28531]	ENSBTAG00000012067	.
EPG5	17	45660922	missense_variant	Kapsiki		529859	ectopic P-granules autophagy protein 5 homolog [Source:VGNC Symbol;Acc:VGNC:28531]	ENSBTAG00000012067	.
EPG5	17	45625677	missense_variant	Kapsiki		529859	ectopic P-granules autophagy protein 5 homolog [Source:VGNC Symbol;Acc:VGNC:28531]	ENSBTAG00000012067	24:45625677
TMEM176A	24	113409691	missense_variant	Kapsiki		404082	transmembrane protein 176A [Source:VGNC Symbol;Acc:VGNC:36000]	ENSBTAG00000012078	.
MYLK4	16	50946083	missense_variant	Kapsiki		518025	myosin light chain kinase family member 4 [Source:VGNC Symbol;Acc:VGNC:31808]	ENSBTAG00000012079	.
	28	112982808	missense_variant	Kapsiki				ENSBTAG00000012084	.
ADCK1	2	88947960	missense_variant	Kapsiki		533372	aarF domain containing kinase 1 [Source:VGNC Symbol;Acc:VGNC:25639]	ENSBTAG00000012106	.
LARP1B	9	29526481	missense_variant	Kapsiki		515517	La ribonucleoprotein 1B [Source:VGNC Symbol;Acc:VGNC:30791]	ENSBTAG00000012135	.
ADGRG7	1	45111984	missense_variant	Kapsiki		523482	adhesion G protein-coupled receptor G7 [Source:VGNC Symbol;Acc:VGNC:25670]	ENSBTAG00000012140	.
TECPR2	14	67244053	missense_variant	Kapsiki		530121	tectonin beta-propeller repeat containing 2 [Source:VGNC Symbol;Acc:VGNC:35729]	ENSBTAG00000012143	.
ANKRD13D	22	45222450	missense_variant	Kapsiki		505682	ankyrin repeat domain 13D [Source:VGNC Symbol;Acc:VGNC:54404]	ENSBTAG00000012200	.
CSPG4	14	33216786	missense_variant	Kapsiki		533653	chondroitin sulfate proteoglycan 4 [Source:VGNC Symbol;Acc:VGNC:57158]	ENSBTAG00000012219	.
	29	24260952	frameshift_variant	Kapsiki				ENSBTAG00000012254	.
ASAP3	12	129404704	missense_variant	Kapsiki		523797	ArfGAP with SH3 domain, ankyrin repeat and PH domain 3 [Source:VGNC Symbol;Acc:VGNC:54406]	ENSBTAG00000012263	.
ASAP3	12	129405784	missense_variant	Kapsiki		523797	ArfGAP with SH3 domain, ankyrin repeat and PH domain 3 [Source:VGNC Symbol;Acc:VGNC:54406]	ENSBTAG00000012263	.
VWF	25	104298156	missense_variant	Kapsiki		280958	von Willebrand factor [Source:VGNC Symbol;Acc:VGNC:36860]	ENSBTAG00000012265	.
VWF	25	104253658	missense_variant	Kapsiki		280958	von Willebrand factor [Source:VGNC Symbol;Acc:VGNC:36860]	ENSBTAG00000012265	.
FAM131A	1	82846012	missense_variant	Kapsiki		538666	family with sequence similarity 131 member A [Source:VGNC Symbol;Acc:VGNC:28727]	ENSBTAG00000012273	.
ARHGEF11	23	13876204	missense_variant	Kapsiki		511220	Rho guanine nucleotide exchange factor 11 [Source:VGNC Symbol;Acc:VGNC:54878]	ENSBTAG00000012361	.
MRPS23	11	8655520	frameshift_variant	Kapsiki		515228	mitochondrial ribosomal protein S23 [Source:VGNC Symbol;Acc:VGNC:31663]	ENSBTAG00000012366	.
NFX1	28	75086676	missense_variant	Kapsiki		515680	nuclear transcription factor, X-box binding 1 [Source:VGNC Symbol;Acc:VGNC:32053]	ENSBTAG00000012385	.
OR6N2	23	10887761	missense_variant	Kapsiki	OR6N2	790121	olfactory receptor 6N2 [Source:NCBI gene;Acc:790121]	ENSBTAG00000012437	.
OR6N2	23	10887813	missense_variant	Kapsiki	OR6N2	790121	olfactory receptor 6N2 [Source:NCBI gene;Acc:790121]	ENSBTAG00000012437	.
DIAPH3	4	2565275	missense_variant	Kapsiki		525628	diaphanous related formin 3 [Source:VGNC Symbol;Acc:VGNC:28062]	ENSBTAG00000012443	.
HEPACAM2	24	10588009	missense_variant	Kapsiki		513430	HEPACAM family member 2 [Source:VGNC Symbol;Acc:VGNC:29811]	ENSBTAG00000012456	.
ALOXE3	11	27758926	missense_variant	Kapsiki		517001	arachidonate lipoxygenase 3 [Source:VGNC Symbol;Acc:VGNC:25846]	ENSBTAG00000012478	.
	7	82145703	missense_variant	Kapsiki		112441481	glycine N-phenylacetyltransferase-like [Source:NCBI gene;Acc:112441481]	ENSBTAG00000012540	.
SLC6A18	13	71172653	missense_variant	Kapsiki	SLC6A18		solute carrier family 6 member 18 [Source:HGNC Symbol;Acc:HGNC:26441]	ENSBTAG00000012559	.
UVSSA	26	117102133	missense_variant&splice_region_variant	Kapsiki		510550	UV stimulated scaffold protein A [Source:VGNC Symbol;Acc:VGNC:36752]	ENSBTAG00000012577	.
NDP	30	99694301	missense_variant	Kapsiki		511596	norrin cystine knot growth factor NDP [Source:VGNC Symbol;Acc:VGNC:31939]	ENSBTAG00000012623	.
PDZRN4	25	39207025	missense_variant	Kapsiki		511963	PDZ domain containing ring finger 4 [Source:VGNC Symbol;Acc:VGNC:55073]	ENSBTAG00000012624	.
PDZRN4	25	39631596	missense_variant	Kapsiki		511963	PDZ domain containing ring finger 4 [Source:VGNC Symbol;Acc:VGNC:55073]	ENSBTAG00000012624	.
TINAG	16	6135264	missense_variant	Kapsiki		512517	tubulointerstitial nephritis antigen [Source:VGNC Symbol;Acc:VGNC:35874]	ENSBTAG00000012652	.
TINAG	16	6121598	missense_variant	Kapsiki		512517	tubulointerstitial nephritis antigen [Source:VGNC Symbol;Acc:VGNC:35874]	ENSBTAG00000012652	.
TNIP1	27	62303617	missense_variant	Kapsiki		526103	TNFAIP3 interacting protein 1 [Source:VGNC Symbol;Acc:VGNC:36180]	ENSBTAG00000012671	.
CNKSR3	29	91145200	missense_variant	Kapsiki		506781	CNKSR family member 3 [Source:VGNC Symbol;Acc:VGNC:27506]	ENSBTAG00000012674	.
CORO2B	2	15540179	missense_variant&splice_region_variant	Kapsiki		615274	coronin 2B [Source:VGNC Symbol;Acc:VGNC:27624]	ENSBTAG00000012681	.
INSR	27	16093320	missense_variant&splice_region_variant	Kapsiki		408017	insulin receptor [Source:VGNC Symbol;Acc:VGNC:30221]	ENSBTAG00000012687	.
	23	33728582	missense_variant	Kapsiki		100295687	glutathione S-transferase Mu 1 [Source:NCBI gene;Acc:100295687]	ENSBTAG00000012692	.
GLO1	16	12498791	missense_variant	Kapsiki		540335	glyoxalase I [Source:VGNC Symbol;Acc:VGNC:50185]	ENSBTAG00000012703	.
HAUS4	2	21892082	missense_variant	Kapsiki		614307	HAUS augmin like complex subunit 4 [Source:NCBI gene;Acc:614307]	ENSBTAG00000012723	.
CCT7	3	11199992	missense_variant	Kapsiki		514355	chaperonin containing TCP1 subunit 7 [Source:VGNC Symbol;Acc:VGNC:27000]	ENSBTAG00000012756	.
PRKD1	14	40114561	missense_variant	Kapsiki		533270	protein kinase D1 [Source:VGNC Symbol;Acc:VGNC:53949]	ENSBTAG00000012789	.
COL4A1	4	84891919	missense_variant	Kapsiki		282191	collagen type IV alpha 1 chain [Source:VGNC Symbol;Acc:VGNC:50081]	ENSBTAG00000012849	.
DICER1	14	59969781	missense_variant	Kapsiki		337871	dicer 1, ribonuclease III [Source:VGNC Symbol;Acc:VGNC:28063]	ENSBTAG00000012852	.
BMP5	16	4544008	missense_variant	Kapsiki		507682	bone morphogenetic protein 5 [Source:VGNC Symbol;Acc:VGNC:26520]	ENSBTAG00000012870	.
EIF4G1	1	82866208	missense_variant	Kapsiki		444858	eukaryotic translation initiation factor 4 gamma 1 [Source:VGNC Symbol;Acc:VGNC:28415]	ENSBTAG00000012881	.
EIF4G1	1	82866193	missense_variant	Kapsiki		444858	eukaryotic translation initiation factor 4 gamma 1 [Source:VGNC Symbol;Acc:VGNC:28415]	ENSBTAG00000012881	.
ITGA7	25	57558293	missense_variant	Kapsiki		506953	integrin subunit alpha 7 [Source:VGNC Symbol;Acc:VGNC:56212]	ENSBTAG00000012897	.
IFNGR2	1	2104049	missense_variant	Kapsiki		514889	interferon gamma receptor 2 [Source:VGNC Symbol;Acc:VGNC:30059]	ENSBTAG00000012899	.
TM6SF1	14	24931386	missense_variant	Kapsiki		616003	transmembrane 6 superfamily member 1 [Source:VGNC Symbol;Acc:VGNC:35908]	ENSBTAG00000012926	.
DTNBP1	16	41409837	missense_variant	Kapsiki		506612	dystrobrevin binding protein 1 [Source:VGNC Symbol;Acc:VGNC:28233]	ENSBTAG00000012939	.
TMEM25	7	29198477	stop_gained	Kapsiki		504393	transmembrane protein 25 [Source:VGNC Symbol;Acc:VGNC:36058]	ENSBTAG00000012940	.
IFT46	7	29210958	missense_variant	Kapsiki		505579	intraflagellar transport 46 [Source:VGNC Symbol;Acc:VGNC:30069]	ENSBTAG00000012941	.
VILL	15	11448868	missense_variant	Kapsiki		781105	villin like [Source:VGNC Symbol;Acc:VGNC:36795]	ENSBTAG00000012963	.
PPCS	23	103719981	missense_variant	Kapsiki		539294	phosphopantothenoylcysteine synthetase [Source:VGNC Symbol;Acc:VGNC:33189]	ENSBTAG00000012982	.
CDH6	13	42216461	missense_variant	Kapsiki		537946	cadherin 6 [Source:VGNC Symbol;Acc:VGNC:27105]	ENSBTAG00000012992	.
MCUB	26	15738096	missense_variant&splice_region_variant	Kapsiki		504728	mitochondrial calcium uniporter dominant negative beta subunit [Source:VGNC Symbol;Acc:VGNC:31326]	ENSBTAG00000012995	.
NAA30	2	69769094	missense_variant	Kapsiki		533922	N(alpha)-acetyltransferase 30, NatC catalytic subunit [Source:VGNC Symbol;Acc:VGNC:54627]	ENSBTAG00000012998	.
ZNF84	9	44066617	missense_variant	Kapsiki	ZNF84	784914	zinc finger protein 26 [Source:NCBI gene;Acc:784914]	ENSBTAG00000013001	.
IGF2	22	49405305	splice_donor_variant&intron_variant	Kapsiki		281240	Bos taurus insulin like growth factor 2 (IGF2), transcript variant 2, mRNA. [Source:RefSeq mRNA;Acc:NM_001367627]	ENSBTAG00000013066	.
IGF2	22	49418986	missense_variant	Kapsiki		281240	Bos taurus insulin like growth factor 2 (IGF2), transcript variant 2, mRNA. [Source:RefSeq mRNA;Acc:NM_001367627]	ENSBTAG00000013066	.
SNX19	22	36971032	missense_variant	Kapsiki		504649	sorting nexin 19 [Source:VGNC Symbol;Acc:VGNC:35099]	ENSBTAG00000013076	.
DNAH11	24	30385777	splice_acceptor_variant&intron_variant	Kapsiki	DNAH11	104968411	dynein heavy chain 11, axonemal [Source:NCBI gene;Acc:104968411]	ENSBTAG00000013078	.
SHANK1	10	56755459	missense_variant	Kapsiki		518970	SH3 and multiple ankyrin repeat domains 1 [Source:VGNC Symbol;Acc:VGNC:34585]	ENSBTAG00000013107	.
FARP2	23	120526124	missense_variant	Kapsiki		514637	FERM, ARH/RhoGEF and pleckstrin domain protein 2 [Source:VGNC Symbol;Acc:VGNC:55172]	ENSBTAG00000013110	.
FARP2	23	120592631	missense_variant	Kapsiki		514637	FERM, ARH/RhoGEF and pleckstrin domain protein 2 [Source:VGNC Symbol;Acc:VGNC:55172]	ENSBTAG00000013110	.
FARP2	23	120526149	missense_variant	Kapsiki		514637	FERM, ARH/RhoGEF and pleckstrin domain protein 2 [Source:VGNC Symbol;Acc:VGNC:55172]	ENSBTAG00000013110	.
FARP2	23	120611662	missense_variant	Kapsiki		514637	FERM, ARH/RhoGEF and pleckstrin domain protein 2 [Source:VGNC Symbol;Acc:VGNC:55172]	ENSBTAG00000013110	.
PLCB4	5	2502028	stop_gained	Kapsiki		281985	phospholipase C beta 4 [Source:VGNC Symbol;Acc:VGNC:32983]	ENSBTAG00000013116	.
ENPP2	6	81077847	missense_variant	Kapsiki		532663	ectonucleotide pyrophosphatase/phosphodiesterase 2 [Source:VGNC Symbol;Acc:VGNC:28505]	ENSBTAG00000013165	.
SIGLEC1	5	51494947	frameshift_variant	Kapsiki		539759	sialic acid binding Ig like lectin 1 [Source:VGNC Symbol;Acc:VGNC:34617]	ENSBTAG00000013167	.
CFAP97	20	15516130	missense_variant	Kapsiki		508280	cilia and flagella associated protein 97 [Source:VGNC Symbol;Acc:VGNC:27251]	ENSBTAG00000013211	.
RTTN	17	7177819	missense_variant	Kapsiki		615378	rotatin [Source:VGNC Symbol;Acc:VGNC:34211]	ENSBTAG00000013221	.
RTTN	17	7201822	missense_variant	Kapsiki		615378	rotatin [Source:VGNC Symbol;Acc:VGNC:34211]	ENSBTAG00000013221	.
RTTN	17	7126984	missense_variant	Kapsiki		615378	rotatin [Source:VGNC Symbol;Acc:VGNC:34211]	ENSBTAG00000013221	.
CD109	29	13336252	stop_gained	Kapsiki		534043	CD109 molecule [Source:VGNC Symbol;Acc:VGNC:27002]	ENSBTAG00000013222	.
CD109	29	13341058	frameshift_variant	Kapsiki		534043	CD109 molecule [Source:VGNC Symbol;Acc:VGNC:27002]	ENSBTAG00000013222	.
RMND1	29	88479838	missense_variant	Kapsiki		534105	required for meiotic nuclear division 1 homolog [Source:VGNC Symbol;Acc:VGNC:33995]	ENSBTAG00000013224	.
RMND1	29	88479908	missense_variant	Kapsiki		534105	required for meiotic nuclear division 1 homolog [Source:VGNC Symbol;Acc:VGNC:33995]	ENSBTAG00000013224	.
RMND1	29	88479938	missense_variant	Kapsiki		534105	required for meiotic nuclear division 1 homolog [Source:VGNC Symbol;Acc:VGNC:33995]	ENSBTAG00000013224	.
RMND1	29	88479975	missense_variant	Kapsiki		534105	required for meiotic nuclear division 1 homolog [Source:VGNC Symbol;Acc:VGNC:33995]	ENSBTAG00000013224	.
MED1	11	39849814	missense_variant	Kapsiki		520734	mediator complex subunit 1 [Source:VGNC Symbol;Acc:VGNC:31346]	ENSBTAG00000013236	.
ITPR3	16	7812143	missense_variant	Kapsiki		281879	inositol 1,4,5-trisphosphate receptor type 3 [Source:VGNC Symbol;Acc:VGNC:30348]	ENSBTAG00000013245	.
POLR3A	21	33681425	missense_variant	Kapsiki		540308	RNA polymerase III subunit A [Source:VGNC Symbol;Acc:VGNC:33145]	ENSBTAG00000013259	.
PHF8	30	91454249	missense_variant	Kapsiki		513959	PHD finger protein 8 [Source:VGNC Symbol;Acc:VGNC:32828]	ENSBTAG00000013289	.
DYSF	3	13064467	missense_variant	Kapsiki		508157	dysferlin [Source:VGNC Symbol;Acc:VGNC:28282]	ENSBTAG00000013290	.
ARHGEF40	2	26003629	missense_variant	Kapsiki		527362	Rho guanine nucleotide exchange factor 40 [Source:VGNC Symbol;Acc:VGNC:26118]	ENSBTAG00000013401	.
ARHGEF40	2	26019368	missense_variant	Kapsiki		527362	Rho guanine nucleotide exchange factor 40 [Source:VGNC Symbol;Acc:VGNC:26118]	ENSBTAG00000013401	.
PLXNB1	15	51445248	missense_variant	Kapsiki		616798	plexin B1 [Source:VGNC Symbol;Acc:VGNC:33061]	ENSBTAG00000013407	.
RBM12B	6	70557267	missense_variant	Kapsiki		506017	RNA binding motif protein 12B [Source:VGNC Symbol;Acc:VGNC:33786]	ENSBTAG00000013408	.
NFAT5	10	36770133	missense_variant	Kapsiki		538523	nuclear factor of activated T cells 5 [Source:VGNC Symbol;Acc:VGNC:32029]	ENSBTAG00000013412	.
ARHGEF26	1	113400551	missense_variant	Kapsiki		531741	Rho guanine nucleotide exchange factor 26 [Source:VGNC Symbol;Acc:VGNC:26113]	ENSBTAG00000013439	.
	28	94188977	missense_variant	Kapsiki		786765	olfactory receptor, family 13, subfamily F, member 1 [Source:NCBI gene;Acc:786765]	ENSBTAG00000013445	.
L1CAM	30	37090394	missense_variant	Kapsiki		516017	L1 cell adhesion molecule [Source:VGNC Symbol;Acc:VGNC:30760]	ENSBTAG00000013462	.
SRCIN1	11	39158148	missense_variant	Kapsiki		535629	SRC kinase signaling inhibitor 1 [Source:VGNC Symbol;Acc:VGNC:35270]	ENSBTAG00000013469	.
PRKAG3	12	106788455	missense_variant	Kapsiki		511961	protein kinase AMP-activated non-catalytic subunit gamma 3 [Source:VGNC Symbol;Acc:VGNC:33323]	ENSBTAG00000013492	.
WDFY3	26	99641790	missense_variant	Kapsiki		537096	WD repeat and FYVE domain containing 3 [Source:VGNC Symbol;Acc:VGNC:36877]	ENSBTAG00000013495	.
TOR2A	3	98412809	missense_variant	Kapsiki		534311	torsin family 2 member A [Source:VGNC Symbol;Acc:VGNC:49983]	ENSBTAG00000013510	.
MAVS	5	51350621	missense_variant	Kapsiki		618508	mitochondrial antiviral signaling protein [Source:VGNC Symbol;Acc:VGNC:31268]	ENSBTAG00000013545	.
MAVS	5	51348950	missense_variant	Kapsiki		618508	mitochondrial antiviral signaling protein [Source:VGNC Symbol;Acc:VGNC:31268]	ENSBTAG00000013545	.
ZNF248	21	13150768	missense_variant	Kapsiki		784893	zinc finger protein 248 [Source:VGNC Symbol;Acc:VGNC:37233]	ENSBTAG00000013592	.
BRWD1	1	139241768	missense_variant	Kapsiki		540661	bromodomain and WD repeat domain containing 1 [Source:VGNC Symbol;Acc:VGNC:26575]	ENSBTAG00000013602	.
WDR1	26	105295055	missense_variant	Kapsiki		533223	WD repeat domain 1 [Source:VGNC Symbol;Acc:VGNC:36880]	ENSBTAG00000013607	.
AP4E1	2	59394948	missense_variant	Kapsiki		536144	adaptor related protein complex 4 subunit epsilon 1 [Source:VGNC Symbol;Acc:VGNC:25992]	ENSBTAG00000013616	.
DGKZ	7	76341589	missense_variant	Kapsiki		511887	diacylglycerol kinase zeta [Source:VGNC Symbol;Acc:VGNC:54417]	ENSBTAG00000013636	.
OSGIN2	6	73815710	missense_variant	Kapsiki		539073	oxidative stress induced growth inhibitor family member 2 [Source:VGNC Symbol;Acc:VGNC:32473]	ENSBTAG00000013678	.
WSCD2	9	64612926	missense_variant	Kapsiki		525243	WSC domain containing 2 [Source:VGNC Symbol;Acc:VGNC:36973]	ENSBTAG00000013686	.
TBC1D1	26	57214471	missense_variant	Kapsiki		282704	TBC1 domain family member 1 [Source:VGNC Symbol;Acc:VGNC:35623]	ENSBTAG00000013699	.
AARS2	16	17810062	missense_variant	Kapsiki		786099	alanyl-tRNA synthetase 2, mitochondrial [Source:VGNC Symbol;Acc:VGNC:25449]	ENSBTAG00000013722	.
RBSN	15	57199928	missense_variant	Kapsiki		511484	rabenosyn, RAB effector [Source:VGNC Symbol;Acc:VGNC:33818]	ENSBTAG00000013725	.
CD5	22	37441396	missense_variant	Kapsiki		280745	CD5 molecule [Source:VGNC Symbol;Acc:VGNC:27037]	ENSBTAG00000013730	.
PROM1	26	111165356	missense_variant	Kapsiki		618054	prominin 1 [Source:VGNC Symbol;Acc:VGNC:33364]	ENSBTAG00000013736	.
SP2	11	38543642	missense_variant	Kapsiki		534403	Sp2 transcription factor [Source:VGNC Symbol;Acc:VGNC:35153]	ENSBTAG00000013740	.
COL4A6	30	56803548	missense_variant	Kapsiki		523526	collagen type IV alpha 6 chain [Source:VGNC Symbol;Acc:VGNC:27567]	ENSBTAG00000013760	.
STMN1	12	127182901	missense_variant	Kapsiki		616317	stathmin 1 [Source:NCBI gene;Acc:616317]	ENSBTAG00000013761	.
C26H10orf82	19	37064857	missense_variant	Kapsiki		616318	chromosome 26 C10orf82 homolog [Source:VGNC Symbol;Acc:VGNC:52691]	ENSBTAG00000013763	.
ITPA	5	52001311	missense_variant	Kapsiki		613653	inosine triphosphatase [Source:VGNC Symbol;Acc:VGNC:30342]	ENSBTAG00000013776	.
OR6K6	23	10917721	missense_variant	Kapsiki	OR6K6	508766	olfactory receptor 6K6 [Source:NCBI gene;Acc:508766]	ENSBTAG00000013789	.
NEDD4	2	54426082	missense_variant	Kapsiki		507781	NEDD4 E3 ubiquitin protein ligase [Source:VGNC Symbol;Acc:VGNC:55128]	ENSBTAG00000013793	.
RIOK1	16	47948827	missense_variant	Kapsiki		516289	RIO kinase 1 [Source:VGNC Symbol;Acc:VGNC:50051]	ENSBTAG00000013821	.
RELA	22	43838802	missense_variant	Kapsiki		508233	RELA proto-oncogene, NF-kB subunit [Source:VGNC Symbol;Acc:VGNC:33858]	ENSBTAG00000013895	.
LARP4B	5	46436420	missense_variant	Kapsiki		505723	La ribonucleoprotein 4B [Source:VGNC Symbol;Acc:VGNC:30792]	ENSBTAG00000013899	.
POLR3GL	23	21401486	missense_variant	Kapsiki		505641	RNA polymerase III subunit G like [Source:NCBI gene;Acc:505641]	ENSBTAG00000013910	.
HERC2	12	820714	missense_variant	Kapsiki		535440	HECT and RLD domain containing E3 ubiquitin protein ligase 2 [Source:VGNC Symbol;Acc:VGNC:59172]	ENSBTAG00000013916	.
	16	25730248	missense_variant	Kapsiki		282530	major histocompatibility complex, class II, DRB3 [Source:NCBI gene;Acc:282530]	ENSBTAG00000013919	.
	16	25730263	missense_variant	Kapsiki		282530	major histocompatibility complex, class II, DRB3 [Source:NCBI gene;Acc:282530]	ENSBTAG00000013919	.
	16	25730248	missense_variant	Kapsiki		282530	major histocompatibility complex, class II, DRB3 [Source:NCBI gene;Acc:282530]	ENSBTAG00000013919	.
	16	25730257	missense_variant	Kapsiki		282530	major histocompatibility complex, class II, DRB3 [Source:NCBI gene;Acc:282530]	ENSBTAG00000013919	.
NTPCR	21	5860910	missense_variant	Kapsiki		521103	nucleoside-triphosphatase, cancer-related [Source:NCBI gene;Acc:521103]	ENSBTAG00000013935	.
NTPCR	21	5860757	missense_variant	Kapsiki		521103	nucleoside-triphosphatase, cancer-related [Source:NCBI gene;Acc:521103]	ENSBTAG00000013935	.
	7	51403656	missense_variant	Kapsiki		407145	GPI-linked NAD(P)(+)--arginine ADP-ribosyltransferase 1 [Source:NCBI gene;Acc:407145]	ENSBTAG00000013997	.
	7	51402653	missense_variant	Kapsiki		407145	GPI-linked NAD(P)(+)--arginine ADP-ribosyltransferase 1 [Source:NCBI gene;Acc:407145]	ENSBTAG00000013997	.
MAP1A	14	55272290	missense_variant	Kapsiki		515593	microtubule associated protein 1A [Source:VGNC Symbol;Acc:VGNC:31177]	ENSBTAG00000014001	.
SIRT1	21	24405581	missense_variant	Kapsiki		613629	sirtuin 1 [Source:VGNC Symbol;Acc:VGNC:34630]	ENSBTAG00000014023	.
SIRT1	21	24405763	missense_variant	Kapsiki		613629	sirtuin 1 [Source:VGNC Symbol;Acc:VGNC:34630]	ENSBTAG00000014023	.
VEZT	25	24939266	inframe_deletion	Kapsiki			vezatin, adherens junctions transmembrane protein [Source:VGNC Symbol;Acc:VGNC:36789]	ENSBTAG00000014044	.
FGFR2	19	41452231	missense_variant	Kapsiki		404193	fibroblast growth factor receptor 2 [Source:VGNC Symbol;Acc:VGNC:28987]	ENSBTAG00000014064	.
NBAS	3	83098100	missense_variant	Kapsiki		521982	NBAS subunit of NRZ tethering complex [Source:VGNC Symbol;Acc:VGNC:81691]	ENSBTAG00000014081	.
IDH2	14	21483850	missense_variant	Kapsiki		327669	isocitrate dehydrogenase (NADP(+)) 2 [Source:VGNC Symbol;Acc:VGNC:53941]	ENSBTAG00000014093	.
RNF121	7	51616122	missense_variant	Kapsiki		540607	ring finger protein 121 [Source:VGNC Symbol;Acc:VGNC:34014]	ENSBTAG00000014167	.
RALGAPA2	5	40069940	missense_variant	Kapsiki		507082	Ral GTPase activating protein catalytic alpha subunit 2 [Source:VGNC Symbol;Acc:VGNC:33702]	ENSBTAG00000014178	.
RALGAPA2	5	40002495	missense_variant	Kapsiki		507082	Ral GTPase activating protein catalytic alpha subunit 2 [Source:VGNC Symbol;Acc:VGNC:33702]	ENSBTAG00000014178	.
RALGAPA2	5	40093794	missense_variant	Kapsiki		507082	Ral GTPase activating protein catalytic alpha subunit 2 [Source:VGNC Symbol;Acc:VGNC:33702]	ENSBTAG00000014178	.
TFEC	24	52475891	missense_variant	Kapsiki		539016	transcription factor EC [Source:VGNC Symbol;Acc:VGNC:35789]	ENSBTAG00000014228	.
VRK1	14	61717374	missense_variant	Kapsiki		618880	VRK serine/threonine kinase 1 [Source:VGNC Symbol;Acc:VGNC:36834]	ENSBTAG00000014230	.
CCNB1	13	10516687	missense_variant	Kapsiki		327679	cyclin B1 [Source:VGNC Symbol;Acc:VGNC:26958]	ENSBTAG00000014239	.
MMUT	16	22255630	missense_variant	Kapsiki		280871	methylmalonyl-CoA mutase [Source:VGNC Symbol;Acc:VGNC:31764]	ENSBTAG00000014272	.
ALPK2	17	57696271	missense_variant	Kapsiki		510218	alpha kinase 2 [Source:VGNC Symbol;Acc:VGNC:25848]	ENSBTAG00000014284	.
IFT88	4	35869681	missense_variant	Kapsiki		514177	intraflagellar transport 88 [Source:VGNC Symbol;Acc:VGNC:30074]	ENSBTAG00000014286	.
PYROXD2	19	19482185	frameshift_variant	Kapsiki		519120	pyridine nucleotide-disulphide oxidoreductase domain 2 [Source:VGNC Symbol;Acc:VGNC:33594]	ENSBTAG00000014313	.
HPS1	19	19498760	missense_variant	Kapsiki		515531	HPS1 biogenesis of lysosomal organelles complex 3 subunit 1 [Source:VGNC Symbol;Acc:VGNC:29943]	ENSBTAG00000014314	.
FAM234B	25	96815411	missense_variant	Kapsiki		512120	family with sequence similarity 234 member B [Source:VGNC Symbol;Acc:VGNC:28805]	ENSBTAG00000014322	.
	5	73594502	missense_variant	Kapsiki		512548	antileukoproteinase [Source:NCBI gene;Acc:512548]	ENSBTAG00000014329	.
ZFYVE26	2	79601503	missense_variant	Kapsiki		514402	zinc finger FYVE-type containing 26 [Source:VGNC Symbol;Acc:VGNC:37176]	ENSBTAG00000014334	.
NETO2	10	15534329	missense_variant	Kapsiki		520056	neuropilin and tolloid like 2 [Source:VGNC Symbol;Acc:VGNC:32012]	ENSBTAG00000014370	.
MCM2	15	59905373	missense_variant	Kapsiki		510120	minichromosome maintenance complex component 2 [Source:VGNC Symbol;Acc:VGNC:31308]	ENSBTAG00000014380	.
MCM2	15	59900309	missense_variant	Kapsiki		510120	minichromosome maintenance complex component 2 [Source:VGNC Symbol;Acc:VGNC:31308]	ENSBTAG00000014380	.
MCM2	15	59905364	missense_variant	Kapsiki		510120	minichromosome maintenance complex component 2 [Source:VGNC Symbol;Acc:VGNC:31308]	ENSBTAG00000014380	.
CRHR2	24	65705028	missense_variant	Kapsiki		521831	corticotropin releasing hormone receptor 2 [Source:VGNC Symbol;Acc:VGNC:27709]	ENSBTAG00000014381	.
SORBS3	28	69854678	missense_variant	Kapsiki		507914	sorbin and SH3 domain containing 3 [Source:VGNC Symbol;Acc:VGNC:35129]	ENSBTAG00000014401	.
SORBS3	28	69878432	missense_variant	Kapsiki		507914	sorbin and SH3 domain containing 3 [Source:VGNC Symbol;Acc:VGNC:35129]	ENSBTAG00000014401	.
SORBS3	28	69873199	missense_variant	Kapsiki		507914	sorbin and SH3 domain containing 3 [Source:VGNC Symbol;Acc:VGNC:35129]	ENSBTAG00000014401	.
SORBS3	28	69873196	missense_variant	Kapsiki		507914	sorbin and SH3 domain containing 3 [Source:VGNC Symbol;Acc:VGNC:35129]	ENSBTAG00000014401	.
GIMAP8	24	112855302	missense_variant	Kapsiki		531516	GTPase, IMAP family member 8 [Source:VGNC Symbol;Acc:VGNC:29357]	ENSBTAG00000014402	.
CD96	1	56332738	missense_variant	Kapsiki		509578	CD96 molecule [Source:VGNC Symbol;Acc:VGNC:27054]	ENSBTAG00000014441	.
CD96	1	56332709	missense_variant	Kapsiki		509578	CD96 molecule [Source:VGNC Symbol;Acc:VGNC:27054]	ENSBTAG00000014441	.
PDZD2	13	41520214	missense_variant	Kapsiki		516852	PDZ domain containing 2 [Source:VGNC Symbol;Acc:VGNC:32725]	ENSBTAG00000014455	.
PDZD2	13	41530142	missense_variant	Kapsiki		516852	PDZ domain containing 2 [Source:VGNC Symbol;Acc:VGNC:32725]	ENSBTAG00000014455	.
PDZD2	13	41521314	missense_variant	Kapsiki		516852	PDZ domain containing 2 [Source:VGNC Symbol;Acc:VGNC:32725]	ENSBTAG00000014455	.
ZSCAN29	14	55118598	missense_variant	Kapsiki		512668	zinc finger and SCAN domain containing 29 [Source:VGNC Symbol;Acc:VGNC:37379]	ENSBTAG00000014478	.
TUBGCP4	14	55128278	missense_variant	Kapsiki		510865	tubulin gamma complex associated protein 4 [Source:VGNC Symbol;Acc:VGNC:36514]	ENSBTAG00000014479	.
FGFR1OP	29	101827720	missense_variant	Kapsiki		506246	FGFR1 oncogene partner [Source:VGNC Symbol;Acc:VGNC:28985]	ENSBTAG00000014495	.
PLXNA4	24	95851282	missense_variant	Kapsiki		407104	plexin A4 [Source:VGNC Symbol;Acc:VGNC:33060]	ENSBTAG00000014543	.
CLEC7A	25	99842795	missense_variant	Kapsiki		532865	C-type lectin domain containing 7A [Source:VGNC Symbol;Acc:VGNC:58597]	ENSBTAG00000014546	.
XXYLT1	1	72497969	missense_variant	Kapsiki		533703	xyloside xylosyltransferase 1 [Source:VGNC Symbol;Acc:VGNC:53613]	ENSBTAG00000014564	.
FCRLB	23	7885552	missense_variant	Kapsiki		522702	Fc receptor like B [Source:VGNC Symbol;Acc:VGNC:28940]	ENSBTAG00000014580	.
SGCB	26	67882359	missense_variant	Kapsiki		535372	sarcoglycan beta [Source:VGNC Symbol;Acc:VGNC:34536]	ENSBTAG00000014601	.
KDM1B	16	39399383	missense_variant	Kapsiki		513667	lysine demethylase 1B [Source:VGNC Symbol;Acc:VGNC:30523]	ENSBTAG00000014608	.
DOCK2	13	1997057	frameshift_variant	Kapsiki		510083	dedicator of cytokinesis 2 [Source:VGNC Symbol;Acc:VGNC:28157]	ENSBTAG00000014612	.
DOCK2	13	1997271	missense_variant	Kapsiki		510083	dedicator of cytokinesis 2 [Source:VGNC Symbol;Acc:VGNC:28157]	ENSBTAG00000014612	.
SLC26A2	27	61297624	missense_variant	Kapsiki		513953	solute carrier family 26 member 2 [Source:VGNC Symbol;Acc:VGNC:34777]	ENSBTAG00000014615	.
FOXI1	13	2014821	missense_variant	Kapsiki		539442	forkhead box I1 [Source:VGNC Symbol;Acc:VGNC:29087]	ENSBTAG00000014620	.
FOXI1	13	2012384	missense_variant	Kapsiki		539442	forkhead box I1 [Source:VGNC Symbol;Acc:VGNC:29087]	ENSBTAG00000014620	.
EEF1D	6	1119983	missense_variant	Kapsiki		516473	eukaryotic translation elongation factor 1 delta [Source:VGNC Symbol;Acc:VGNC:53861]	ENSBTAG00000014643	.
SPNS1	18	25875610	missense_variant	Kapsiki		505997	sphingolipid transporter 1 (putative) [Source:NCBI gene;Acc:505997]	ENSBTAG00000014653	.
NEMP1	25	56370124	missense_variant	Kapsiki		533988	nuclear envelope integral membrane protein 1 [Source:VGNC Symbol;Acc:VGNC:56223]	ENSBTAG00000014659	.
NAGK	3	13398214	missense_variant	Kapsiki		508132	N-acetylglucosamine kinase [Source:VGNC Symbol;Acc:VGNC:31868]	ENSBTAG00000014668	.
APOBEC1	25	101269642	missense_variant	Kapsiki		516043	apolipoprotein B mRNA editing enzyme catalytic subunit 1 [Source:VGNC Symbol;Acc:VGNC:26027]	ENSBTAG00000014683	.
APOBEC1	25	101269601	missense_variant	Kapsiki		516043	apolipoprotein B mRNA editing enzyme catalytic subunit 1 [Source:VGNC Symbol;Acc:VGNC:26027]	ENSBTAG00000014683	.
TP53I13	11	20826553	missense_variant	Kapsiki		513556	tumor protein p53 inducible protein 13 [Source:VGNC Symbol;Acc:VGNC:36234]	ENSBTAG00000014687	.
ARFGEF1	6	31365496	missense_variant	Kapsiki		281022	ADP ribosylation factor guanine nucleotide exchange factor 1 [Source:VGNC Symbol;Acc:VGNC:26064]	ENSBTAG00000014691	.
CREB3L4	23	16468845	missense_variant	Kapsiki		529566	cAMP responsive element binding protein 3 like 4 [Source:VGNC Symbol;Acc:VGNC:27697]	ENSBTAG00000014692	.
	25	13681365	missense_variant	Kapsiki				ENSBTAG00000014765	.
ZNF786	24	112231526	missense_variant	Kapsiki		506408	zinc finger protein 786 [Source:VGNC Symbol;Acc:VGNC:56337]	ENSBTAG00000014768	.
C16H1orf112	8	37452273	missense_variant	Kapsiki		784034	chromosome 16 C1orf112 homolog [Source:VGNC Symbol;Acc:VGNC:52639]	ENSBTAG00000014793	.
C16H1orf112	8	37490199	missense_variant	Kapsiki		784034	chromosome 16 C1orf112 homolog [Source:VGNC Symbol;Acc:VGNC:52639]	ENSBTAG00000014793	.
TXNDC11	18	10377164	missense_variant	Kapsiki		513509	thioredoxin domain containing 11 [Source:VGNC Symbol;Acc:VGNC:36534]	ENSBTAG00000014823	.
TXNDC11	18	10365726	missense_variant	Kapsiki		513509	thioredoxin domain containing 11 [Source:VGNC Symbol;Acc:VGNC:36534]	ENSBTAG00000014823	.
TXNDC11	18	10377200	missense_variant	Kapsiki		513509	thioredoxin domain containing 11 [Source:VGNC Symbol;Acc:VGNC:36534]	ENSBTAG00000014823	.
MYRFL	25	43533389	missense_variant	Kapsiki		781109	myelin regulatory factor like [Source:VGNC Symbol;Acc:VGNC:31845]	ENSBTAG00000014829	.
NEU4	23	120827576	frameshift_variant	Kapsiki		528030	neuraminidase 4 [Source:VGNC Symbol;Acc:VGNC:50074]	ENSBTAG00000014833	.
NEU4	23	120827857	missense_variant	Kapsiki		528030	neuraminidase 4 [Source:VGNC Symbol;Acc:VGNC:50074]	ENSBTAG00000014833	.
NEU4	23	120827758	missense_variant	Kapsiki		528030	neuraminidase 4 [Source:VGNC Symbol;Acc:VGNC:50074]	ENSBTAG00000014833	.
ZP3	18	34449573	inframe_insertion	Kapsiki		280964	zona pellucida glycoprotein 3 [Source:NCBI gene;Acc:280964]	ENSBTAG00000014834	.
PHF23	11	26949930	disruptive_inframe_insertion	Kapsiki		539774	PHD finger protein 23 [Source:VGNC Symbol;Acc:VGNC:32823]	ENSBTAG00000014881	.
MYOM3	12	128834351	disruptive_inframe_insertion	Kapsiki		532872	myomesin 3 [Source:VGNC Symbol;Acc:VGNC:31839]	ENSBTAG00000014885	.
MYOM3	12	128834255	frameshift_variant	Kapsiki		532872	myomesin 3 [Source:VGNC Symbol;Acc:VGNC:31839]	ENSBTAG00000014885	.
MYOM3	12	128817578	missense_variant	Kapsiki		532872	myomesin 3 [Source:VGNC Symbol;Acc:VGNC:31839]	ENSBTAG00000014885	.
MEX3C	17	50667390	disruptive_inframe_insertion	Kapsiki		529318	mex-3 RNA binding family member C [Source:VGNC Symbol;Acc:VGNC:31420]	ENSBTAG00000014886	.
ABCA3	18	1813880	missense_variant	Kapsiki		505787	ATP binding cassette subfamily A member 3 [Source:VGNC Symbol;Acc:VGNC:50168]	ENSBTAG00000014903	.
VCAN	27	83428166	missense_variant	Kapsiki		282662	versican [Source:VGNC Symbol;Acc:VGNC:36778]	ENSBTAG00000014906	.
VCAN	27	83430443	missense_variant	Kapsiki		282662	versican [Source:VGNC Symbol;Acc:VGNC:36778]	ENSBTAG00000014906	.
VCAN	27	83430526	missense_variant	Kapsiki		282662	versican [Source:VGNC Symbol;Acc:VGNC:36778]	ENSBTAG00000014906	.
VCAN	27	83429366	missense_variant	Kapsiki		282662	versican [Source:VGNC Symbol;Acc:VGNC:36778]	ENSBTAG00000014906	.
LEP	24	92451166	missense_variant	Kapsiki		280836	leptin [Source:VGNC Symbol;Acc:VGNC:30842]	ENSBTAG00000014911	.
SNAPC2	27	16678531	missense_variant	Kapsiki		516078	small nuclear RNA activating complex polypeptide 2 [Source:VGNC Symbol;Acc:VGNC:35055]	ENSBTAG00000014926	.
MYLK2	5	61356083	missense_variant	Kapsiki		533378	myosin light chain kinase 2 [Source:VGNC Symbol;Acc:VGNC:31806]	ENSBTAG00000014930	.
MYLK2	5	61356249	missense_variant	Kapsiki		533378	myosin light chain kinase 2 [Source:VGNC Symbol;Acc:VGNC:31806]	ENSBTAG00000014930	.
KCNAB3	11	27605924	missense_variant	Kapsiki		789104	potassium voltage-gated channel subfamily A regulatory beta subunit 3 [Source:VGNC Symbol;Acc:VGNC:30429]	ENSBTAG00000014940	.
AMH	27	21403636	missense_variant	Kapsiki		280718	anti-Mullerian hormone [Source:VGNC Symbol;Acc:VGNC:25864]	ENSBTAG00000014955	.
GRAMD2B	27	27359210	missense_variant	Kapsiki		505627	GRAM domain containing 2B [Source:VGNC Symbol;Acc:VGNC:29626]	ENSBTAG00000014974	.
GRAMD2B	27	27358964	missense_variant	Kapsiki		505627	GRAM domain containing 2B [Source:VGNC Symbol;Acc:VGNC:29626]	ENSBTAG00000014974	.
GRAMD2B	27	27358973	missense_variant	Kapsiki		505627	GRAM domain containing 2B [Source:VGNC Symbol;Acc:VGNC:29626]	ENSBTAG00000014974	.
PARD3	5	18862135	missense_variant	Kapsiki		527964	par-3 family cell polarity regulator [Source:VGNC Symbol;Acc:VGNC:32582]	ENSBTAG00000014991	.
ABL2	8	60463862	missense_variant	Kapsiki		511845	ABL proto-oncogene 2, non-receptor tyrosine kinase [Source:VGNC Symbol;Acc:VGNC:50227]	ENSBTAG00000015026	.
GAREM2	3	73304885	missense_variant	Kapsiki		783429	GRB2 associated regulator of MAPK1 subtype 2 [Source:VGNC Symbol;Acc:VGNC:58378]	ENSBTAG00000015037	.
CARD10	25	75920762	missense_variant	Kapsiki		535188	caspase recruitment domain family member 10 [Source:VGNC Symbol;Acc:VGNC:26760]	ENSBTAG00000015044	.
ECSIT	27	15862646	missense_variant	Kapsiki		507245	ECSIT signaling integrator [Source:VGNC Symbol;Acc:VGNC:28313]	ENSBTAG00000015049	.
PROX2	2	86115978	missense_variant	Kapsiki		529720	prospero homeobox 2 [Source:VGNC Symbol;Acc:VGNC:33370]	ENSBTAG00000015052	.
CRPPA	24	24875746	missense_variant	Kapsiki		104968457	CDP-L-ribitol pyrophosphorylase A [Source:VGNC Symbol;Acc:VGNC:30303]	ENSBTAG00000015073	.
PHACTR3	5	56765534	missense_variant	Kapsiki		515071	phosphatase and actin regulator 3 [Source:VGNC Symbol;Acc:VGNC:57015]	ENSBTAG00000015080	.
	7	55047810	missense_variant	Kapsiki				ENSBTAG00000015091	.
	7	55046374	missense_variant	Kapsiki				ENSBTAG00000015091	.
ADAMTS13	3	104340858	missense_variant	Kapsiki		532272	ADAM metallopeptidase with thrombospondin type 1 motif 13 [Source:VGNC Symbol;Acc:VGNC:25617]	ENSBTAG00000015093	.
KLK5	10	56939443	missense_variant	Kapsiki		617418	kallikrein related peptidase 5 [Source:VGNC Symbol;Acc:VGNC:30679]	ENSBTAG00000015125	.
TNIP2	26	116009886	frameshift_variant	Kapsiki		100336382	TNFAIP3 interacting protein 2 [Source:VGNC Symbol;Acc:VGNC:54503]	ENSBTAG00000015126	.
DPY19L3	10	42989168	missense_variant	Kapsiki		521976	dpy-19 like C-mannosyltransferase 3 [Source:VGNC Symbol;Acc:VGNC:49144]	ENSBTAG00000015165	.
	16	29896340	missense_variant	Kapsiki		782431	olfactory receptor, family 2, subfamily W, member 1 [Source:NCBI gene;Acc:782431]	ENSBTAG00000015175	.
RMC1	17	33109746	missense_variant	Kapsiki		100140797	regulator of MON1-CCZ1 [Source:VGNC Symbol;Acc:VGNC:49543]	ENSBTAG00000015190	.
CARMIL3	2	21075434	missense_variant	Kapsiki		517186	capping protein regulator and myosin 1 linker 3 [Source:VGNC Symbol;Acc:VGNC:26770]	ENSBTAG00000015208	.
CARMIL3	2	21079490	missense_variant	Kapsiki		517186	capping protein regulator and myosin 1 linker 3 [Source:VGNC Symbol;Acc:VGNC:26770]	ENSBTAG00000015208	.
CARMIL3	2	21082671	missense_variant	Kapsiki		517186	capping protein regulator and myosin 1 linker 3 [Source:VGNC Symbol;Acc:VGNC:26770]	ENSBTAG00000015208	.
HMCN1	8	67162627	missense_variant&splice_region_variant	Kapsiki		521326	hemicentin 1 [Source:VGNC Symbol;Acc:VGNC:29872]	ENSBTAG00000015235	.
HMCN1	8	67157094	missense_variant	Kapsiki		521326	hemicentin 1 [Source:VGNC Symbol;Acc:VGNC:29872]	ENSBTAG00000015235	.
HMCN1	8	67171866	missense_variant	Kapsiki		521326	hemicentin 1 [Source:VGNC Symbol;Acc:VGNC:29872]	ENSBTAG00000015235	.
HMCN1	8	67079486	missense_variant	Kapsiki		521326	hemicentin 1 [Source:VGNC Symbol;Acc:VGNC:29872]	ENSBTAG00000015235	.
HMCN1	8	67104696	missense_variant	Kapsiki		521326	hemicentin 1 [Source:VGNC Symbol;Acc:VGNC:29872]	ENSBTAG00000015235	.
	30	59914611	missense_variant	Kapsiki		515282	putative bifunctional UDP-N-acetylglucosamine transferase and deubiquitinase ALG13 [Source:NCBI gene;Acc:515282]	ENSBTAG00000015251	.
RIPK2	6	73898836	missense_variant	Kapsiki		534407	receptor interacting serine/threonine kinase 2 [Source:VGNC Symbol;Acc:VGNC:33982]	ENSBTAG00000015271	.
RIPK2	6	73898883	missense_variant	Kapsiki		534407	receptor interacting serine/threonine kinase 2 [Source:VGNC Symbol;Acc:VGNC:33982]	ENSBTAG00000015271	.
RIPK2	6	73898826	missense_variant	Kapsiki		534407	receptor interacting serine/threonine kinase 2 [Source:VGNC Symbol;Acc:VGNC:33982]	ENSBTAG00000015271	.
SLC16A8	25	109857022	missense_variant	Kapsiki		540734	solute carrier family 16 member 8 [Source:VGNC Symbol;Acc:VGNC:34694]	ENSBTAG00000015275	.
PTPRR	25	42637498	missense_variant	Kapsiki		536337	protein tyrosine phosphatase receptor type R [Source:VGNC Symbol;Acc:VGNC:33557]	ENSBTAG00000015311	.
C14H8orf76	6	16574888	missense_variant	Kapsiki		539014	chromosome 14 C8orf76 homolog [Source:NCBI gene;Acc:539014]	ENSBTAG00000015319	.
ZHX1	6	16550570	missense_variant	Kapsiki		782847	zinc fingers and homeoboxes 1 [Source:VGNC Symbol;Acc:VGNC:37182]	ENSBTAG00000015334	.
DSCC1	6	81266955	missense_variant	Kapsiki		509563	DNA replication and sister chromatid cohesion 1 [Source:VGNC Symbol;Acc:VGNC:28217]	ENSBTAG00000015338	.
ENDOV	11	52109054	missense_variant	Kapsiki		526597	endonuclease V [Source:VGNC Symbol;Acc:VGNC:28492]	ENSBTAG00000015339	.
DEPTOR	6	81392525	missense_variant	Kapsiki		617606	DEP domain containing MTOR interacting protein [Source:VGNC Symbol;Acc:VGNC:28008]	ENSBTAG00000015341	.
DEPTOR	6	81286917	missense_variant	Kapsiki		617606	DEP domain containing MTOR interacting protein [Source:VGNC Symbol;Acc:VGNC:28008]	ENSBTAG00000015341	.
ZNF189	28	91130465	missense_variant	Kapsiki		540816	zinc finger protein 189 [Source:VGNC Symbol;Acc:VGNC:37220]	ENSBTAG00000015348	.
SEPTIN4	11	9480980	missense_variant	Kapsiki		538801	septin 4 [Source:VGNC Symbol;Acc:VGNC:34456]	ENSBTAG00000015368	.
TTF2	23	26163229	missense_variant	Kapsiki		531369	transcription termination factor 2 [Source:VGNC Symbol;Acc:VGNC:36484]	ENSBTAG00000015392	.
TBCD	11	49780541	missense_variant	Kapsiki		281515	tubulin folding cofactor D [Source:VGNC Symbol;Acc:VGNC:35652]	ENSBTAG00000015414	.
TBCD	11	49785732	missense_variant	Kapsiki		281515	tubulin folding cofactor D [Source:VGNC Symbol;Acc:VGNC:35652]	ENSBTAG00000015414	.
TBCD	11	49783735	missense_variant	Kapsiki		281515	tubulin folding cofactor D [Source:VGNC Symbol;Acc:VGNC:35652]	ENSBTAG00000015414	.
	27	51930775	missense_variant	Kapsiki				ENSBTAG00000015439	.
MTIF2	3	37992251	missense_variant	Kapsiki		281923	mitochondrial translational initiation factor 2 [Source:VGNC Symbol;Acc:VGNC:31733]	ENSBTAG00000015481	.
MTIF2	3	37974554	missense_variant	Kapsiki		281923	mitochondrial translational initiation factor 2 [Source:VGNC Symbol;Acc:VGNC:31733]	ENSBTAG00000015481	.
ANKRD13C	23	74888016	missense_variant	Kapsiki			ankyrin repeat domain 13C [Source:VGNC Symbol;Acc:VGNC:54877]	ENSBTAG00000015482	.
KDM4B	27	19105716	missense_variant	Kapsiki		508141	lysine demethylase 4B [Source:VGNC Symbol;Acc:VGNC:30528]	ENSBTAG00000015487	.
HEXB	13	6801896	missense_variant	Kapsiki		618571	hexosaminidase subunit beta [Source:NCBI gene;Acc:618571]	ENSBTAG00000015512	.
GFM2	13	6772945	missense_variant	Kapsiki		527467	G elongation factor mitochondrial 2 [Source:VGNC Symbol;Acc:VGNC:29328]	ENSBTAG00000015519	.
DLC1	20	23612340	missense_variant	Kapsiki		511433	DLC1 Rho GTPase activating protein [Source:VGNC Symbol;Acc:VGNC:28084]	ENSBTAG00000015541	.
SCAI	3	96038758	missense_variant	Kapsiki		521431	suppressor of cancer cell invasion [Source:NCBI gene;Acc:521431]	ENSBTAG00000015553	.
KIAA0753	11	25244180	missense_variant	Kapsiki		512933	KIAA0753 [Source:VGNC Symbol;Acc:VGNC:30555]	ENSBTAG00000015593	.
KIAA0753	11	25250892	missense_variant	Kapsiki		512933	KIAA0753 [Source:VGNC Symbol;Acc:VGNC:30555]	ENSBTAG00000015593	.
CYLC2	28	92571998	missense_variant	Kapsiki		281738	cylicin 2 [Source:VGNC Symbol;Acc:VGNC:56942]	ENSBTAG00000015608	.
TBC1D9B	27	1412388	missense_variant	Kapsiki		514521	TBC1 domain family member 9B [Source:VGNC Symbol;Acc:VGNC:35647]	ENSBTAG00000015611	.
TBC1D9B	27	1413649	missense_variant	Kapsiki		514521	TBC1 domain family member 9B [Source:VGNC Symbol;Acc:VGNC:35647]	ENSBTAG00000015611	.
IMPAD1	6	23882724	inframe_insertion	Kapsiki		532797	inositol monophosphatase domain containing 1 [Source:VGNC Symbol;Acc:VGNC:30187]	ENSBTAG00000015637	.
ERAL1	11	20237868	missense_variant	Kapsiki		523344	Era like 12S mitochondrial rRNA chaperone 1 [Source:VGNC Symbol;Acc:VGNC:28559]	ENSBTAG00000015639	.
WSCD1	11	25674818	missense_variant	Kapsiki		788123	WSC domain containing 1 [Source:VGNC Symbol;Acc:VGNC:50137]	ENSBTAG00000015656	.
	24	32536606	missense_variant	Kapsiki		100296627	multidrug resistance protein 1 [Source:NCBI gene;Acc:100296627]	ENSBTAG00000015666	.
	24	32536665	missense_variant	Kapsiki		100296627	multidrug resistance protein 1 [Source:NCBI gene;Acc:100296627]	ENSBTAG00000015666	.
	24	32495626	missense_variant	Kapsiki		100296627	multidrug resistance protein 1 [Source:NCBI gene;Acc:100296627]	ENSBTAG00000015666	.
	24	32536611	missense_variant	Kapsiki		100296627	multidrug resistance protein 1 [Source:NCBI gene;Acc:100296627]	ENSBTAG00000015666	.
	24	32449370	missense_variant	Kapsiki		100296627	multidrug resistance protein 1 [Source:NCBI gene;Acc:100296627]	ENSBTAG00000015666	.
	24	32536526	missense_variant	Kapsiki		100296627	multidrug resistance protein 1 [Source:NCBI gene;Acc:100296627]	ENSBTAG00000015666	.
	24	32474213	missense_variant	Kapsiki		100296627	multidrug resistance protein 1 [Source:NCBI gene;Acc:100296627]	ENSBTAG00000015666	.
RGR	21	39221380	missense_variant	Kapsiki		280911	retinal G protein coupled receptor [Source:VGNC Symbol;Acc:VGNC:33909]	ENSBTAG00000015681	.
FYCO1	15	53356252	missense_variant	Kapsiki		100139246	FYVE and coiled-coil domain autophagy adaptor 1 [Source:VGNC Symbol;Acc:VGNC:29162]	ENSBTAG00000015698	.
RSBN1L	24	43547912	disruptive_inframe_deletion	Kapsiki		541150	round spermatid basic protein 1 like [Source:VGNC Symbol;Acc:VGNC:53667]	ENSBTAG00000015753	.
LRGUK	24	97824439	missense_variant	Kapsiki		529920	leucine rich repeats and guanylate kinase domain containing [Source:VGNC Symbol;Acc:VGNC:52794]	ENSBTAG00000015773	.
CHRNA7	14	29515405	missense_variant	Kapsiki		282178	cholinergic receptor, nicotinic, alpha 7 [Source:NCBI gene;Acc:282178]	ENSBTAG00000015775	.
CCDC171	28	28605286	missense_variant	Kapsiki		538331	coiled-coil domain containing 171 [Source:VGNC Symbol;Acc:VGNC:26868]	ENSBTAG00000015788	.
SLC5A5	27	5269663	missense_variant	Kapsiki		505310	solute carrier family 5 member 5 [Source:VGNC Symbol;Acc:VGNC:34908]	ENSBTAG00000015830	.
HOXD1	12	20725878	missense_variant	Kapsiki		100295780	homeobox D1 [Source:VGNC Symbol;Acc:VGNC:29929]	ENSBTAG00000015840	.
SLC6A3	13	71095732	missense_variant	Kapsiki	SLC6A3	788410	solute carrier family 6 member 3 [Source:NCBI gene;Acc:788410]	ENSBTAG00000015843	.
LIG4	4	83596005	missense_variant	Kapsiki		781252	DNA ligase 4 [Source:VGNC Symbol;Acc:VGNC:30884]	ENSBTAG00000015868	.
LIG4	4	83596012	missense_variant	Kapsiki		781252	DNA ligase 4 [Source:VGNC Symbol;Acc:VGNC:30884]	ENSBTAG00000015868	.
PARM1	26	89928622	missense_variant	Kapsiki		518368	prostate androgen-regulated mucin-like protein 1 [Source:VGNC Symbol;Acc:VGNC:32587]	ENSBTAG00000015919	.
DNAL1	2	85055407	missense_variant	Kapsiki		538164	dynein axonemal light chain 1 [Source:VGNC Symbol;Acc:VGNC:55111]	ENSBTAG00000015930	.
IYD	29	87497600	missense_variant	Kapsiki		534110	iodotyrosine deiodinase [Source:VGNC Symbol;Acc:VGNC:30355]	ENSBTAG00000015935	.
IYD	29	87506131	missense_variant	Kapsiki		534110	iodotyrosine deiodinase [Source:VGNC Symbol;Acc:VGNC:30355]	ENSBTAG00000015935	.
KCTD13	18	26352913	missense_variant	Kapsiki		507911	potassium channel tetramerization domain containing 13 [Source:VGNC Symbol;Acc:VGNC:30503]	ENSBTAG00000015982	.
GPC1	23	119883641	missense_variant	Kapsiki		518114	glypican 1 [Source:VGNC Symbol;Acc:VGNC:29523]	ENSBTAG00000015996	.
GPC1	23	119887568	missense_variant	Kapsiki		518114	glypican 1 [Source:VGNC Symbol;Acc:VGNC:29523]	ENSBTAG00000015996	.
CCDC40	11	52541426	missense_variant	Kapsiki		529788	coiled-coil domain containing 40 [Source:VGNC Symbol;Acc:VGNC:26895]	ENSBTAG00000016017	.
CCDC40	11	52538173	missense_variant	Kapsiki		529788	coiled-coil domain containing 40 [Source:VGNC Symbol;Acc:VGNC:26895]	ENSBTAG00000016017	.
GCC2	3	44830230	missense_variant	Kapsiki		539484	GRIP and coiled-coil domain containing 2 [Source:VGNC Symbol;Acc:VGNC:29281]	ENSBTAG00000016038	.
GCC2	3	44828724	missense_variant	Kapsiki		539484	GRIP and coiled-coil domain containing 2 [Source:VGNC Symbol;Acc:VGNC:29281]	ENSBTAG00000016038	.
GCC2	3	44829257	missense_variant	Kapsiki		539484	GRIP and coiled-coil domain containing 2 [Source:VGNC Symbol;Acc:VGNC:29281]	ENSBTAG00000016038	.
GCC2	3	44830497	missense_variant	Kapsiki		539484	GRIP and coiled-coil domain containing 2 [Source:VGNC Symbol;Acc:VGNC:29281]	ENSBTAG00000016038	.
SPATS2L	12	88960677	missense_variant	Kapsiki		539299	spermatogenesis associated serine rich 2 like [Source:VGNC Symbol;Acc:VGNC:35194]	ENSBTAG00000016092	.
CCDC197	14	58613431	missense_variant	Kapsiki		617443	coiled-coil domain containing 197 [Source:VGNC Symbol;Acc:VGNC:55892]	ENSBTAG00000016112	.
KRT75	25	27458910	missense_variant	Kapsiki		539683	keratin 75 [Source:VGNC Symbol;Acc:VGNC:30739]	ENSBTAG00000016121	.
PIGT	5	73752597	missense_variant	Kapsiki		504724	phosphatidylinositol glycan anchor biosynthesis class T [Source:VGNC Symbol;Acc:VGNC:32878]	ENSBTAG00000016122	.
LCN10	3	105858595	missense_variant	Kapsiki	LCN10	618665	lipocalin 6 [Source:NCBI gene;Acc:618665]	ENSBTAG00000016144	.
GDPD3	18	26186623	inframe_deletion	Kapsiki		767913	glycerophosphodiester phosphodiesterase domain containing 3 [Source:VGNC Symbol;Acc:VGNC:29312]	ENSBTAG00000016155	.
COX4I2	5	61202926	missense_variant	Kapsiki		618339	cytochrome c oxidase subunit 4I2 [Source:VGNC Symbol;Acc:VGNC:27635]	ENSBTAG00000016171	.
	28	94249140	missense_variant	Kapsiki		788401	olfactory receptor, family 13, subfamily F, member 1 [Source:NCBI gene;Acc:788401]	ENSBTAG00000016173	.
	28	94249000	frameshift_variant	Kapsiki		788401	olfactory receptor, family 13, subfamily F, member 1 [Source:NCBI gene;Acc:788401]	ENSBTAG00000016173	.
	28	94249274	stop_gained	Kapsiki		788401	olfactory receptor, family 13, subfamily F, member 1 [Source:NCBI gene;Acc:788401]	ENSBTAG00000016173	.
	28	94248528	missense_variant	Kapsiki		788401	olfactory receptor, family 13, subfamily F, member 1 [Source:NCBI gene;Acc:788401]	ENSBTAG00000016173	.
	28	94249258	missense_variant	Kapsiki		788401	olfactory receptor, family 13, subfamily F, member 1 [Source:NCBI gene;Acc:788401]	ENSBTAG00000016173	.
ENAH	8	28556952	inframe_deletion	Kapsiki		513095	ENAH actin regulator [Source:VGNC Symbol;Acc:VGNC:59333]	ENSBTAG00000016185	.
WIPF3	24	66428487	missense_variant	Kapsiki		786606	WAS/WASL interacting protein family member 3 [Source:VGNC Symbol;Acc:VGNC:36941]	ENSBTAG00000016220	.
RNF157	11	55515114	missense_variant	Kapsiki		507697	ring finger protein 157 [Source:VGNC Symbol;Acc:VGNC:34031]	ENSBTAG00000016240	.
VWA3A	18	19804001	missense_variant	Kapsiki		522712	von Willebrand factor A domain containing 3A [Source:VGNC Symbol;Acc:VGNC:36852]	ENSBTAG00000016244	.
ZNF74	9	72546370	missense_variant	Kapsiki		509706	zinc finger protein 74 [Source:VGNC Symbol;Acc:VGNC:58432]	ENSBTAG00000016257	.
ZNF74	9	72548272	missense_variant&splice_region_variant	Kapsiki		509706	zinc finger protein 74 [Source:VGNC Symbol;Acc:VGNC:58432]	ENSBTAG00000016257	.
ZNF74	9	72548879	missense_variant	Kapsiki		509706	zinc finger protein 74 [Source:VGNC Symbol;Acc:VGNC:58432]	ENSBTAG00000016257	.
ZNF74	9	72552875	missense_variant	Kapsiki		509706	zinc finger protein 74 [Source:VGNC Symbol;Acc:VGNC:58432]	ENSBTAG00000016257	.
ZNF74	9	72546229	missense_variant	Kapsiki		509706	zinc finger protein 74 [Source:VGNC Symbol;Acc:VGNC:58432]	ENSBTAG00000016257	.
EMILIN3	5	69994383	missense_variant	Kapsiki		788927	elastin microfibril interfacer 3 [Source:VGNC Symbol;Acc:VGNC:28475]	ENSBTAG00000016279	.
TRIM77	22	5202495	missense_variant	Kapsiki		100126826	tripartite motif containing 77 [Source:NCBI gene;Acc:100126826]	ENSBTAG00000016293	.
TRIM77	22	5210962	missense_variant	Kapsiki		100126826	tripartite motif containing 77 [Source:NCBI gene;Acc:100126826]	ENSBTAG00000016293	.
TRIM77	22	5206756	missense_variant	Kapsiki		100126826	tripartite motif containing 77 [Source:NCBI gene;Acc:100126826]	ENSBTAG00000016293	.
TRIM77	22	5210727	missense_variant	Kapsiki		100126826	tripartite motif containing 77 [Source:NCBI gene;Acc:100126826]	ENSBTAG00000016293	.
TRIM77	22	5210619	missense_variant	Kapsiki		100126826	tripartite motif containing 77 [Source:NCBI gene;Acc:100126826]	ENSBTAG00000016293	.
ZNF438	5	34424896	missense_variant	Kapsiki		510512	zinc finger protein 438 [Source:VGNC Symbol;Acc:VGNC:37276]	ENSBTAG00000016294	.
	8	40270294	missense_variant	Kapsiki				ENSBTAG00000016347	.
UVRAG	7	55191816	missense_variant	Kapsiki		404129	UV radiation resistance associated [Source:VGNC Symbol;Acc:VGNC:36751]	ENSBTAG00000016355	.
UVRAG	7	55191816	missense_variant	Kapsiki		614285	UV radiation resistance associated [Source:VGNC Symbol;Acc:VGNC:36751]	ENSBTAG00000016355	.
KRT32	11	41674325	missense_variant	Kapsiki		788182	keratin 32 [Source:VGNC Symbol;Acc:VGNC:30728]	ENSBTAG00000016384	.
DNAJC22	25	30471161	missense_variant	Kapsiki		515215	DnaJ heat shock protein family (Hsp40) member C22 [Source:NCBI gene;Acc:515215]	ENSBTAG00000016398	.
NOM1	24	118349032	missense_variant	Kapsiki		618228	nucleolar protein with MIF4G domain 1 [Source:VGNC Symbol;Acc:VGNC:32162]	ENSBTAG00000016435	.
NOM1	24	118355843	missense_variant	Kapsiki		618228	nucleolar protein with MIF4G domain 1 [Source:VGNC Symbol;Acc:VGNC:32162]	ENSBTAG00000016435	.
GOT1L1	20	33183801	missense_variant	Kapsiki		507913	glutamic-oxaloacetic transaminase 1 like 1 [Source:VGNC Symbol;Acc:VGNC:29502]	ENSBTAG00000016446	.
ZBTB40	12	130332483	missense_variant	Kapsiki		534714	zinc finger and BTB domain containing 40 [Source:VGNC Symbol;Acc:VGNC:37079]	ENSBTAG00000016448	.
ZBTB40	12	130332702	missense_variant	Kapsiki		534714	zinc finger and BTB domain containing 40 [Source:VGNC Symbol;Acc:VGNC:37079]	ENSBTAG00000016448	.
ZBTB40	12	130299691	missense_variant	Kapsiki		534714	zinc finger and BTB domain containing 40 [Source:VGNC Symbol;Acc:VGNC:37079]	ENSBTAG00000016448	.
CACHD1	23	80839746	missense_variant	Kapsiki		536020	cache domain containing 1 [Source:VGNC Symbol;Acc:VGNC:26671]	ENSBTAG00000016455	.
DHCR7	22	48295502	missense_variant	Kapsiki		514745	7-dehydrocholesterol reductase [Source:VGNC Symbol;Acc:VGNC:28034]	ENSBTAG00000016465	.
PDPR	10	1909131	missense_variant	Kapsiki		286844	pyruvate dehydrogenase phosphatase regulatory subunit [Source:VGNC Symbol;Acc:VGNC:32715]	ENSBTAG00000016471	.
ZNF641	25	31937764	missense_variant	Kapsiki		538714	zinc finger protein 641 [Source:VGNC Symbol;Acc:VGNC:37319]	ENSBTAG00000016496	.
PHACTR2	29	81242270	missense_variant	Kapsiki		522158	phosphatase and actin regulator 2 [Source:VGNC Symbol;Acc:VGNC:32805]	ENSBTAG00000016498	.
ARHGAP1	7	76625930	missense_variant	Kapsiki		512817	Rho GTPase activating protein 1 [Source:VGNC Symbol;Acc:VGNC:26073]	ENSBTAG00000016501	.
ST3GAL4	22	29730120	missense_variant	Kapsiki		404163	ST3 beta-galactoside alpha-2,3-sialyltransferase 4 [Source:VGNC Symbol;Acc:VGNC:35333]	ENSBTAG00000016506	.
CPE	9	703656	missense_variant	Kapsiki		280753	carboxypeptidase E [Source:VGNC Symbol;Acc:VGNC:27648]	ENSBTAG00000016514	.
PIH1D1	10	55908971	missense_variant	Kapsiki		509212	PIH1 domain containing 1 [Source:VGNC Symbol;Acc:VGNC:32883]	ENSBTAG00000016526	.
CAMK1G	8	73718491	missense_variant	Kapsiki		511504	calcium/calmodulin dependent protein kinase IG [Source:VGNC Symbol;Acc:VGNC:26720]	ENSBTAG00000016541	.
LAMB3	8	73702247	missense_variant	Kapsiki		529939	laminin subunit beta 3 [Source:VGNC Symbol;Acc:VGNC:30773]	ENSBTAG00000016542	.
LAMB3	8	73698870	missense_variant	Kapsiki		529939	laminin subunit beta 3 [Source:VGNC Symbol;Acc:VGNC:30773]	ENSBTAG00000016542	.
LAMB3	8	73701526	missense_variant	Kapsiki		529939	laminin subunit beta 3 [Source:VGNC Symbol;Acc:VGNC:30773]	ENSBTAG00000016542	.
CAPN15	18	479114	missense_variant	Kapsiki		522068	calpain 15 [Source:VGNC Symbol;Acc:VGNC:26746]	ENSBTAG00000016592	.
HTR3C	1	83064588	missense_variant	Kapsiki		519394	5-hydroxytryptamine (serotonin) receptor 3C, ionotropic [Source:NCBI gene;Acc:519394]	ENSBTAG00000016624	.
HEATR3	10	18510531	missense_variant	Kapsiki		539353	HEAT repeat containing 3 [Source:VGNC Symbol;Acc:VGNC:29792]	ENSBTAG00000016640	.
KLHL38	6	16230789	frameshift_variant	Kapsiki		516476	kelch like family member 38 [Source:VGNC Symbol;Acc:VGNC:30663]	ENSBTAG00000016754	.
NOX1	30	51321902	missense_variant	Kapsiki		521681	NADPH oxidase 1 [Source:VGNC Symbol;Acc:VGNC:32182]	ENSBTAG00000016761	.
NOX1	30	51341093	missense_variant	Kapsiki		521681	NADPH oxidase 1 [Source:VGNC Symbol;Acc:VGNC:32182]	ENSBTAG00000016761	.
LYST	21	8502237	missense_variant	Kapsiki		281072	lysosomal trafficking regulator [Source:VGNC Symbol;Acc:VGNC:31115]	ENSBTAG00000016804	.
LYST	21	8499906	missense_variant	Kapsiki		281072	lysosomal trafficking regulator [Source:VGNC Symbol;Acc:VGNC:31115]	ENSBTAG00000016804	.
LYST	21	8455391	missense_variant	Kapsiki		281072	lysosomal trafficking regulator [Source:VGNC Symbol;Acc:VGNC:31115]	ENSBTAG00000016804	.
SNRNP40	12	122347279	missense_variant	Kapsiki		534645	small nuclear ribonucleoprotein U5 subunit 40 [Source:VGNC Symbol;Acc:VGNC:35071]	ENSBTAG00000016817	.
BDA20	30	137187003	missense_variant	Kapsiki		286791	major allergen BDA20 [Source:NCBI gene;Acc:286791]	ENSBTAG00000016820	.
MTO1	29	12970027	missense_variant	Kapsiki		535768	mitochondrial tRNA translation optimization 1 [Source:VGNC Symbol;Acc:VGNC:31747]	ENSBTAG00000016839	.
ATP10B	27	72299244	missense_variant	Kapsiki	ATP10B	100336948	ATPase phospholipid transporting 10B (putative) [Source:NCBI gene;Acc:100336948]	ENSBTAG00000016841	.
ATP10B	27	72221125	missense_variant	Kapsiki	ATP10B	100336948	ATPase phospholipid transporting 10B (putative) [Source:NCBI gene;Acc:100336948]	ENSBTAG00000016841	.
ATP10B	27	72228115	missense_variant	Kapsiki	ATP10B	100336948	ATPase phospholipid transporting 10B (putative) [Source:NCBI gene;Acc:100336948]	ENSBTAG00000016841	.
ATP10B	27	72221184	missense_variant	Kapsiki	ATP10B	100336948	ATPase phospholipid transporting 10B (putative) [Source:NCBI gene;Acc:100336948]	ENSBTAG00000016841	.
ADGB	29	84010810	missense_variant	Kapsiki		528523	androglobin [Source:VGNC Symbol;Acc:VGNC:25656]	ENSBTAG00000016844	.
ADAMTS15	22	36560644	missense_variant	Kapsiki		514927	ADAM metallopeptidase with thrombospondin type 1 motif 15 [Source:VGNC Symbol;Acc:VGNC:25619]	ENSBTAG00000016857	.
ADAMTS15	22	36560645	missense_variant	Kapsiki		514927	ADAM metallopeptidase with thrombospondin type 1 motif 15 [Source:VGNC Symbol;Acc:VGNC:25619]	ENSBTAG00000016857	.
NLN	13	13790324	missense_variant	Kapsiki		538650	neurolysin [Source:NCBI gene;Acc:538650]	ENSBTAG00000016903	.
MYOF	19	14677138	missense_variant	Kapsiki		513597	myoferlin [Source:VGNC Symbol;Acc:VGNC:31836]	ENSBTAG00000016918	.
EOMES	15	2115029	missense_variant	Kapsiki		511947	eomesodermin [Source:VGNC Symbol;Acc:VGNC:28516]	ENSBTAG00000016920	.
HNRNPA0	27	49217646	disruptive_inframe_insertion	Kapsiki			heterogeneous nuclear ribonucleoprotein A0 [Source:VGNC Symbol;Acc:VGNC:52238]	ENSBTAG00000016929	.
PTH1R	15	52608244	missense_variant	Kapsiki		507783	parathyroid hormone 1 receptor [Source:VGNC Symbol;Acc:VGNC:33514]	ENSBTAG00000016948	.
PTH1R	15	52598520	missense_variant	Kapsiki		507783	parathyroid hormone 1 receptor [Source:VGNC Symbol;Acc:VGNC:33514]	ENSBTAG00000016948	.
FREM2	4	23443731	missense_variant	Kapsiki		527601	FRAS1 related extracellular matrix 2 [Source:VGNC Symbol;Acc:VGNC:29111]	ENSBTAG00000017032	.
FREM2	4	23298163	missense_variant	Kapsiki		527601	FRAS1 related extracellular matrix 2 [Source:VGNC Symbol;Acc:VGNC:29111]	ENSBTAG00000017032	.
ITGB2	1	144762250	missense_variant	Kapsiki		281877	integrin subunit beta 2 [Source:VGNC Symbol;Acc:VGNC:30327]	ENSBTAG00000017060	.
EPB41L4B	28	98764082	missense_variant	Kapsiki		519310	erythrocyte membrane protein band 4.1 like 4B [Source:VGNC Symbol;Acc:VGNC:28524]	ENSBTAG00000017063	.
GASK1B	9	40871258	missense_variant	Kapsiki		617515	golgi associated kinase 1B [Source:VGNC Symbol;Acc:VGNC:53900]	ENSBTAG00000017069	.
TEX15	20	26976386	missense_variant	Kapsiki		785886	testis expressed 15, meiosis and synapsis associated [Source:VGNC Symbol;Acc:VGNC:58420]	ENSBTAG00000017083	.
ERICH1	20	504694	missense_variant	Kapsiki		513044	glutamate rich 1 [Source:VGNC Symbol;Acc:VGNC:28582]	ENSBTAG00000017096	.
ERICH1	20	511840	missense_variant	Kapsiki		513044	glutamate rich 1 [Source:VGNC Symbol;Acc:VGNC:28582]	ENSBTAG00000017096	.
OTUD3	12	132818269	missense_variant	Kapsiki		514809	OTU deubiquitinase 3 [Source:VGNC Symbol;Acc:VGNC:32494]	ENSBTAG00000017108	.
GPSM2	23	34466949	missense_variant	Kapsiki		513654	G protein signaling modulator 2 [Source:VGNC Symbol;Acc:VGNC:29615]	ENSBTAG00000017124	.
SSTR2	11	58154909	missense_variant	Kapsiki		282083	somatostatin receptor 2 [Source:VGNC Symbol;Acc:VGNC:35326]	ENSBTAG00000017136	.
SH3TC2	27	60412518	missense_variant	Kapsiki		536167	SH3 domain and tetratricopeptide repeats 2 [Source:VGNC Symbol;Acc:VGNC:34583]	ENSBTAG00000017151	.
LARP4	25	29449760	disruptive_inframe_insertion	Kapsiki		539286	La ribonucleoprotein 4 [Source:VGNC Symbol;Acc:VGNC:55059]	ENSBTAG00000017164	.
C9H6orf58	29	23764627	inframe_insertion	Kapsiki		531898	chromosome 9 C6orf58 homolog [Source:VGNC Symbol;Acc:VGNC:53784]	ENSBTAG00000017166	.
SCN11A	15	12237023	missense_variant	Kapsiki		535956	sodium voltage-gated channel alpha subunit 11 [Source:VGNC Symbol;Acc:VGNC:34344]	ENSBTAG00000017174	.
ASPG	14	68641218	missense_variant	Kapsiki		505486	asparaginase [Source:VGNC Symbol;Acc:VGNC:26218]	ENSBTAG00000017194	.
	23	12441891	missense_variant	Kapsiki		531264	Fc receptor-like protein 2 [Source:NCBI gene;Acc:531264]	ENSBTAG00000017204	.
CCN6	29	38368888	missense_variant	Kapsiki		100849041	cellular communication network factor 6 [Source:VGNC Symbol;Acc:VGNC:36946]	ENSBTAG00000017205	.
SERINC4	14	55418458	missense_variant	Kapsiki	SERINC4	107131629	serine incorporator 4 [Source:NCBI gene;Acc:107131629]	ENSBTAG00000017211	.
RNF135	11	17996160	missense_variant	Kapsiki		511125	ring finger protein 135 [Source:VGNC Symbol;Acc:VGNC:57150]	ENSBTAG00000017225	.
KIF13B	28	9440964	missense_variant	Kapsiki		534909	kinesin family member 13B [Source:VGNC Symbol;Acc:VGNC:30582]	ENSBTAG00000017232	.
	11	52347536	missense_variant	Kapsiki				ENSBTAG00000017233	.
	11	52337423	missense_variant	Kapsiki				ENSBTAG00000017233	.
ATAD2B	3	75151287	missense_variant	Kapsiki		518785	ATPase family AAA domain containing 2B [Source:VGNC Symbol;Acc:VGNC:26234]	ENSBTAG00000017255	.
MXI1	19	30799180	missense_variant	Kapsiki		614509	MAX interactor 1, dimerization protein [Source:VGNC Symbol;Acc:VGNC:31773]	ENSBTAG00000017263	.
ITGA6	12	24127636	missense_variant	Kapsiki		535043	integrin subunit alpha 6 [Source:VGNC Symbol;Acc:VGNC:30318]	ENSBTAG00000017266	.
ITGA6	12	24127739	missense_variant&splice_region_variant	Kapsiki		535043	integrin subunit alpha 6 [Source:VGNC Symbol;Acc:VGNC:30318]	ENSBTAG00000017266	.
VAPA	17	41926301	missense_variant	Kapsiki		516024	VAMP associated protein A [Source:VGNC Symbol;Acc:VGNC:36763]	ENSBTAG00000017279	.
MCF2L	4	86481908	missense_variant	Kapsiki		505595	MCF.2 cell line derived transforming sequence like [Source:VGNC Symbol;Acc:VGNC:31302]	ENSBTAG00000017289	.
MCF2L	4	86444135	missense_variant	Kapsiki		505595	MCF.2 cell line derived transforming sequence like [Source:VGNC Symbol;Acc:VGNC:31302]	ENSBTAG00000017289	.
	23	22770721	missense_variant	Kapsiki				ENSBTAG00000017316	.
	23	22776623	missense_variant	Kapsiki				ENSBTAG00000017316	.
HGFAC	26	115441964	missense_variant	Kapsiki		100139648	HGF activator [Source:VGNC Symbol;Acc:VGNC:53764]	ENSBTAG00000017335	.
PCDHGC3	27	52471038	missense_variant	Kapsiki		532241	protocadherin gamma subfamily A, 2 [Source:NCBI gene;Acc:539654]	ENSBTAG00000017349	.
PCDHGC3	27	52471038	missense_variant	Kapsiki		100125301	protocadherin gamma subfamily A, 2 [Source:NCBI gene;Acc:539654]	ENSBTAG00000017349	.
PCDHGC3	27	52471038	missense_variant	Kapsiki		521340	protocadherin gamma subfamily A, 2 [Source:NCBI gene;Acc:539654]	ENSBTAG00000017349	.
PCDHGC3	27	52471038	missense_variant	Kapsiki		539654	protocadherin gamma subfamily A, 2 [Source:NCBI gene;Acc:539654]	ENSBTAG00000017349	.
PCLO	24	37477564	missense_variant	Kapsiki		517284	piccolo presynaptic cytomatrix protein [Source:VGNC Symbol;Acc:VGNC:32633]	ENSBTAG00000017350	.
PCLO	24	37477536	missense_variant	Kapsiki		517284	piccolo presynaptic cytomatrix protein [Source:VGNC Symbol;Acc:VGNC:32633]	ENSBTAG00000017350	.
CLCA4	23	57505064	missense_variant	Kapsiki		507504	chloride channel accessory 4 [Source:VGNC Symbol;Acc:VGNC:54909]	ENSBTAG00000017357	.
LACTB	2	46918371	missense_variant	Kapsiki		614196	lactamase beta [Source:VGNC Symbol;Acc:VGNC:30764]	ENSBTAG00000017373	.
LACTB	2	46922855	missense_variant	Kapsiki		614196	lactamase beta [Source:VGNC Symbol;Acc:VGNC:30764]	ENSBTAG00000017373	.
GCN1	9	62504670	missense_variant	Kapsiki		536143	GCN1 activator of EIF2AK4 [Source:VGNC Symbol;Acc:VGNC:29292]	ENSBTAG00000017379	.
L3MBTL3	29	68213873	missense_variant	Kapsiki		524334	L3MBTL histone methyl-lysine binding protein 3 [Source:VGNC Symbol;Acc:VGNC:50640]	ENSBTAG00000017393	.
NYAP1	18	36067425	missense_variant	Kapsiki		788842	neuronal tyrosine phosphorylated phosphoinositide-3-kinase adaptor 1 [Source:VGNC Symbol;Acc:VGNC:32386]	ENSBTAG00000017456	.
CALCR	24	10819675	missense_variant	Kapsiki		613317	calcitonin receptor [Source:VGNC Symbol;Acc:VGNC:26704]	ENSBTAG00000017458	.
CALCR	24	10784069	inframe_insertion	Kapsiki		613317	calcitonin receptor [Source:VGNC Symbol;Acc:VGNC:26704]	ENSBTAG00000017458	.
PAXIP1	24	116935877	disruptive_inframe_deletion	Kapsiki		513213	PAX interacting protein 1 [Source:VGNC Symbol;Acc:VGNC:32602]	ENSBTAG00000017505	.
ZNF236	17	2355678	missense_variant	Kapsiki		535214	zinc finger protein 236 [Source:VGNC Symbol;Acc:VGNC:37231]	ENSBTAG00000017517	.
LRRC1	16	6596059	missense_variant	Kapsiki		506753	leucine rich repeat containing 1 [Source:VGNC Symbol;Acc:VGNC:30998]	ENSBTAG00000017533	.
CGN	23	19259825	missense_variant	Kapsiki		533725	cingulin [Source:VGNC Symbol;Acc:VGNC:27258]	ENSBTAG00000017564	.
SCFD1	14	41268617	frameshift_variant	Kapsiki		100140328	sec1 family domain containing 1 [Source:VGNC Symbol;Acc:VGNC:34330]	ENSBTAG00000017565	.
C20H5orf22	13	41990427	missense_variant	Kapsiki		529881	chromosome 20 C5orf22 homolog [Source:VGNC Symbol;Acc:VGNC:52670]	ENSBTAG00000017569	.
RAB13	23	16456867	missense_variant	Kapsiki		514541	RAB13, member RAS oncogene family [Source:VGNC Symbol;Acc:VGNC:33621]	ENSBTAG00000017604	.
MAP3K10	10	49612074	inframe_deletion	Kapsiki		781037	mitogen-activated protein kinase kinase kinase 10 [Source:VGNC Symbol;Acc:VGNC:57052]	ENSBTAG00000017618	.
MAP3K10	10	49612012	missense_variant	Kapsiki		781037	mitogen-activated protein kinase kinase kinase 10 [Source:VGNC Symbol;Acc:VGNC:57052]	ENSBTAG00000017618	.
MAP3K10	10	49612119	missense_variant	Kapsiki		781037	mitogen-activated protein kinase kinase kinase 10 [Source:VGNC Symbol;Acc:VGNC:57052]	ENSBTAG00000017618	.
SIVA1	14	69224374	missense_variant	Kapsiki		617931	SIVA1 apoptosis inducing factor [Source:VGNC Symbol;Acc:VGNC:34638]	ENSBTAG00000017622	.
SIVA1	14	69225178	missense_variant	Kapsiki		617931	SIVA1 apoptosis inducing factor [Source:VGNC Symbol;Acc:VGNC:34638]	ENSBTAG00000017622	.
	30	86325588	missense_variant	Kapsiki				ENSBTAG00000017660	.
HAS1	10	57710105	missense_variant	Kapsiki		282820	hyaluronan synthase 1 [Source:VGNC Symbol;Acc:VGNC:52197]	ENSBTAG00000017672	.
ATRNL1	19	35703118	splice_donor_variant&intron_variant	Kapsiki		504617	attractin like 1 [Source:VGNC Symbol;Acc:VGNC:55934]	ENSBTAG00000017709	.
C4BPB	8	4925012	missense_variant	Kapsiki		281652	complement component 4 binding protein beta [Source:VGNC Symbol;Acc:VGNC:26640]	ENSBTAG00000017714	.
EEF1AKNMT	8	39197716	missense_variant	Kapsiki		538472	eEF1A lysine and N-terminal methyltransferase [Source:VGNC Symbol;Acc:VGNC:31403]	ENSBTAG00000017721	.
F5	8	37160990	missense_variant	Kapsiki		280687	coagulation factor V [Source:VGNC Symbol;Acc:VGNC:28688]	ENSBTAG00000017722	.
HDAC4	23	118285315	missense_variant	Kapsiki		517559	histone deacetylase 4 [Source:VGNC Symbol;Acc:VGNC:50611]	ENSBTAG00000017764	.
GSTM1	23	33685353	missense_variant	Kapsiki		615537	Bos taurus glutathione S-transferase M1 (GSTM1), mRNA. [Source:RefSeq mRNA;Acc:NM_175825]	ENSBTAG00000017765	.
GSTM1	23	33685353	missense_variant	Kapsiki		615514	Bos taurus glutathione S-transferase M1 (GSTM1), mRNA. [Source:RefSeq mRNA;Acc:NM_175825]	ENSBTAG00000017765	.
GSTM1	23	33685353	missense_variant	Kapsiki		327709	Bos taurus glutathione S-transferase M1 (GSTM1), mRNA. [Source:RefSeq mRNA;Acc:NM_175825]	ENSBTAG00000017765	.
DMRT3	28	43581137	missense_variant	Kapsiki		506833	doublesex and mab-3 related transcription factor 3 [Source:VGNC Symbol;Acc:VGNC:28112]	ENSBTAG00000017800	.
	26	102571003	missense_variant	Kapsiki		781835	epididymis-specific alpha-mannosidase [Source:NCBI gene;Acc:781835]	ENSBTAG00000017829	.
	26	102575851	missense_variant	Kapsiki		781835	epididymis-specific alpha-mannosidase [Source:NCBI gene;Acc:781835]	ENSBTAG00000017829	.
	26	102572419	missense_variant	Kapsiki		781835	epididymis-specific alpha-mannosidase [Source:NCBI gene;Acc:781835]	ENSBTAG00000017829	.
	26	102572390	missense_variant	Kapsiki		781835	epididymis-specific alpha-mannosidase [Source:NCBI gene;Acc:781835]	ENSBTAG00000017829	.
	26	102569140	disruptive_inframe_deletion	Kapsiki		781835	epididymis-specific alpha-mannosidase [Source:NCBI gene;Acc:781835]	ENSBTAG00000017829	.
	26	102575977	missense_variant	Kapsiki		781835	epididymis-specific alpha-mannosidase [Source:NCBI gene;Acc:781835]	ENSBTAG00000017829	.
	26	102584632	missense_variant	Kapsiki		781835	epididymis-specific alpha-mannosidase [Source:NCBI gene;Acc:781835]	ENSBTAG00000017829	.
	26	102572311	missense_variant	Kapsiki		781835	epididymis-specific alpha-mannosidase [Source:NCBI gene;Acc:781835]	ENSBTAG00000017829	.
	26	102579373	splice_donor_variant&intron_variant	Kapsiki		781835	epididymis-specific alpha-mannosidase [Source:NCBI gene;Acc:781835]	ENSBTAG00000017829	.
	26	102575878	missense_variant	Kapsiki		781835	epididymis-specific alpha-mannosidase [Source:NCBI gene;Acc:781835]	ENSBTAG00000017829	.
	26	102572345	missense_variant	Kapsiki		781835	epididymis-specific alpha-mannosidase [Source:NCBI gene;Acc:781835]	ENSBTAG00000017829	.
	26	102580821	missense_variant	Kapsiki		781835	epididymis-specific alpha-mannosidase [Source:NCBI gene;Acc:781835]	ENSBTAG00000017829	.
	26	102584666	stop_gained&inframe_insertion	Kapsiki		781835	epididymis-specific alpha-mannosidase [Source:NCBI gene;Acc:781835]	ENSBTAG00000017829	.
	26	102579485	missense_variant	Kapsiki		781835	epididymis-specific alpha-mannosidase [Source:NCBI gene;Acc:781835]	ENSBTAG00000017829	.
	26	102580785	missense_variant	Kapsiki		781835	epididymis-specific alpha-mannosidase [Source:NCBI gene;Acc:781835]	ENSBTAG00000017829	.
TIAM1	1	4272108	missense_variant	Kapsiki			T cell lymphoma invasion and metastasis 1 [Source:VGNC Symbol;Acc:VGNC:56334]	ENSBTAG00000017839	.
STIL	23	98943770	missense_variant	Kapsiki		510012	STIL centriolar assembly protein [Source:VGNC Symbol;Acc:VGNC:35382]	ENSBTAG00000017844	.
ITM2C	12	118676621	missense_variant	Kapsiki		539959	integral membrane protein 2C [Source:VGNC Symbol;Acc:VGNC:30341]	ENSBTAG00000017855	.
ZNF304	10	64523045	missense_variant	Kapsiki		526123	zinc finger protein 304 [Source:VGNC Symbol;Acc:VGNC:52852]	ENSBTAG00000017872	.
CNOT4	24	99184287	missense_variant	Kapsiki		540891	CCR4-NOT transcription complex subunit 4 [Source:VGNC Symbol;Acc:VGNC:27519]	ENSBTAG00000017919	.
FRRS1L	28	98722736	missense_variant	Kapsiki		538492	ferric chelate reductase 1 like [Source:VGNC Symbol;Acc:VGNC:29119]	ENSBTAG00000017936	.
	30	58890428	missense_variant	Kapsiki				ENSBTAG00000017978	.
GLIS1	23	92739546	missense_variant	Kapsiki		541222	GLIS family zinc finger 1 [Source:VGNC Symbol;Acc:VGNC:29406]	ENSBTAG00000017986	.
EGLN2	10	50056221	missense_variant	Kapsiki		536763	egl-9 family hypoxia inducible factor 2 [Source:NCBI gene;Acc:536763]	ENSBTAG00000017996	.
PODXL2	15	59887365	missense_variant	Kapsiki		532521	podocalyxin like 2 [Source:VGNC Symbol;Acc:VGNC:33103]	ENSBTAG00000018031	.
RAB22A	5	57992671	inframe_insertion&splice_region_variant	Kapsiki		617385	RAB22A, member RAS oncogene family [Source:VGNC Symbol;Acc:VGNC:33629]	ENSBTAG00000018053	.
ZNF621	15	13335707	missense_variant	Kapsiki		530346	zinc finger protein 621 [Source:NCBI gene;Acc:530346]	ENSBTAG00000018057	.
ZNF621	15	13335705	stop_gained	Kapsiki		530346	zinc finger protein 621 [Source:NCBI gene;Acc:530346]	ENSBTAG00000018057	.
ZNF621	15	13333380	missense_variant	Kapsiki		530346	zinc finger protein 621 [Source:NCBI gene;Acc:530346]	ENSBTAG00000018057	.
ZNF621	15	13336347	missense_variant	Kapsiki		530346	zinc finger protein 621 [Source:NCBI gene;Acc:530346]	ENSBTAG00000018057	.
ZNF621	15	13335708	missense_variant	Kapsiki		530346	zinc finger protein 621 [Source:NCBI gene;Acc:530346]	ENSBTAG00000018057	.
KIAA1522	12	120884702	missense_variant	Kapsiki		788353	KIAA1522 [Source:VGNC Symbol;Acc:VGNC:30570]	ENSBTAG00000018062	.
ACVR2B	15	11854221	frameshift_variant	Kapsiki		282131	activin A receptor type 2B [Source:VGNC Symbol;Acc:VGNC:25596]	ENSBTAG00000018105	.
ACVR2B	15	11849506	missense_variant	Kapsiki		282131	activin A receptor type 2B [Source:VGNC Symbol;Acc:VGNC:25596]	ENSBTAG00000018105	.
ACVR2B	15	11853930	missense_variant	Kapsiki		282131	activin A receptor type 2B [Source:VGNC Symbol;Acc:VGNC:25596]	ENSBTAG00000018105	.
ACVR2B	15	11848832	missense_variant	Kapsiki		282131	activin A receptor type 2B [Source:VGNC Symbol;Acc:VGNC:25596]	ENSBTAG00000018105	.
SPATA18	26	67954034	missense_variant	Kapsiki		615729	spermatogenesis associated 18 [Source:VGNC Symbol;Acc:VGNC:35176]	ENSBTAG00000018106	.
AOAH	24	60716076	missense_variant	Kapsiki		768208	acyloxyacyl hydrolase [Source:VGNC Symbol;Acc:VGNC:25971]	ENSBTAG00000018119	.
VPS53	11	22185172	missense_variant	Kapsiki		512144	VPS53 subunit of GARP complex [Source:VGNC Symbol;Acc:VGNC:36829]	ENSBTAG00000018126	.
LAMA1	17	40004840	missense_variant	Kapsiki		506387	laminin subunit alpha 1 [Source:VGNC Symbol;Acc:VGNC:30769]	ENSBTAG00000018160	.
LAMA1	17	39976967	missense_variant	Kapsiki		506387	laminin subunit alpha 1 [Source:VGNC Symbol;Acc:VGNC:30769]	ENSBTAG00000018160	.
LAMA1	17	40003490	missense_variant	Kapsiki		506387	laminin subunit alpha 1 [Source:VGNC Symbol;Acc:VGNC:30769]	ENSBTAG00000018160	.
LAMA1	17	39956348	missense_variant	Kapsiki		506387	laminin subunit alpha 1 [Source:VGNC Symbol;Acc:VGNC:30769]	ENSBTAG00000018160	.
ITGB4	11	55858157	missense_variant	Kapsiki		506995	integrin subunit beta 4 [Source:VGNC Symbol;Acc:VGNC:30329]	ENSBTAG00000018169	.
PCDH8	4	10911546	missense_variant	Kapsiki		513346	protocadherin 8 [Source:VGNC Symbol;Acc:VGNC:32622]	ENSBTAG00000018179	.
CCDC8	10	53693899	missense_variant	Kapsiki		616838	coiled-coil domain containing 8 [Source:VGNC Symbol;Acc:VGNC:26917]	ENSBTAG00000018181	.
CCDC8	10	53693626	disruptive_inframe_deletion	Kapsiki		616838	coiled-coil domain containing 8 [Source:VGNC Symbol;Acc:VGNC:26917]	ENSBTAG00000018181	.
WDR43	3	70881768	missense_variant	Kapsiki		538915	WD repeat domain 43 [Source:VGNC Symbol;Acc:VGNC:36899]	ENSBTAG00000018196	.
NIPAL2	6	65989174	missense_variant	Kapsiki		781492	NIPA like domain containing 2 [Source:VGNC Symbol;Acc:VGNC:32082]	ENSBTAG00000018206	.
EPB41L5	12	71756100	missense_variant	Kapsiki		530941	erythrocyte membrane protein band 4.1 like 5 [Source:VGNC Symbol;Acc:VGNC:28525]	ENSBTAG00000018236	.
MYO16	4	84241148	missense_variant	Kapsiki		617611	myosin XVI [Source:VGNC Symbol;Acc:VGNC:53825]	ENSBTAG00000018237	.
RERE	8	45024677	inframe_deletion	Kapsiki		535394	arginine-glutamic acid dipeptide repeats [Source:VGNC Symbol;Acc:VGNC:33872]	ENSBTAG00000018272	.
VAMP5	3	49417108	missense_variant	Kapsiki		540406	vesicle associated membrane protein 5 [Source:VGNC Symbol;Acc:VGNC:36759]	ENSBTAG00000018285	.
SLC25A48	27	47274469	missense_variant	Kapsiki		515496	solute carrier family 25 member 48 [Source:VGNC Symbol;Acc:VGNC:34773]	ENSBTAG00000018287	.
SEC24A	27	46236440	missense_variant	Kapsiki		505089	SEC24 homolog A, COPII coat complex component [Source:VGNC Symbol;Acc:VGNC:34413]	ENSBTAG00000018322	.
PLAGL2	5	61688655	missense_variant	Kapsiki		522566	PLAG1 like zinc finger 2 [Source:VGNC Symbol;Acc:VGNC:32973]	ENSBTAG00000018334	.
ABRA	6	57828171	missense_variant	Kapsiki		539379	actin binding Rho activating protein [Source:VGNC Symbol;Acc:VGNC:25512]	ENSBTAG00000018352	.
SYT15	21	41783832	missense_variant	Kapsiki		529391	synaptotagmin 15 [Source:NCBI gene;Acc:529391]	ENSBTAG00000018356	.
SYT15	21	41783730	missense_variant	Kapsiki		529391	synaptotagmin 15 [Source:NCBI gene;Acc:529391]	ENSBTAG00000018356	.
SYT15	21	41780022	missense_variant	Kapsiki		529391	synaptotagmin 15 [Source:NCBI gene;Acc:529391]	ENSBTAG00000018356	.
CRLF3	11	18148513	missense_variant	Kapsiki		528033	cytokine receptor like factor 3 [Source:VGNC Symbol;Acc:VGNC:27718]	ENSBTAG00000018381	.
GLB1L2	7	83671676	missense_variant	Kapsiki		519145	galactosidase beta 1 like 2 [Source:VGNC Symbol;Acc:VGNC:54872]	ENSBTAG00000018390	.
GLB1L2	7	83644315	missense_variant	Kapsiki		519145	galactosidase beta 1 like 2 [Source:VGNC Symbol;Acc:VGNC:54872]	ENSBTAG00000018390	.
KIAA1217	5	25292626	missense_variant	Kapsiki		513129	KIAA1217 [Source:VGNC Symbol;Acc:VGNC:30566]	ENSBTAG00000018395	.
KIAA1217	5	25378007	missense_variant	Kapsiki		513129	KIAA1217 [Source:VGNC Symbol;Acc:VGNC:30566]	ENSBTAG00000018395	.
MYH15	1	53114799	missense_variant	Kapsiki		526674	myosin heavy chain 15 [Source:VGNC Symbol;Acc:VGNC:50161]	ENSBTAG00000018399	.
CCDC42	11	28265550	missense_variant	Kapsiki		536427	coiled-coil domain containing 42 [Source:VGNC Symbol;Acc:VGNC:26896]	ENSBTAG00000018416	.
SLC6A15	25	14511809	missense_variant	Kapsiki		281952	solute carrier family 6 member 15 [Source:VGNC Symbol;Acc:VGNC:34918]	ENSBTAG00000018432	.
GRIN3A	28	91433552	missense_variant	Kapsiki		100295209	glutamate ionotropic receptor NMDA type subunit 3A [Source:VGNC Symbol;Acc:VGNC:29650]	ENSBTAG00000018445	.
NUMA1	7	51654969	missense_variant	Kapsiki		513091	nuclear mitotic apparatus protein 1 [Source:VGNC Symbol;Acc:VGNC:32348]	ENSBTAG00000018449	.
NUMA1	7	51653414	missense_variant	Kapsiki		513091	nuclear mitotic apparatus protein 1 [Source:VGNC Symbol;Acc:VGNC:32348]	ENSBTAG00000018449	.
MARCO	12	70736411	missense_variant	Kapsiki		505632	macrophage receptor with collagenous structure [Source:VGNC Symbol;Acc:VGNC:31246]	ENSBTAG00000018473	.
AFF1	26	101949485	missense_variant	Kapsiki		781149	AF4/FMR2 family member 1 [Source:VGNC Symbol;Acc:VGNC:25710]	ENSBTAG00000018488	.
ICE1	13	67683535	missense_variant	Kapsiki		782502	interactor of little elongation complex ELL subunit 1 [Source:VGNC Symbol;Acc:VGNC:30026]	ENSBTAG00000018501	.
TUBA8	25	109385274	missense_variant	Kapsiki		768036	tubulin alpha 8 [Source:VGNC Symbol;Acc:VGNC:36504]	ENSBTAG00000018530	.
CDK5RAP1	5	62874972	missense_variant	Kapsiki		514086	CDK5 regulatory subunit associated protein 1 [Source:VGNC Symbol;Acc:VGNC:27130]	ENSBTAG00000018535	.
LRBA	9	6885857	missense_variant	Kapsiki		524279	LPS responsive beige-like anchor protein [Source:VGNC Symbol;Acc:VGNC:30972]	ENSBTAG00000018546	.
SLC7A1	4	30984784	missense_variant	Kapsiki		539465	solute carrier family 7 member 1 [Source:VGNC Symbol;Acc:VGNC:34924]	ENSBTAG00000018577	.
CBY2	4	15781649	missense_variant	Kapsiki		616053	chibby family member 2 [Source:VGNC Symbol;Acc:VGNC:35205]	ENSBTAG00000018580	.
NOL8	28	83944886	missense_variant	Kapsiki		767872	nucleolar protein 8 [Source:NCBI gene;Acc:767872]	ENSBTAG00000018613	.
NOL8	28	83942252	missense_variant	Kapsiki		767872	nucleolar protein 8 [Source:NCBI gene;Acc:767872]	ENSBTAG00000018613	.
NOL8	28	83943235	missense_variant	Kapsiki		767872	nucleolar protein 8 [Source:NCBI gene;Acc:767872]	ENSBTAG00000018613	.
UNC45A	14	21725633	missense_variant	Kapsiki		535692	unc-45 myosin chaperone A [Source:VGNC Symbol;Acc:VGNC:36667]	ENSBTAG00000018639	.
ATP13A5	1	74043363	missense_variant	Kapsiki		509596	ATPase 13A5 [Source:VGNC Symbol;Acc:VGNC:26281]	ENSBTAG00000018657	.
TNRC6C	11	54090404	missense_variant	Kapsiki		504217	trinucleotide repeat containing adaptor 6C [Source:VGNC Symbol;Acc:VGNC:36206]	ENSBTAG00000018658	.
TNRC6C	11	54082760	missense_variant	Kapsiki		504217	trinucleotide repeat containing adaptor 6C [Source:VGNC Symbol;Acc:VGNC:36206]	ENSBTAG00000018658	.
TNRC6C	11	54088746	disruptive_inframe_insertion	Kapsiki		504217	trinucleotide repeat containing adaptor 6C [Source:VGNC Symbol;Acc:VGNC:36206]	ENSBTAG00000018658	.
PPP6R2	25	119749270	missense_variant	Kapsiki		510764	protein phosphatase 6 regulatory subunit 2 [Source:VGNC Symbol;Acc:VGNC:33274]	ENSBTAG00000018660	.
GPRC5C	11	56974792	missense_variant	Kapsiki		535664	G protein-coupled receptor class C group 5 member C [Source:NCBI gene;Acc:535664]	ENSBTAG00000018663	.
TTF1	3	102451235	missense_variant&splice_region_variant	Kapsiki		524585	transcription termination factor 1 [Source:VGNC Symbol;Acc:VGNC:36483]	ENSBTAG00000018710	.
DENND4B	23	16492175	missense_variant	Kapsiki		508196	DENN domain containing 4B [Source:VGNC Symbol;Acc:VGNC:28000]	ENSBTAG00000018711	.
FBLIM1	8	51785546	missense_variant	Kapsiki		767833	filamin binding LIM protein 1 [Source:VGNC Symbol;Acc:VGNC:28880]	ENSBTAG00000018725	.
GOLIM4	1	99422703	missense_variant	Kapsiki		538532	golgi integral membrane protein 4 [Source:VGNC Symbol;Acc:VGNC:29490]	ENSBTAG00000018727	.
SLC22A12	22	42844618	missense_variant	Kapsiki		526067	solute carrier family 22 member 12 [Source:VGNC Symbol;Acc:VGNC:56280]	ENSBTAG00000018762	.
SLC22A12	22	42844620	inframe_insertion	Kapsiki		526067	solute carrier family 22 member 12 [Source:VGNC Symbol;Acc:VGNC:56280]	ENSBTAG00000018762	.
SLC22A12	22	42844615	frameshift_variant&missense_variant	Kapsiki		526067	solute carrier family 22 member 12 [Source:VGNC Symbol;Acc:VGNC:56280]	ENSBTAG00000018762	.
SLC22A12	22	42844616	missense_variant	Kapsiki		526067	solute carrier family 22 member 12 [Source:VGNC Symbol;Acc:VGNC:56280]	ENSBTAG00000018762	.
SLC22A12	22	42844619	frameshift_variant	Kapsiki		526067	solute carrier family 22 member 12 [Source:VGNC Symbol;Acc:VGNC:56280]	ENSBTAG00000018762	.
SLC22A12	22	42844622	missense_variant&splice_region_variant	Kapsiki		526067	solute carrier family 22 member 12 [Source:VGNC Symbol;Acc:VGNC:56280]	ENSBTAG00000018762	.
SLC22A12	22	42844604	disruptive_inframe_deletion	Kapsiki		526067	solute carrier family 22 member 12 [Source:VGNC Symbol;Acc:VGNC:56280]	ENSBTAG00000018762	.
NOP56	5	52519578	missense_variant	Kapsiki		404165	NOP56 ribonucleoprotein [Source:VGNC Symbol;Acc:VGNC:32169]	ENSBTAG00000018812	.
APC	2	1175419	missense_variant	Kapsiki		533233	APC regulator of WNT signaling pathway [Source:VGNC Symbol;Acc:VGNC:55103]	ENSBTAG00000018852	.
CTIF	17	48442487	missense_variant&splice_region_variant	Kapsiki		615119	cap binding complex dependent translation initiation factor [Source:VGNC Symbol;Acc:VGNC:27797]	ENSBTAG00000018901	.
DALRD3	15	50973475	missense_variant	Kapsiki		526885	DALR anticodon binding domain containing 3 [Source:VGNC Symbol;Acc:VGNC:27874]	ENSBTAG00000018913	.
EXOSC3	28	61887766	missense_variant	Kapsiki		533245	exosome component 3 [Source:VGNC Symbol;Acc:VGNC:28658]	ENSBTAG00000018925	.
	23	16449986	missense_variant	Kapsiki			40S ribosomal protein S25 [Source:UniProtKB/Swiss-Prot;Acc:Q56JX5]	ENSBTAG00000018987	.
PRKN	29	97955008	missense_variant	Kapsiki		530858	parkin RBR E3 ubiquitin protein ligase [Source:VGNC Symbol;Acc:VGNC:33342]	ENSBTAG00000018996	.
ARHGAP28	17	39888987	missense_variant&splice_region_variant	Kapsiki		530550	Rho GTPase activating protein 28 [Source:VGNC Symbol;Acc:VGNC:26086]	ENSBTAG00000019036	.
AATK	11	51575260	missense_variant	Kapsiki		511515	apoptosis associated tyrosine kinase [Source:VGNC Symbol;Acc:VGNC:25453]	ENSBTAG00000019049	.
AATK	11	51576127	missense_variant	Kapsiki		511515	apoptosis associated tyrosine kinase [Source:VGNC Symbol;Acc:VGNC:25453]	ENSBTAG00000019049	.
PSD4	3	46888702	missense_variant	Kapsiki		532237	pleckstrin and Sec7 domain containing 4 [Source:VGNC Symbol;Acc:VGNC:33433]	ENSBTAG00000019072	.
METAP1D	12	24488748	missense_variant	Kapsiki		533042	methionyl aminopeptidase type 1D, mitochondrial [Source:VGNC Symbol;Acc:VGNC:31396]	ENSBTAG00000019075	.
RAD51D	11	14983877	missense_variant	Kapsiki		529507	RAD51 paralog D [Source:VGNC Symbol;Acc:VGNC:33687]	ENSBTAG00000019082	.
RAD51D	11	14983553	missense_variant	Kapsiki		529507	RAD51 paralog D [Source:VGNC Symbol;Acc:VGNC:33687]	ENSBTAG00000019082	.
TELO2	18	1179186	missense_variant	Kapsiki		526097	telomere maintenance 2 [Source:VGNC Symbol;Acc:VGNC:35740]	ENSBTAG00000019086	.
NLE1	11	14958973	missense_variant	Kapsiki		509793	notchless homolog 1 [Source:VGNC Symbol;Acc:VGNC:32109]	ENSBTAG00000019094	.
CNTNAP1	11	42746704	missense_variant	Kapsiki		540997	contactin associated protein 1 [Source:VGNC Symbol;Acc:VGNC:27540]	ENSBTAG00000019097	.
IFT122	15	56292969	missense_variant	Kapsiki		536731	intraflagellar transport 122 [Source:VGNC Symbol;Acc:VGNC:30064]	ENSBTAG00000019121	.
EFCAB5	11	21191409	missense_variant	Kapsiki			EF-hand calcium binding domain 5 [Source:VGNC Symbol;Acc:VGNC:28345]	ENSBTAG00000019122	.
SCN7A	12	29897248	missense_variant	Kapsiki		507516	sodium voltage-gated channel alpha subunit 7 [Source:VGNC Symbol;Acc:VGNC:34353]	ENSBTAG00000019137	.
MOS	6	23299296	missense_variant	Kapsiki		444869	MOS proto-oncogene, serine/threonine kinase [Source:VGNC Symbol;Acc:VGNC:31563]	ENSBTAG00000019145	.
MRM3	11	22060934	missense_variant	Kapsiki		538817	mitochondrial rRNA methyltransferase 3 [Source:VGNC Symbol;Acc:VGNC:31607]	ENSBTAG00000019162	.
MRM3	11	22060933	missense_variant	Kapsiki		538817	mitochondrial rRNA methyltransferase 3 [Source:VGNC Symbol;Acc:VGNC:31607]	ENSBTAG00000019162	.
PAG12	22	37661238	missense_variant	Kapsiki		337906	pregnancy-associated glycoprotein 12 [Source:NCBI gene;Acc:337906]	ENSBTAG00000019173	.
SETD5	15	17138289	missense_variant	Kapsiki		532578	SET domain containing 5 [Source:VGNC Symbol;Acc:VGNC:52826]	ENSBTAG00000019193	.
SHLD2	21	41757293	missense_variant	Kapsiki		508335	shieldin complex subunit 2 [Source:VGNC Symbol;Acc:VGNC:28808]	ENSBTAG00000019194	.
SHLD2	21	41757324	missense_variant	Kapsiki		508335	shieldin complex subunit 2 [Source:VGNC Symbol;Acc:VGNC:28808]	ENSBTAG00000019194	.
SHLD2	21	41760976	missense_variant	Kapsiki		508335	shieldin complex subunit 2 [Source:VGNC Symbol;Acc:VGNC:28808]	ENSBTAG00000019194	.
TASOR2	5	42965644	missense_variant	Kapsiki		785666	transcription activation suppressor family member 2 [Source:VGNC Symbol;Acc:VGNC:28784]	ENSBTAG00000019197	.
TASOR2	5	42978111	missense_variant	Kapsiki		785666	transcription activation suppressor family member 2 [Source:VGNC Symbol;Acc:VGNC:28784]	ENSBTAG00000019197	.
KIF13A	16	39723803	missense_variant	Kapsiki		534832	kinesin family member 13A [Source:VGNC Symbol;Acc:VGNC:54226]	ENSBTAG00000019217	.
ITGA2	13	26007779	missense_variant	Kapsiki		281872	integrin subunit alpha 2 [Source:VGNC Symbol;Acc:VGNC:30313]	ENSBTAG00000019289	.
ITGA2	13	25980011	missense_variant	Kapsiki		281872	integrin subunit alpha 2 [Source:VGNC Symbol;Acc:VGNC:30313]	ENSBTAG00000019289	.
GRHPR	28	61562215	missense_variant	Kapsiki		504764	glyoxylate and hydroxypyruvate reductase [Source:VGNC Symbol;Acc:VGNC:29637]	ENSBTAG00000019299	.
GRHPR	28	61558316	missense_variant	Kapsiki		504764	glyoxylate and hydroxypyruvate reductase [Source:VGNC Symbol;Acc:VGNC:29637]	ENSBTAG00000019299	8:61558316
GRHPR	28	61560630	missense_variant	Kapsiki		504764	glyoxylate and hydroxypyruvate reductase [Source:VGNC Symbol;Acc:VGNC:29637]	ENSBTAG00000019299	.
TPMT	16	39442552	missense_variant	Kapsiki		511644	thiopurine S-methyltransferase [Source:VGNC Symbol;Acc:VGNC:36255]	ENSBTAG00000019300	.
BOLA-NC1	16	28549853	missense_variant	Kapsiki		510417	non-classical MHC class I antigen [Source:NCBI gene;Acc:510417]	ENSBTAG00000019386	.
ANO5	22	22641384	missense_variant	Kapsiki		100140158	anoctamin 5 [Source:VGNC Symbol;Acc:VGNC:25954]	ENSBTAG00000019394	.
ANO5	22	22641596	missense_variant	Kapsiki		100140158	anoctamin 5 [Source:VGNC Symbol;Acc:VGNC:25954]	ENSBTAG00000019394	.
CFAP100	15	60676458	missense_variant	Kapsiki		519687	cilia and flagella associated protein 100 [Source:VGNC Symbol;Acc:VGNC:27236]	ENSBTAG00000019402	.
	11	48238592	missense_variant	Kapsiki		616254	intercellular adhesion molecule 2 [Source:NCBI gene;Acc:616254]	ENSBTAG00000019432	.
	11	48248904	missense_variant	Kapsiki		616254	intercellular adhesion molecule 2 [Source:NCBI gene;Acc:616254]	ENSBTAG00000019432	.
	11	14811119	missense_variant	Kapsiki		521795	schlafen family member 11 [Source:NCBI gene;Acc:521795]	ENSBTAG00000019437	.
PROZ	4	86516372	missense_variant	Kapsiki		617946	protein Z, vitamin K dependent plasma glycoprotein [Source:VGNC Symbol;Acc:VGNC:33371]	ENSBTAG00000019440	.
PROZ	4	86516421	missense_variant	Kapsiki		617946	protein Z, vitamin K dependent plasma glycoprotein [Source:VGNC Symbol;Acc:VGNC:33371]	ENSBTAG00000019440	.
ZSCAN20	23	112330114	missense_variant	Kapsiki		538651	zinc finger and SCAN domain containing 20 [Source:VGNC Symbol;Acc:VGNC:37376]	ENSBTAG00000019555	.
MAPK12	25	119623418	missense_variant	Kapsiki		512943	mitogen-activated protein kinase 12 [Source:VGNC Symbol;Acc:VGNC:31215]	ENSBTAG00000019574	.
BLA-DQB	16	25674110	missense_variant	Kapsiki		539241	MHC class II antigen [Source:NCBI gene;Acc:539241]	ENSBTAG00000019588	.
BLA-DQB	16	25674290	missense_variant	Kapsiki		539241	MHC class II antigen [Source:NCBI gene;Acc:539241]	ENSBTAG00000019588	23:25674290
BLA-DQB	16	25674142	missense_variant	Kapsiki		539241	MHC class II antigen [Source:NCBI gene;Acc:539241]	ENSBTAG00000019588	.
BLA-DQB	16	25678559	missense_variant	Kapsiki		539241	MHC class II antigen [Source:NCBI gene;Acc:539241]	ENSBTAG00000019588	.
BLA-DQB	16	25678327	missense_variant	Kapsiki		539241	MHC class II antigen [Source:NCBI gene;Acc:539241]	ENSBTAG00000019588	.
SLCO1C1	25	89019038	missense_variant	Kapsiki		518047	solute carrier organic anion transporter family member 1C1 [Source:VGNC Symbol;Acc:VGNC:34950]	ENSBTAG00000019602	.
VASP	10	53112336	missense_variant	Kapsiki		514902	vasodilator stimulated phosphoprotein [Source:VGNC Symbol;Acc:VGNC:36769]	ENSBTAG00000019604	.
MAGI3	23	29705347	missense_variant	Kapsiki		532952	membrane associated guanylate kinase, WW and PDZ domain containing 3 [Source:VGNC Symbol;Acc:VGNC:31148]	ENSBTAG00000019611	.
OR10J4	23	10281444	missense_variant	Kapsiki	OR10J4	509261	olfactory receptor, family 10, subfamily J, member 3 [Source:NCBI gene;Acc:509261]	ENSBTAG00000019618	.
TPBGL	7	54462535	missense_variant	Kapsiki	TPBGL	786625	trophoblast glycoprotein like [Source:NCBI gene;Acc:786625]	ENSBTAG00000019622	.
PIDD1	22	50562174	missense_variant	Kapsiki		100137737	p53-induced death domain protein 1 [Source:VGNC Symbol;Acc:VGNC:32863]	ENSBTAG00000019634	.
EXT2	7	74235337	missense_variant	Kapsiki		281151	exostosin glycosyltransferase 2 [Source:VGNC Symbol;Acc:VGNC:28666]	ENSBTAG00000019644	.
CD163	25	101814999	missense_variant	Kapsiki		533844	CD163 molecule [Source:NCBI gene;Acc:533844]	ENSBTAG00000019669	.
PRRC2A	16	27661137	missense_variant	Kapsiki		538553	proline rich coiled-coil 2A [Source:VGNC Symbol;Acc:VGNC:33404]	ENSBTAG00000019682	.
NMRK1	28	51133882	missense_variant	Kapsiki		510456	nicotinamide riboside kinase 1 [Source:VGNC Symbol;Acc:VGNC:32135]	ENSBTAG00000019687	.
RCE1	22	44857641	frameshift_variant	Kapsiki		539539	Ras converting CAAX endopeptidase 1 [Source:VGNC Symbol;Acc:VGNC:33828]	ENSBTAG00000019696	.
COQ3	29	50387071	missense_variant	Kapsiki		540298	coenzyme Q3, methyltransferase [Source:VGNC Symbol;Acc:VGNC:27612]	ENSBTAG00000019729	.
ADGRL4	23	65756976	missense_variant&splice_region_variant	Kapsiki		535066	adhesion G protein-coupled receptor L4 [Source:VGNC Symbol;Acc:VGNC:25672]	ENSBTAG00000019733	.
ADGRL4	23	65769450	missense_variant	Kapsiki		535066	adhesion G protein-coupled receptor L4 [Source:VGNC Symbol;Acc:VGNC:25672]	ENSBTAG00000019733	.
LMF1	18	739766	missense_variant	Kapsiki		505124	lipase maturation factor 1 [Source:NCBI gene;Acc:505124]	ENSBTAG00000019745	.
BPIFA2B	5	62649379	missense_variant	Kapsiki		286881	BPI fold containing family A, member 2B [Source:NCBI gene;Acc:286881]	ENSBTAG00000019752	.
CIC	10	50987756	missense_variant	Kapsiki		538483	capicua transcriptional repressor [Source:VGNC Symbol;Acc:VGNC:27363]	ENSBTAG00000019785	.
PAFAH1B3	10	50981512	missense_variant	Kapsiki		282515	platelet activating factor acetylhydrolase 1b catalytic subunit 3 [Source:VGNC Symbol;Acc:VGNC:32551]	ENSBTAG00000019787	.
COL27A1	28	103493111	missense_variant	Kapsiki		513668	collagen type XXVII alpha 1 chain [Source:VGNC Symbol;Acc:VGNC:56941]	ENSBTAG00000019807	.
COL27A1	28	103493077	missense_variant	Kapsiki		513668	collagen type XXVII alpha 1 chain [Source:VGNC Symbol;Acc:VGNC:56941]	ENSBTAG00000019807	.
COL27A1	28	103479278	missense_variant	Kapsiki		513668	collagen type XXVII alpha 1 chain [Source:VGNC Symbol;Acc:VGNC:56941]	ENSBTAG00000019807	.
CCSER1	26	34328209	missense_variant	Kapsiki		616908	coiled-coil serine rich protein 1 [Source:VGNC Symbol;Acc:VGNC:26993]	ENSBTAG00000019808	.
CCSER1	26	34329142	missense_variant	Kapsiki		616908	coiled-coil serine rich protein 1 [Source:VGNC Symbol;Acc:VGNC:26993]	ENSBTAG00000019808	.
HAO1	5	50683439	missense_variant	Kapsiki		533957	hydroxyacid oxidase 1 [Source:VGNC Symbol;Acc:VGNC:55050]	ENSBTAG00000019811	.
MRPL46	14	19483998	missense_variant	Kapsiki		540720	mitochondrial ribosomal protein L46 [Source:VGNC Symbol;Acc:VGNC:31641]	ENSBTAG00000019830	.
SLC14A1	17	45445847	missense_variant	Kapsiki		493988	solute carrier family 14 member 1 [Source:VGNC Symbol;Acc:VGNC:53653]	ENSBTAG00000019870	.
SLC14A1	17	45453015	missense_variant	Kapsiki		493988	solute carrier family 14 member 1 [Source:VGNC Symbol;Acc:VGNC:53653]	ENSBTAG00000019870	.
DOCK7	23	82960871	missense_variant	Kapsiki		537464	dedicator of cytokinesis 7 [Source:VGNC Symbol;Acc:VGNC:28161]	ENSBTAG00000019877	.
PKD1L3	10	39088545	missense_variant	Kapsiki		100138604	polycystin 1 like 3, transient receptor potential channel interacting [Source:VGNC Symbol;Acc:VGNC:32934]	ENSBTAG00000019884	.
BORA	4	47502947	missense_variant	Kapsiki		514162	BORA aurora kinase A activator [Source:VGNC Symbol;Acc:VGNC:26541]	ENSBTAG00000019886	.
GSN	28	110703764	missense_variant	Kapsiki		535077	gelsolin [Source:VGNC Symbol;Acc:VGNC:29680]	ENSBTAG00000019915	.
SCGN	16	32215532	missense_variant	Kapsiki		618206	secretagogin, EF-hand calcium binding protein [Source:VGNC Symbol;Acc:VGNC:34337]	ENSBTAG00000019926	.
ASXL2	3	73645366	missense_variant	Kapsiki		100140419	ASXL transcriptional regulator 2 [Source:VGNC Symbol;Acc:VGNC:26229]	ENSBTAG00000019983	.
	12	91270453	missense_variant	Kapsiki				ENSBTAG00000019994	.
	12	91270040	missense_variant	Kapsiki				ENSBTAG00000019994	.
FAM13B	27	49433992	missense_variant	Kapsiki		540987	family with sequence similarity 13 member B [Source:VGNC Symbol;Acc:VGNC:55222]	ENSBTAG00000020041	.
TMC4	10	63231993	missense_variant	Kapsiki		512610	transmembrane channel like 4 [Source:VGNC Symbol;Acc:VGNC:35920]	ENSBTAG00000020062	.
	2	30086446	missense_variant	Kapsiki		617811	Rho GTPase activating protein 11A [Source:NCBI gene;Acc:617811]	ENSBTAG00000020100	.
AP2M1	1	82975068	missense_variant	Kapsiki		517446	adaptor related protein complex 2 subunit mu 1 [Source:VGNC Symbol;Acc:VGNC:25985]	ENSBTAG00000020106	.
JSP.1	16	28666339	missense_variant	Kapsiki		100126048	Bos taurus uncharacterized protein 100125016 (LOC100125916), mRNA. [Source:RefSeq mRNA;Acc:NM_001105487]	ENSBTAG00000020116	23:28666339
JSP.1	16	28666339	missense_variant	Kapsiki		100125916	Bos taurus uncharacterized protein 100125016 (LOC100125916), mRNA. [Source:RefSeq mRNA;Acc:NM_001105487]	ENSBTAG00000020116	23:28666339
JSP.1	16	28666339	missense_variant	Kapsiki		407173	Bos taurus uncharacterized protein 100125016 (LOC100125916), mRNA. [Source:RefSeq mRNA;Acc:NM_001105487]	ENSBTAG00000020116	23:28666339
JSP.1	16	28665256	missense_variant	Kapsiki		100126048	Bos taurus uncharacterized protein 100125016 (LOC100125916), mRNA. [Source:RefSeq mRNA;Acc:NM_001105487]	ENSBTAG00000020116	.
JSP.1	16	28665256	missense_variant	Kapsiki		100125916	Bos taurus uncharacterized protein 100125016 (LOC100125916), mRNA. [Source:RefSeq mRNA;Acc:NM_001105487]	ENSBTAG00000020116	.
JSP.1	16	28665256	missense_variant	Kapsiki		407173	Bos taurus uncharacterized protein 100125016 (LOC100125916), mRNA. [Source:RefSeq mRNA;Acc:NM_001105487]	ENSBTAG00000020116	.
JSP.1	16	28666892	missense_variant	Kapsiki		100126048	Bos taurus uncharacterized protein 100125016 (LOC100125916), mRNA. [Source:RefSeq mRNA;Acc:NM_001105487]	ENSBTAG00000020116	.
JSP.1	16	28666892	missense_variant	Kapsiki		100125916	Bos taurus uncharacterized protein 100125016 (LOC100125916), mRNA. [Source:RefSeq mRNA;Acc:NM_001105487]	ENSBTAG00000020116	.
JSP.1	16	28666892	missense_variant	Kapsiki		407173	Bos taurus uncharacterized protein 100125016 (LOC100125916), mRNA. [Source:RefSeq mRNA;Acc:NM_001105487]	ENSBTAG00000020116	.
JSP.1	16	28666405	missense_variant	Kapsiki		100126048	Bos taurus uncharacterized protein 100125016 (LOC100125916), mRNA. [Source:RefSeq mRNA;Acc:NM_001105487]	ENSBTAG00000020116	.
JSP.1	16	28666405	missense_variant	Kapsiki		100125916	Bos taurus uncharacterized protein 100125016 (LOC100125916), mRNA. [Source:RefSeq mRNA;Acc:NM_001105487]	ENSBTAG00000020116	.
JSP.1	16	28666405	missense_variant	Kapsiki		407173	Bos taurus uncharacterized protein 100125016 (LOC100125916), mRNA. [Source:RefSeq mRNA;Acc:NM_001105487]	ENSBTAG00000020116	.
JSP.1	16	28664147	missense_variant	Kapsiki		100126048	Bos taurus uncharacterized protein 100125016 (LOC100125916), mRNA. [Source:RefSeq mRNA;Acc:NM_001105487]	ENSBTAG00000020116	23:28664147
JSP.1	16	28664147	missense_variant	Kapsiki		100125916	Bos taurus uncharacterized protein 100125016 (LOC100125916), mRNA. [Source:RefSeq mRNA;Acc:NM_001105487]	ENSBTAG00000020116	23:28664147
JSP.1	16	28664147	missense_variant	Kapsiki		407173	Bos taurus uncharacterized protein 100125016 (LOC100125916), mRNA. [Source:RefSeq mRNA;Acc:NM_001105487]	ENSBTAG00000020116	23:28664147
USP16	1	7144227	missense_variant	Kapsiki		519992	ubiquitin specific peptidase 16 [Source:VGNC Symbol;Acc:VGNC:52842]	ENSBTAG00000020122	.
CER1	28	29471649	missense_variant	Kapsiki		508019	cerberus 1, DAN family BMP antagonist [Source:VGNC Symbol;Acc:VGNC:27221]	ENSBTAG00000020140	.
CER1	28	29471451	missense_variant	Kapsiki		508019	cerberus 1, DAN family BMP antagonist [Source:VGNC Symbol;Acc:VGNC:27221]	ENSBTAG00000020140	.
CER1	28	29473997	missense_variant	Kapsiki		508019	cerberus 1, DAN family BMP antagonist [Source:VGNC Symbol;Acc:VGNC:27221]	ENSBTAG00000020140	.
FREM1	28	29452870	missense_variant	Kapsiki		508018	FRAS1 related extracellular matrix 1 [Source:VGNC Symbol;Acc:VGNC:29110]	ENSBTAG00000020141	.
ZNFX1	5	77368285	missense_variant	Kapsiki		539807	zinc finger NFX1-type containing 1 [Source:VGNC Symbol;Acc:VGNC:37357]	ENSBTAG00000020166	.
FAM72A	8	3987290	missense_variant	Kapsiki		616965	family with sequence similarity 72 member A [Source:NCBI gene;Acc:616965]	ENSBTAG00000020227	.
RIMS1	29	11570620	missense_variant	Kapsiki		534114	regulating synaptic membrane exocytosis 1 [Source:VGNC Symbol;Acc:VGNC:53801]	ENSBTAG00000020238	.
ADCYAP1R1	24	65268050	frameshift_variant&stop_lost	Kapsiki		319095	ADCYAP receptor type I [Source:VGNC Symbol;Acc:VGNC:25652]	ENSBTAG00000020247	.
ADCYAP1R1	24	65268059	frameshift_variant	Kapsiki		319095	ADCYAP receptor type I [Source:VGNC Symbol;Acc:VGNC:25652]	ENSBTAG00000020247	.
CDH26	5	56562601	missense_variant	Kapsiki		617096	cadherin 26 [Source:VGNC Symbol;Acc:VGNC:27102]	ENSBTAG00000020261	.
DUSP5	19	31063768	missense_variant	Kapsiki		507061	dual specificity phosphatase 5 [Source:VGNC Symbol;Acc:VGNC:28261]	ENSBTAG00000020283	.
FEZF2	15	38928563	disruptive_inframe_deletion	Kapsiki		613683	FEZ family zinc finger 2 [Source:VGNC Symbol;Acc:VGNC:28960]	ENSBTAG00000020302	.
TOR1A	3	100204766	missense_variant	Kapsiki		533699	torsin family 1 member A [Source:VGNC Symbol;Acc:VGNC:36223]	ENSBTAG00000020305	.
EIF4G2	7	41871176	missense_variant	Kapsiki		286870	eukaryotic translation initiation factor 4 gamma 2 [Source:VGNC Symbol;Acc:VGNC:28416]	ENSBTAG00000020308	.
USP20	3	100252567	missense_variant	Kapsiki		505839	ubiquitin specific peptidase 20 [Source:VGNC Symbol;Acc:VGNC:36715]	ENSBTAG00000020311	.
DENND5B	25	78581107	missense_variant	Kapsiki		516544	DENN domain containing 5B [Source:VGNC Symbol;Acc:VGNC:28002]	ENSBTAG00000020315	.
FAM161B	2	85324278	missense_variant	Kapsiki		107131178	FAM161 centrosomal protein B [Source:VGNC Symbol;Acc:VGNC:28743]	ENSBTAG00000020329	.
MYOC	8	39098975	frameshift_variant	Kapsiki		281342	myocilin [Source:VGNC Symbol;Acc:VGNC:31833]	ENSBTAG00000020342	.
MYOC	8	39098783	missense_variant	Kapsiki		281342	myocilin [Source:VGNC Symbol;Acc:VGNC:31833]	ENSBTAG00000020342	.
GON4L	23	14955061	missense_variant	Kapsiki		526125	gon-4-like (C. elegans) [Source:NCBI gene;Acc:526125]	ENSBTAG00000020356	.
GON4L	23	14961071	missense_variant	Kapsiki		526125	gon-4-like (C. elegans) [Source:NCBI gene;Acc:526125]	ENSBTAG00000020356	.
TBL3	18	1532997	missense_variant	Kapsiki		618429	transducin beta like 3 [Source:VGNC Symbol;Acc:VGNC:35659]	ENSBTAG00000020366	.
NOXO1	18	1536401	missense_variant	Kapsiki		516233	NADPH oxidase organizer 1 [Source:VGNC Symbol;Acc:VGNC:32187]	ENSBTAG00000020369	.
FCF1	2	85994708	missense_variant	Kapsiki		508270	FCF1 rRNA-processing protein [Source:VGNC Symbol;Acc:VGNC:28933]	ENSBTAG00000020381	.
TDRD9	14	68551305	missense_variant	Kapsiki		525070	tudor domain containing 9 [Source:VGNC Symbol;Acc:VGNC:35722]	ENSBTAG00000020402	.
FTCD	1	145859109	missense_variant	Kapsiki		535816	formimidoyltransferase cyclodeaminase [Source:VGNC Symbol;Acc:VGNC:29137]	ENSBTAG00000020404	.
FTCD	1	145861129	missense_variant	Kapsiki		535816	formimidoyltransferase cyclodeaminase [Source:VGNC Symbol;Acc:VGNC:29137]	ENSBTAG00000020404	.
EP400	9	45133425	missense_variant	Kapsiki		538310	E1A binding protein p400 [Source:VGNC Symbol;Acc:VGNC:28517]	ENSBTAG00000020423	.
C18H19orf12	10	40319823	missense_variant	Kapsiki		533209	chromosome 18 C19orf12 homolog [Source:NCBI gene;Acc:533209]	ENSBTAG00000020434	.
VSIG10L	10	57419562	frameshift_variant	Kapsiki		786345	V-set and immunoglobulin domain containing 10 like [Source:VGNC Symbol;Acc:VGNC:36839]	ENSBTAG00000020447	.
VSIG10L	10	57419562	frameshift_variant	Kapsiki		617210	V-set and immunoglobulin domain containing 10 like [Source:VGNC Symbol;Acc:VGNC:36839]	ENSBTAG00000020447	.
TGFB1	10	50491105	frameshift_variant	Kapsiki		282089	transforming growth factor beta 1 [Source:VGNC Symbol;Acc:VGNC:35800]	ENSBTAG00000020457	.
TMED8	2	88553385	missense_variant	Kapsiki		614106	transmembrane p24 trafficking protein family member 8 [Source:VGNC Symbol;Acc:VGNC:35939]	ENSBTAG00000020469	.
C17H12orf65	9	52320594	missense_variant	Kapsiki		507595	chromosome 17 C12orf65 homolog [Source:VGNC Symbol;Acc:VGNC:52646]	ENSBTAG00000020503	.
EPHA10	23	108190277	missense_variant	Kapsiki		540439	EPH receptor A10 [Source:VGNC Symbol;Acc:VGNC:28533]	ENSBTAG00000020510	.
	14	8264956	missense_variant	Kapsiki		781793	family with sequence similarity 169 member B [Source:NCBI gene;Acc:781793]	ENSBTAG00000020514	21:8264956
SLC10A5	6	80891034	missense_variant	Kapsiki		104968462	solute carrier family 10 member 5 [Source:VGNC Symbol;Acc:VGNC:34662]	ENSBTAG00000020523	.
SLC10A5	6	80891923	missense_variant	Kapsiki		104968462	solute carrier family 10 member 5 [Source:VGNC Symbol;Acc:VGNC:34662]	ENSBTAG00000020523	.
HERC6	26	36332357	missense_variant	Kapsiki		527520	HECT and RLD domain containing E3 ubiquitin protein ligase family member 6 [Source:VGNC Symbol;Acc:VGNC:29815]	ENSBTAG00000020536	.
PRDM2	8	53832724	missense_variant	Kapsiki		789222	PR/SET domain 2 [Source:VGNC Symbol;Acc:VGNC:33295]	ENSBTAG00000020552	.
DDX59	8	79316372	missense_variant	Kapsiki		514901	DEAD-box helicase 59 [Source:VGNC Symbol;Acc:VGNC:27980]	ENSBTAG00000020563	.
BCR	9	71793972	missense_variant	Kapsiki		789892	BCR activator of RhoGEF and GTPase [Source:VGNC Symbol;Acc:VGNC:56808]	ENSBTAG00000020566	.
CACNA2D1	24	38652142	missense_variant	Kapsiki		282608	calcium voltage-gated channel auxiliary subunit alpha2delta 1 [Source:VGNC Symbol;Acc:VGNC:26679]	ENSBTAG00000020569	.
FBXO7	25	71105175	missense_variant	Kapsiki		508235	F-box protein 7 [Source:VGNC Symbol;Acc:VGNC:28919]	ENSBTAG00000020634	.
FBXO7	25	71105112	missense_variant	Kapsiki		508235	F-box protein 7 [Source:VGNC Symbol;Acc:VGNC:28919]	ENSBTAG00000020634	.
ZDHHC13	22	25788680	missense_variant	Kapsiki		514176	zinc finger DHHC-type containing 13 [Source:VGNC Symbol;Acc:VGNC:37128]	ENSBTAG00000020642	.
BAZ2B	12	36932865	missense_variant	Kapsiki		535498	bromodomain adjacent to zinc finger domain 2B [Source:VGNC Symbol;Acc:VGNC:55328]	ENSBTAG00000020654	.
	4	56098013	missense_variant	Kapsiki				ENSBTAG00000020684	.
PIK3C2G	25	91571650	missense_variant	Kapsiki		513301	phosphatidylinositol-4-phosphate 3-kinase catalytic subunit type 2 gamma [Source:VGNC Symbol;Acc:VGNC:32887]	ENSBTAG00000020715	.
C7H1orf35	27	2997900	missense_variant	Kapsiki		506656	chromosome 7 C1orf35 homolog [Source:VGNC Symbol;Acc:VGNC:52731]	ENSBTAG00000020720	.
MRPL55	27	2996532	missense_variant	Kapsiki		506657	mitochondrial ribosomal protein L55 [Source:VGNC Symbol;Acc:VGNC:31650]	ENSBTAG00000020721	.
PRRG4	7	63525119	missense_variant	Kapsiki		616767	proline rich and Gla domain 4 [Source:VGNC Symbol;Acc:VGNC:33409]	ENSBTAG00000020731	.
SELP	8	37261170	missense_variant	Kapsiki		281486	selectin P [Source:VGNC Symbol;Acc:VGNC:34424]	ENSBTAG00000020755	.
SLC18A1	28	67271092	missense_variant	Kapsiki		617708	solute carrier family 18 member A1 [Source:VGNC Symbol;Acc:VGNC:34705]	ENSBTAG00000020788	.
SLC18A1	28	67254936	missense_variant	Kapsiki		617708	solute carrier family 18 member A1 [Source:VGNC Symbol;Acc:VGNC:34705]	ENSBTAG00000020788	.
BEND7	5	28190278	missense_variant	Kapsiki		504404	BEN domain containing 7 [Source:VGNC Symbol;Acc:VGNC:26470]	ENSBTAG00000020800	.
HELB	25	47489874	missense_variant	Kapsiki		614572	DNA helicase B [Source:VGNC Symbol;Acc:VGNC:29804]	ENSBTAG00000020806	.
B3GAT2	29	10070250	frameshift_variant	Kapsiki		541595	beta-1,3-glucuronyltransferase 2 [Source:VGNC Symbol;Acc:VGNC:26377]	ENSBTAG00000020817	.
YY1	14	65168279	disruptive_inframe_deletion	Kapsiki		534353	YY1 transcription factor [Source:VGNC Symbol;Acc:VGNC:55896]	ENSBTAG00000020819	.
MEGF6	8	49528310	missense_variant	Kapsiki		616459	multiple EGF like domains 6 [Source:VGNC Symbol;Acc:VGNC:58605]	ENSBTAG00000020839	.
MEGF6	8	49529085	missense_variant	Kapsiki		616459	multiple EGF like domains 6 [Source:VGNC Symbol;Acc:VGNC:58605]	ENSBTAG00000020839	.
MEGF6	8	49527147	missense_variant	Kapsiki		616459	multiple EGF like domains 6 [Source:VGNC Symbol;Acc:VGNC:58605]	ENSBTAG00000020839	.
MEGF6	8	49536114	missense_variant	Kapsiki		616459	multiple EGF like domains 6 [Source:VGNC Symbol;Acc:VGNC:58605]	ENSBTAG00000020839	.
MEGF6	8	49529839	missense_variant	Kapsiki		616459	multiple EGF like domains 6 [Source:VGNC Symbol;Acc:VGNC:58605]	ENSBTAG00000020839	.
MEGF6	8	49523395	missense_variant	Kapsiki		616459	multiple EGF like domains 6 [Source:VGNC Symbol;Acc:VGNC:58605]	ENSBTAG00000020839	.
MEGF6	8	49523403	missense_variant	Kapsiki		616459	multiple EGF like domains 6 [Source:VGNC Symbol;Acc:VGNC:58605]	ENSBTAG00000020839	.
MUL1	12	132121670	missense_variant	Kapsiki		508406	mitochondrial E3 ubiquitin protein ligase 1 [Source:VGNC Symbol;Acc:VGNC:31760]	ENSBTAG00000020850	.
CHST12	18	40823827	missense_variant	Kapsiki		513030	carbohydrate sulfotransferase 12 [Source:VGNC Symbol;Acc:VGNC:27340]	ENSBTAG00000020898	.
CPNE8	25	42299875	missense_variant&splice_region_variant	Kapsiki		535744	copine 8 [Source:VGNC Symbol;Acc:VGNC:27664]	ENSBTAG00000020914	.
CTU2	10	13938407	missense_variant	Kapsiki		614194	cytosolic thiouridylase subunit 2 [Source:VGNC Symbol;Acc:VGNC:27824]	ENSBTAG00000020943	.
PIEZO1	10	13953567	missense_variant	Kapsiki		789183	piezo type mechanosensitive ion channel component 1 [Source:VGNC Symbol;Acc:VGNC:32864]	ENSBTAG00000020944	.
MPPED2	7	61161661	missense_variant	Kapsiki		540914	metallophosphoesterase domain containing 2 [Source:VGNC Symbol;Acc:VGNC:31588]	ENSBTAG00000020956	.
NGFR	11	37111938	disruptive_inframe_deletion	Kapsiki		353110	nerve growth factor receptor [Source:VGNC Symbol;Acc:VGNC:32062]	ENSBTAG00000020979	.
KIZ	5	40555655	missense_variant	Kapsiki		513688	kizuna centrosomal protein [Source:VGNC Symbol;Acc:VGNC:30620]	ENSBTAG00000020988	.
MACF1	23	106732553	missense_variant	Kapsiki		506730	microtubule actin crosslinking factor 1 [Source:VGNC Symbol;Acc:VGNC:55610]	ENSBTAG00000021024	.
MACF1	23	106676325	missense_variant	Kapsiki		506730	microtubule actin crosslinking factor 1 [Source:VGNC Symbol;Acc:VGNC:55610]	ENSBTAG00000021024	.
MACF1	23	106712798	missense_variant	Kapsiki		506730	microtubule actin crosslinking factor 1 [Source:VGNC Symbol;Acc:VGNC:55610]	ENSBTAG00000021024	.
MACF1	23	106705194	missense_variant	Kapsiki		506730	microtubule actin crosslinking factor 1 [Source:VGNC Symbol;Acc:VGNC:55610]	ENSBTAG00000021024	.
MACF1	23	106709794	missense_variant	Kapsiki		506730	microtubule actin crosslinking factor 1 [Source:VGNC Symbol;Acc:VGNC:55610]	ENSBTAG00000021024	.
MACF1	23	106683367	missense_variant	Kapsiki		506730	microtubule actin crosslinking factor 1 [Source:VGNC Symbol;Acc:VGNC:55610]	ENSBTAG00000021024	.
PRR5L	7	66865087	missense_variant	Kapsiki		505048	proline rich 5 like [Source:VGNC Symbol;Acc:VGNC:33401]	ENSBTAG00000021029	.
KIAA1549	24	102567668	missense_variant	Kapsiki		512679	KIAA1549 [Source:VGNC Symbol;Acc:VGNC:59342]	ENSBTAG00000021073	.
KIAA1549	24	102567067	missense_variant	Kapsiki		512679	KIAA1549 [Source:VGNC Symbol;Acc:VGNC:59342]	ENSBTAG00000021073	.
NUP160	7	77565007	missense_variant	Kapsiki		540111	nucleoporin 160 [Source:VGNC Symbol;Acc:VGNC:32353]	ENSBTAG00000021125	.
NUP160	7	77565698	missense_variant	Kapsiki		540111	nucleoporin 160 [Source:VGNC Symbol;Acc:VGNC:32353]	ENSBTAG00000021125	.
TENM3	20	13727657	missense_variant	Kapsiki		511615	teneurin transmembrane protein 3 [Source:VGNC Symbol;Acc:VGNC:35743]	ENSBTAG00000021133	.
RMI1	28	77243606	missense_variant	Kapsiki		614063	RecQ mediated genome instability 1 [Source:VGNC Symbol;Acc:VGNC:59200]	ENSBTAG00000021135	.
ADAMTS14	21	26920746	missense_variant	Kapsiki		510214	ADAM metallopeptidase with thrombospondin type 1 motif 14 [Source:VGNC Symbol;Acc:VGNC:25618]	ENSBTAG00000021177	.
ADAMTS14	21	26906011	missense_variant	Kapsiki		510214	ADAM metallopeptidase with thrombospondin type 1 motif 14 [Source:VGNC Symbol;Acc:VGNC:25618]	ENSBTAG00000021177	.
ADAMTS14	21	26914708	missense_variant	Kapsiki		510214	ADAM metallopeptidase with thrombospondin type 1 motif 14 [Source:VGNC Symbol;Acc:VGNC:25618]	ENSBTAG00000021177	.
CDH2	17	28837022	missense_variant&splice_region_variant	Kapsiki		281062	cadherin 2 [Source:VGNC Symbol;Acc:VGNC:27098]	ENSBTAG00000021190	.
HECW1	24	77662796	missense_variant	Kapsiki		514243	HECT, C2 and WW domain containing E3 ubiquitin protein ligase 1 [Source:VGNC Symbol;Acc:VGNC:55052]	ENSBTAG00000021216	.
HECW1	24	77663304	missense_variant	Kapsiki		514243	HECT, C2 and WW domain containing E3 ubiquitin protein ligase 1 [Source:VGNC Symbol;Acc:VGNC:55052]	ENSBTAG00000021216	.
ZSWIM6	13	18052397	disruptive_inframe_insertion	Kapsiki		538841	zinc finger SWIM-type containing 6 [Source:VGNC Symbol;Acc:VGNC:37386]	ENSBTAG00000021224	.
DST	16	3661124	missense_variant	Kapsiki	DST	535297	dystonin [Source:NCBI gene;Acc:535297]	ENSBTAG00000021237	.
C25H7orf26	18	38419898	missense_variant	Kapsiki		517505	chromosome 25 C7orf26 homolog [Source:VGNC Symbol;Acc:VGNC:52689]	ENSBTAG00000021248	.
RIPK4	1	142012878	missense_variant	Kapsiki		508668	receptor interacting serine/threonine kinase 4 [Source:VGNC Symbol;Acc:VGNC:33983]	ENSBTAG00000021251	.
GALNT11	24	114579241	missense_variant	Kapsiki		534904	polypeptide N-acetylgalactosaminyltransferase 11 [Source:VGNC Symbol;Acc:VGNC:29224]	ENSBTAG00000021260	.
UMODL1	1	142372767	missense_variant	Kapsiki		524189	uromodulin like 1 [Source:VGNC Symbol;Acc:VGNC:52839]	ENSBTAG00000021270	.
UMODL1	1	142365267	missense_variant	Kapsiki		524189	uromodulin like 1 [Source:VGNC Symbol;Acc:VGNC:52839]	ENSBTAG00000021270	.
UMODL1	1	142365367	missense_variant	Kapsiki		524189	uromodulin like 1 [Source:VGNC Symbol;Acc:VGNC:52839]	ENSBTAG00000021270	.
UMODL1	1	142365279	missense_variant	Kapsiki		524189	uromodulin like 1 [Source:VGNC Symbol;Acc:VGNC:52839]	ENSBTAG00000021270	.
TMPRSS3	1	142668391	missense_variant	Kapsiki		537914	transmembrane serine protease 3 [Source:VGNC Symbol;Acc:VGNC:36141]	ENSBTAG00000021280	.
TMPRSS3	1	142673841	missense_variant	Kapsiki		537914	transmembrane serine protease 3 [Source:VGNC Symbol;Acc:VGNC:36141]	ENSBTAG00000021280	.
TP53BP1	14	55176006	missense_variant	Kapsiki		509111	tumor protein p53 binding protein 1 [Source:VGNC Symbol;Acc:VGNC:36232]	ENSBTAG00000021304	.
SBF1	25	119766279	missense_variant	Kapsiki		510349	SET binding factor 1 [Source:VGNC Symbol;Acc:VGNC:34305]	ENSBTAG00000021337	.
	16	15025852	frameshift_variant	Kapsiki				ENSBTAG00000021359	.
	16	15025868	frameshift_variant	Kapsiki				ENSBTAG00000021359	.
	16	15025850	missense_variant	Kapsiki				ENSBTAG00000021359	.
CDHR3	24	47099185	missense_variant	Kapsiki		786198	cadherin related family member 3 [Source:VGNC Symbol;Acc:VGNC:27110]	ENSBTAG00000021365	.
CDHR3	24	47099200	missense_variant	Kapsiki		786198	cadherin related family member 3 [Source:VGNC Symbol;Acc:VGNC:27110]	ENSBTAG00000021365	.
CDHR3	24	47097306	missense_variant	Kapsiki		786198	cadherin related family member 3 [Source:VGNC Symbol;Acc:VGNC:27110]	ENSBTAG00000021365	.
DAAM2	16	13788859	splice_donor_variant&intron_variant	Kapsiki		783665	dishevelled associated activator of morphogenesis 2 [Source:VGNC Symbol;Acc:VGNC:27863]	ENSBTAG00000021381	.
DAAM2	16	13813409	frameshift_variant	Kapsiki		783665	dishevelled associated activator of morphogenesis 2 [Source:VGNC Symbol;Acc:VGNC:27863]	ENSBTAG00000021381	.
DAAM2	16	13813389	missense_variant	Kapsiki		783665	dishevelled associated activator of morphogenesis 2 [Source:VGNC Symbol;Acc:VGNC:27863]	ENSBTAG00000021381	.
DAAM2	16	13828528	missense_variant	Kapsiki		783665	dishevelled associated activator of morphogenesis 2 [Source:VGNC Symbol;Acc:VGNC:27863]	ENSBTAG00000021381	.
ANGPTL3	23	82994560	missense_variant	Kapsiki		782603	angiopoietin like 3 [Source:VGNC Symbol;Acc:VGNC:25892]	ENSBTAG00000021386	.
HEG1	1	69479795	missense_variant	Kapsiki		511689	heart development protein with EGF like domains 1 [Source:VGNC Symbol;Acc:VGNC:29803]	ENSBTAG00000021396	.
	18	2583641	missense_variant	Kapsiki		788915	caspase-14 [Source:NCBI gene;Acc:788915]	ENSBTAG00000021407	.
TMCO5B	2	29346440	missense_variant	Kapsiki		513290	transmembrane and coiled-coil domains 5B [Source:NCBI gene;Acc:513290]	ENSBTAG00000021414	.
PRXL2A	21	35817962	missense_variant	Kapsiki		534049	peroxiredoxin like 2A [Source:VGNC Symbol;Acc:VGNC:28791]	ENSBTAG00000021416	.
	10	59606255	missense_variant	Kapsiki		508131	zinc finger protein 665 [Source:NCBI gene;Acc:508131]	ENSBTAG00000021433	.
ZNF821	10	39229008	missense_variant	Kapsiki		532668	zinc finger protein 821 [Source:VGNC Symbol;Acc:VGNC:37353]	ENSBTAG00000021438	.
CTTNBP2	24	50640481	missense_variant	Kapsiki		530341	cortactin binding protein 2 [Source:VGNC Symbol;Acc:VGNC:27822]	ENSBTAG00000021469	.
TSPAN18	7	74979814	missense_variant	Kapsiki		783765	tetraspanin 18 [Source:VGNC Symbol;Acc:VGNC:36433]	ENSBTAG00000021484	.
CDH23	21	27885806	missense_variant	Kapsiki		784716	cadherin related 23 [Source:NCBI gene;Acc:784716]	ENSBTAG00000021497	.
CDH23	21	27936660	missense_variant&splice_region_variant	Kapsiki		784716	cadherin related 23 [Source:NCBI gene;Acc:784716]	ENSBTAG00000021497	.
	23	57386485	stop_gained	Kapsiki		784768	calcium-activated chloride channel [Source:NCBI gene;Acc:784768]	ENSBTAG00000021501	.
TMPRSS4	7	28795092	missense_variant	Kapsiki		513343	transmembrane serine protease 4 [Source:VGNC Symbol;Acc:VGNC:36142]	ENSBTAG00000021518	.
ZFYVE16	27	80617877	missense_variant	Kapsiki		536671	zinc finger FYVE-type containing 16 [Source:VGNC Symbol;Acc:VGNC:37174]	ENSBTAG00000021577	.
APAF1	25	62887868	missense_variant	Kapsiki		537782	apoptotic peptidase activating factor 1 [Source:VGNC Symbol;Acc:VGNC:25999]	ENSBTAG00000021661	.
BDKRB2	14	61121792	missense_variant	Kapsiki		538896	bradykinin receptor B2 [Source:VGNC Symbol;Acc:VGNC:26460]	ENSBTAG00000021717	.
BDKRB2	14	61149752	missense_variant	Kapsiki		538896	bradykinin receptor B2 [Source:VGNC Symbol;Acc:VGNC:26460]	ENSBTAG00000021717	.
BDKRB2	14	61150111	missense_variant	Kapsiki		538896	bradykinin receptor B2 [Source:VGNC Symbol;Acc:VGNC:26460]	ENSBTAG00000021717	.
BDKRB2	14	61122148	stop_gained	Kapsiki		538896	bradykinin receptor B2 [Source:VGNC Symbol;Acc:VGNC:26460]	ENSBTAG00000021717	.
BDKRB2	14	61150028	missense_variant	Kapsiki		538896	bradykinin receptor B2 [Source:VGNC Symbol;Acc:VGNC:26460]	ENSBTAG00000021717	.
GJD2	2	30255910	missense_variant	Kapsiki		282577	gap junction protein delta 2 [Source:VGNC Symbol;Acc:VGNC:29385]	ENSBTAG00000021730	.
TGFBRAP1	3	9242379	missense_variant	Kapsiki		514660	transforming growth factor beta receptor associated protein 1 [Source:VGNC Symbol;Acc:VGNC:35806]	ENSBTAG00000021731	.
BRAF	24	104115848	missense_variant	Kapsiki		536051	B-Raf proto-oncogene, serine/threonine kinase [Source:VGNC Symbol;Acc:VGNC:26551]	ENSBTAG00000021761	.
AUNIP	12	127237364	missense_variant	Kapsiki		539251	aurora kinase A and ninein interacting protein [Source:VGNC Symbol;Acc:VGNC:26347]	ENSBTAG00000021786	.
PARP9	1	66962319	missense_variant	Kapsiki		510532	poly(ADP-ribose) polymerase family member 9 [Source:VGNC Symbol;Acc:VGNC:53596]	ENSBTAG00000021791	.
ERBB2	11	40095227	missense_variant	Kapsiki		505709	erb-b2 receptor tyrosine kinase 2 [Source:VGNC Symbol;Acc:VGNC:28563]	ENSBTAG00000021798	.
INPP5F	19	39944921	missense_variant	Kapsiki	INPP5F	539889	inositol polyphosphate-5-phosphatase F [Source:NCBI gene;Acc:539889]	ENSBTAG00000021801	.
INPP5F	19	39944322	missense_variant	Kapsiki	INPP5F	539889	inositol polyphosphate-5-phosphatase F [Source:NCBI gene;Acc:539889]	ENSBTAG00000021801	.
STRN3	14	41649865	missense_variant	Kapsiki		516375	striatin 3 [Source:VGNC Symbol;Acc:VGNC:35425]	ENSBTAG00000021845	.
R3HCC1L	19	19300420	missense_variant	Kapsiki		616788	R3H domain and coiled-coil containing 1 like [Source:VGNC Symbol;Acc:VGNC:33610]	ENSBTAG00000021856	.
ARHGAP21	5	25545955	missense_variant	Kapsiki		538584	Rho GTPase activating protein 21 [Source:VGNC Symbol;Acc:VGNC:26080]	ENSBTAG00000021857	.
SLC27A3	23	16623717	disruptive_inframe_deletion	Kapsiki		511053	solute carrier family 27 member 3 [Source:VGNC Symbol;Acc:VGNC:34787]	ENSBTAG00000021862	.
KIF14	8	79243537	missense_variant	Kapsiki		531074	kinesin family member 14 [Source:VGNC Symbol;Acc:VGNC:30583]	ENSBTAG00000021874	.
KIF14	8	79260101	missense_variant	Kapsiki		531074	kinesin family member 14 [Source:VGNC Symbol;Acc:VGNC:30583]	ENSBTAG00000021874	.
KIF14	8	79243182	missense_variant	Kapsiki		531074	kinesin family member 14 [Source:VGNC Symbol;Acc:VGNC:30583]	ENSBTAG00000021874	.
KIF14	8	79243218	missense_variant	Kapsiki		531074	kinesin family member 14 [Source:VGNC Symbol;Acc:VGNC:30583]	ENSBTAG00000021874	.
KIF14	8	79258337	missense_variant	Kapsiki		531074	kinesin family member 14 [Source:VGNC Symbol;Acc:VGNC:30583]	ENSBTAG00000021874	.
WDR72	2	56582394	missense_variant	Kapsiki		525892	WD repeat domain 72 [Source:VGNC Symbol;Acc:VGNC:36916]	ENSBTAG00000021876	.
RSPO4	5	60150578	missense_variant	Kapsiki		517783	R-spondin 4 [Source:VGNC Symbol;Acc:VGNC:34190]	ENSBTAG00000021885	.
RSPO4	5	60118742	missense_variant	Kapsiki		517783	R-spondin 4 [Source:VGNC Symbol;Acc:VGNC:34190]	ENSBTAG00000021885	.
TRPM2	1	144381455	missense_variant	Kapsiki		508029	transient receptor potential cation channel subfamily M member 2 [Source:VGNC Symbol;Acc:VGNC:36389]	ENSBTAG00000021901	.
TRPM2	1	144387894	missense_variant	Kapsiki		508029	transient receptor potential cation channel subfamily M member 2 [Source:VGNC Symbol;Acc:VGNC:36389]	ENSBTAG00000021901	.
TRPM2	1	144369824	missense_variant	Kapsiki		508029	transient receptor potential cation channel subfamily M member 2 [Source:VGNC Symbol;Acc:VGNC:36389]	ENSBTAG00000021901	.
KIF26A	14	68663203	missense_variant	Kapsiki		100337486	kinesin family member 26A [Source:VGNC Symbol;Acc:VGNC:53944]	ENSBTAG00000021904	.
HPS6	19	22753525	missense_variant	Kapsiki		511792	HPS6 biogenesis of lysosomal organelles complex 2 subunit 3 [Source:VGNC Symbol;Acc:VGNC:29947]	ENSBTAG00000021942	.
CDH17	6	70163129	missense_variant	Kapsiki		507526	cadherin 17 [Source:VGNC Symbol;Acc:VGNC:27096]	ENSBTAG00000021964	.
TMEM168	24	55609986	missense_variant	Kapsiki		541075	transmembrane protein 168 [Source:VGNC Symbol;Acc:VGNC:35993]	ENSBTAG00000021967	.
DNAH5	13	59327924	missense_variant	Kapsiki		100298754	dynein axonemal heavy chain 5 [Source:VGNC Symbol;Acc:VGNC:28126]	ENSBTAG00000021972	.
DNAH5	13	59277402	missense_variant	Kapsiki		100298754	dynein axonemal heavy chain 5 [Source:VGNC Symbol;Acc:VGNC:28126]	ENSBTAG00000021972	.
DNAH5	13	59282020	missense_variant	Kapsiki		100298754	dynein axonemal heavy chain 5 [Source:VGNC Symbol;Acc:VGNC:28126]	ENSBTAG00000021972	.
DNAH5	13	59274428	missense_variant	Kapsiki		100298754	dynein axonemal heavy chain 5 [Source:VGNC Symbol;Acc:VGNC:28126]	ENSBTAG00000021972	.
DNAH5	13	59324228	missense_variant	Kapsiki		100298754	dynein axonemal heavy chain 5 [Source:VGNC Symbol;Acc:VGNC:28126]	ENSBTAG00000021972	.
	9	72102057	missense_variant	Kapsiki		101905136	uncharacterized LOC101905136 [Source:NCBI gene;Acc:101905136]	ENSBTAG00000022019	.
DDT	9	71337573	missense_variant	Kapsiki		615999	D-dopachrome tautomerase [Source:NCBI gene;Acc:615999]	ENSBTAG00000022027	.
DERL3	9	71262749	missense_variant	Kapsiki		614334	derlin 3 [Source:VGNC Symbol;Acc:VGNC:28012]	ENSBTAG00000022028	.
MXRA5	30	138525820	missense_variant	Kapsiki			matrix remodeling associated 5 [Source:VGNC Symbol;Acc:VGNC:31774]	ENSBTAG00000022150	.
MXRA5	30	138525188	missense_variant	Kapsiki			matrix remodeling associated 5 [Source:VGNC Symbol;Acc:VGNC:31774]	ENSBTAG00000022150	.
MXRA5	30	138525160	missense_variant	Kapsiki			matrix remodeling associated 5 [Source:VGNC Symbol;Acc:VGNC:31774]	ENSBTAG00000022150	.
MXRA5	30	138524231	missense_variant	Kapsiki			matrix remodeling associated 5 [Source:VGNC Symbol;Acc:VGNC:31774]	ENSBTAG00000022150	.
MXRA5	30	138525770	missense_variant	Kapsiki			matrix remodeling associated 5 [Source:VGNC Symbol;Acc:VGNC:31774]	ENSBTAG00000022150	.
MXRA5	30	138539911	missense_variant	Kapsiki			matrix remodeling associated 5 [Source:VGNC Symbol;Acc:VGNC:31774]	ENSBTAG00000022150	.
MXRA5	30	138525289	missense_variant	Kapsiki			matrix remodeling associated 5 [Source:VGNC Symbol;Acc:VGNC:31774]	ENSBTAG00000022150	.
MXRA5	30	138525245	missense_variant	Kapsiki			matrix remodeling associated 5 [Source:VGNC Symbol;Acc:VGNC:31774]	ENSBTAG00000022150	.
MXRA5	30	138524647	missense_variant	Kapsiki			matrix remodeling associated 5 [Source:VGNC Symbol;Acc:VGNC:31774]	ENSBTAG00000022150	.
MXRA5	30	138525423	missense_variant	Kapsiki			matrix remodeling associated 5 [Source:VGNC Symbol;Acc:VGNC:31774]	ENSBTAG00000022150	.
MXRA5	30	138524306	missense_variant	Kapsiki			matrix remodeling associated 5 [Source:VGNC Symbol;Acc:VGNC:31774]	ENSBTAG00000022150	.
MXRA5	30	138525038	missense_variant	Kapsiki			matrix remodeling associated 5 [Source:VGNC Symbol;Acc:VGNC:31774]	ENSBTAG00000022150	.
MXRA5	30	138524651	missense_variant	Kapsiki			matrix remodeling associated 5 [Source:VGNC Symbol;Acc:VGNC:31774]	ENSBTAG00000022150	.
	11	52212806	missense_variant	Kapsiki		509283	E3 ubiquitin-protein ligase RNF213 [Source:NCBI gene;Acc:509283]	ENSBTAG00000022489	.
	11	52161962	missense_variant&splice_region_variant	Kapsiki		509283	E3 ubiquitin-protein ligase RNF213 [Source:NCBI gene;Acc:509283]	ENSBTAG00000022489	.
	11	52214017	missense_variant	Kapsiki		509283	E3 ubiquitin-protein ligase RNF213 [Source:NCBI gene;Acc:509283]	ENSBTAG00000022489	.
DNAH9	11	30407965	missense_variant	Kapsiki		790891	dynein axonemal heavy chain 9 [Source:VGNC Symbol;Acc:VGNC:28128]	ENSBTAG00000022509	.
DNAH9	11	30407812	missense_variant	Kapsiki		790891	dynein axonemal heavy chain 9 [Source:VGNC Symbol;Acc:VGNC:28128]	ENSBTAG00000022509	.
DNAH9	11	30372915	missense_variant	Kapsiki		790891	dynein axonemal heavy chain 9 [Source:VGNC Symbol;Acc:VGNC:28128]	ENSBTAG00000022509	.
DNAH9	11	30397489	missense_variant	Kapsiki		790891	dynein axonemal heavy chain 9 [Source:VGNC Symbol;Acc:VGNC:28128]	ENSBTAG00000022509	.
CD5L	23	12521393	missense_variant	Kapsiki		528593	CD5 molecule like [Source:VGNC Symbol;Acc:VGNC:54903]	ENSBTAG00000022514	.
CD5L	23	12521435	missense_variant	Kapsiki		528593	CD5 molecule like [Source:VGNC Symbol;Acc:VGNC:54903]	ENSBTAG00000022514	.
TMEM186	18	7651398	missense_variant	Kapsiki		513552	transmembrane protein 186 [Source:VGNC Symbol;Acc:VGNC:36013]	ENSBTAG00000022530	.
INKA2	23	31577863	missense_variant	Kapsiki		616754	inka box actin regulator 2 [Source:VGNC Symbol;Acc:VGNC:50127]	ENSBTAG00000022580	.
	27	13467037	missense_variant	Kapsiki		526508	olfactory receptor, family 7, subfamily G, member 1-like [Source:NCBI gene;Acc:526508]	ENSBTAG00000022640	.
ZCWPW2	15	2930585	missense_variant	Kapsiki	ZCWPW2	789632	zinc finger CW-type and PWWP domain containing 2 [Source:NCBI gene;Acc:789632]	ENSBTAG00000022751	.
CDH8	10	29510763	missense_variant	Kapsiki		521039	cadherin 8 [Source:NCBI gene;Acc:521039]	ENSBTAG00000022783	.
KIR3DS1	10	62588964	missense_variant	Kapsiki		493736	killer cell immunoglobulin-like receptor, three domains, short cytoplasmic tail, 1 [Source:NCBI gene;Acc:493736]	ENSBTAG00000022807	.
HEPHL1	22	721209	missense_variant	Kapsiki		519580	hephaestin like 1 [Source:VGNC Symbol;Acc:VGNC:29813]	ENSBTAG00000022960	.
HEPHL1	22	721330	missense_variant	Kapsiki		519580	hephaestin like 1 [Source:VGNC Symbol;Acc:VGNC:29813]	ENSBTAG00000022960	.
HEPHL1	22	729496	missense_variant	Kapsiki		519580	hephaestin like 1 [Source:VGNC Symbol;Acc:VGNC:29813]	ENSBTAG00000022960	.
WDFY4	21	43105262	missense_variant	Kapsiki		527790	WDFY family member 4 [Source:VGNC Symbol;Acc:VGNC:55999]	ENSBTAG00000023028	.
WDFY4	21	43133907	missense_variant	Kapsiki		527790	WDFY family member 4 [Source:VGNC Symbol;Acc:VGNC:55999]	ENSBTAG00000023028	.
	20	6476989	missense_variant	Kapsiki		101907227	putative protein FAM90A12P [Source:NCBI gene;Acc:101907227]	ENSBTAG00000023157	.
CFH	8	6233994	missense_variant	Kapsiki		280816	complement factor H [Source:NCBI gene;Acc:280816]	ENSBTAG00000023177	.
CFH	8	6215040	missense_variant	Kapsiki		280816	complement factor H [Source:NCBI gene;Acc:280816]	ENSBTAG00000023177	.
CFH	8	6215020	missense_variant	Kapsiki		280816	complement factor H [Source:NCBI gene;Acc:280816]	ENSBTAG00000023177	.
CFH	8	6215055	missense_variant	Kapsiki		280816	complement factor H [Source:NCBI gene;Acc:280816]	ENSBTAG00000023177	.
CFH	8	6316773	missense_variant	Kapsiki		280816	complement factor H [Source:NCBI gene;Acc:280816]	ENSBTAG00000023177	.
JAML	7	28895480	missense_variant	Kapsiki		509575	junction adhesion molecule like [Source:VGNC Symbol;Acc:VGNC:30370]	ENSBTAG00000023283	.
	4	72789777	missense_variant	Kapsiki		100337390	multidrug resistance-associated protein 4-like [Source:NCBI gene;Acc:100337390]	ENSBTAG00000023309	.
	4	72680553	missense_variant	Kapsiki		100337390	multidrug resistance-associated protein 4-like [Source:NCBI gene;Acc:100337390]	ENSBTAG00000023309	12:72680553
	4	72839130	missense_variant	Kapsiki		100337390	multidrug resistance-associated protein 4-like [Source:NCBI gene;Acc:100337390]	ENSBTAG00000023309	.
	4	72814560	missense_variant	Kapsiki		100337390	multidrug resistance-associated protein 4-like [Source:NCBI gene;Acc:100337390]	ENSBTAG00000023309	.
	4	72855975	missense_variant&splice_region_variant	Kapsiki		100337390	multidrug resistance-associated protein 4-like [Source:NCBI gene;Acc:100337390]	ENSBTAG00000023309	.
	4	72839135	missense_variant	Kapsiki		100337390	multidrug resistance-associated protein 4-like [Source:NCBI gene;Acc:100337390]	ENSBTAG00000023309	.
	10	53522486	missense_variant	Kapsiki				ENSBTAG00000023367	.
	10	53522792	missense_variant	Kapsiki				ENSBTAG00000023367	.
AIRE	1	144294405	missense_variant	Kapsiki		784775	autoimmune regulator [Source:VGNC Symbol;Acc:VGNC:53512]	ENSBTAG00000023393	.
	16	26992235	inframe_deletion	Kapsiki				ENSBTAG00000023541	.
	16	26991301	missense_variant	Kapsiki				ENSBTAG00000023541	.
NUDT19	10	43166679	missense_variant	Kapsiki		785361	nudix hydrolase 19 [Source:VGNC Symbol;Acc:VGNC:32334]	ENSBTAG00000023614	.
C23H6orf47	16	27640198	missense_variant	Kapsiki		617546	chromosome 23 C6orf47 homolog [Source:VGNC Symbol;Acc:VGNC:52679]	ENSBTAG00000023628	.
	7	51443534	missense_variant&splice_region_variant	Kapsiki		618664	ecto-ADP-ribosyltransferase 5-like [Source:NCBI gene;Acc:618664]	ENSBTAG00000023648	.
	7	51442902	missense_variant	Kapsiki		618664	ecto-ADP-ribosyltransferase 5-like [Source:NCBI gene;Acc:618664]	ENSBTAG00000023648	.
	7	51442548	missense_variant	Kapsiki		618664	ecto-ADP-ribosyltransferase 5-like [Source:NCBI gene;Acc:618664]	ENSBTAG00000023648	.
	7	51442414	missense_variant	Kapsiki		618664	ecto-ADP-ribosyltransferase 5-like [Source:NCBI gene;Acc:618664]	ENSBTAG00000023648	.
	7	51443536	missense_variant	Kapsiki		618664	ecto-ADP-ribosyltransferase 5-like [Source:NCBI gene;Acc:618664]	ENSBTAG00000023648	.
	7	51443568	missense_variant	Kapsiki		618664	ecto-ADP-ribosyltransferase 5-like [Source:NCBI gene;Acc:618664]	ENSBTAG00000023648	.
RBM20	19	31375856	missense_variant	Kapsiki		525419	RNA binding motif protein 20 [Source:VGNC Symbol;Acc:VGNC:33791]	ENSBTAG00000023891	.
COL18A1	1	145282111	missense_variant	Kapsiki		508076	collagen type XVIII alpha 1 chain [Source:VGNC Symbol;Acc:VGNC:27559]	ENSBTAG00000023907	.
	15	58106774	missense_variant	Kapsiki				ENSBTAG00000023918	.
GPR158	5	26128347	missense_variant	Kapsiki		538123	G protein-coupled receptor 158 [Source:VGNC Symbol;Acc:VGNC:29564]	ENSBTAG00000023920	.
RDH14	3	80160750	missense_variant	Kapsiki		505949	retinol dehydrogenase 14 (all-trans/9-cis/11-cis) [Source:NCBI gene;Acc:505949]	ENSBTAG00000023928	.
SEC16A	3	103910060	missense_variant	Kapsiki		519689	SEC16 homolog A, endoplasmic reticulum export factor [Source:VGNC Symbol;Acc:VGNC:34406]	ENSBTAG00000023933	.
LRIT2	21	39190875	missense_variant	Kapsiki		519820	leucine rich repeat, Ig-like and transmembrane domains 2 [Source:VGNC Symbol;Acc:VGNC:52795]	ENSBTAG00000023987	.
NOTO	3	11240463	missense_variant	Kapsiki		100335771	notochord homeobox [Source:VGNC Symbol;Acc:VGNC:32180]	ENSBTAG00000024061	.
NOTO	3	11240452	missense_variant	Kapsiki		100335771	notochord homeobox [Source:VGNC Symbol;Acc:VGNC:32180]	ENSBTAG00000024061	.
FOXO6	23	104816988	missense_variant	Kapsiki		112446032	forkhead box O6 [Source:VGNC Symbol;Acc:VGNC:59182]	ENSBTAG00000024115	.
WDR60	24	119531502	missense_variant	Kapsiki		767895	WD repeat domain 60 [Source:VGNC Symbol;Acc:VGNC:36909]	ENSBTAG00000024157	.
WDR60	24	119535821	missense_variant	Kapsiki		767895	WD repeat domain 60 [Source:VGNC Symbol;Acc:VGNC:36909]	ENSBTAG00000024157	.
XRCC4	27	83093942	missense_variant	Kapsiki		613590	X-ray repair cross complementing 4 [Source:VGNC Symbol;Acc:VGNC:37005]	ENSBTAG00000024275	.
XRCC4	27	82990017	missense_variant	Kapsiki		613590	X-ray repair cross complementing 4 [Source:VGNC Symbol;Acc:VGNC:37005]	ENSBTAG00000024275	.
	25	102489906	missense_variant	Kapsiki		786796	antigen WC1.1 [Source:NCBI gene;Acc:786796]	ENSBTAG00000024318	.
COL28A1	24	15512989	inframe_deletion	Kapsiki	COL28A1		collagen type XXVIII alpha 1 chain [Source:HGNC Symbol;Acc:HGNC:22442]	ENSBTAG00000024420	.
COL28A1	24	15453313	missense_variant	Kapsiki	COL28A1		collagen type XXVIII alpha 1 chain [Source:HGNC Symbol;Acc:HGNC:22442]	ENSBTAG00000024420	.
PEX1	24	9870619	missense_variant	Kapsiki		505771	peroxisomal biogenesis factor 1 [Source:VGNC Symbol;Acc:VGNC:32751]	ENSBTAG00000024431	.
PEX1	24	9823121	missense_variant	Kapsiki		505771	peroxisomal biogenesis factor 1 [Source:VGNC Symbol;Acc:VGNC:32751]	ENSBTAG00000024431	.
CENPF	8	68949323	missense_variant	Kapsiki		533089	centromere protein F [Source:VGNC Symbol;Acc:VGNC:27176]	ENSBTAG00000024449	.
CTRC	8	52052575	missense_variant	Kapsiki		514047	chymotrypsin C [Source:VGNC Symbol;Acc:VGNC:27811]	ENSBTAG00000024497	.
NCOR2	9	51443791	missense_variant	Kapsiki		538549	nuclear receptor corepressor 2 [Source:VGNC Symbol;Acc:VGNC:58394]	ENSBTAG00000024603	.
	22	37698344	missense_variant	Kapsiki				ENSBTAG00000024611	.
LRP1B	12	55923576	missense_variant	Kapsiki	LRP1B		LDL receptor related protein 1B [Source:HGNC Symbol;Acc:HGNC:6693]	ENSBTAG00000024632	.
PGR	7	7855505	missense_variant	Kapsiki		100848466	progesterone receptor [Source:NCBI gene;Acc:100848466]	ENSBTAG00000024648	.
LAD1	8	80924916	missense_variant	Kapsiki		505686	ladinin 1 [Source:VGNC Symbol;Acc:VGNC:30766]	ENSBTAG00000024663	.
LAD1	8	80925542	missense_variant	Kapsiki		505686	ladinin 1 [Source:VGNC Symbol;Acc:VGNC:30766]	ENSBTAG00000024663	.
LAD1	8	80925177	missense_variant	Kapsiki		505686	ladinin 1 [Source:VGNC Symbol;Acc:VGNC:30766]	ENSBTAG00000024663	.
	25	58757883	missense_variant	Kapsiki		788009	olfactory receptor, family 6, subfamily C, member 1 [Source:NCBI gene;Acc:788009]	ENSBTAG00000024691	.
	25	58757953	missense_variant	Kapsiki		788009	olfactory receptor, family 6, subfamily C, member 1 [Source:NCBI gene;Acc:788009]	ENSBTAG00000024691	.
CABIN1	9	71386073	missense_variant	Kapsiki		530023	calcineurin binding protein 1 [Source:VGNC Symbol;Acc:VGNC:26663]	ENSBTAG00000024708	.
HJURP	23	113521353	missense_variant	Kapsiki		617456	Holliday junction recognition protein [Source:VGNC Symbol;Acc:VGNC:29863]	ENSBTAG00000024726	.
RANBP17	13	3145189	missense_variant	Kapsiki		100337114	RAN binding protein 17 [Source:VGNC Symbol;Acc:VGNC:57359]	ENSBTAG00000024801	.
RANBP17	13	3145307	missense_variant	Kapsiki		100337114	RAN binding protein 17 [Source:VGNC Symbol;Acc:VGNC:57359]	ENSBTAG00000024801	.
ENDOD1	7	15330117	missense_variant	Kapsiki		538618	endonuclease domain containing 1 [Source:VGNC Symbol;Acc:VGNC:28490]	ENSBTAG00000024803	.
ENDOD1	7	15330271	missense_variant	Kapsiki		538618	endonuclease domain containing 1 [Source:VGNC Symbol;Acc:VGNC:28490]	ENSBTAG00000024803	.
TRIM14	28	63230874	missense_variant	Kapsiki		522632	tripartite motif containing 14 [Source:VGNC Symbol;Acc:VGNC:36315]	ENSBTAG00000024851	.
TRIM14	28	63227305	missense_variant	Kapsiki		522632	tripartite motif containing 14 [Source:VGNC Symbol;Acc:VGNC:36315]	ENSBTAG00000024851	.
GALR2	11	55584129	missense_variant	Kapsiki		618629	galanin receptor 2 [Source:VGNC Symbol;Acc:VGNC:29240]	ENSBTAG00000024910	.
GALR2	11	55586069	missense_variant	Kapsiki		618629	galanin receptor 2 [Source:VGNC Symbol;Acc:VGNC:29240]	ENSBTAG00000024910	.
GALR2	11	55584028	frameshift_variant	Kapsiki		618629	galanin receptor 2 [Source:VGNC Symbol;Acc:VGNC:29240]	ENSBTAG00000024910	.
LIPN	19	10461486	missense_variant	Kapsiki		523964	lipase family member N [Source:VGNC Symbol;Acc:VGNC:30909]	ENSBTAG00000024911	.
ACE	11	47802121	missense_variant	Kapsiki		509484	angiotensin I converting enzyme [Source:NCBI gene;Acc:509484]	ENSBTAG00000024950	.
FMN2	21	3167752	missense_variant	Kapsiki	FMN2	614741	formin-2 [Source:NCBI gene;Acc:614741]	ENSBTAG00000025021	.
FMN2	21	3168639	missense_variant	Kapsiki	FMN2	614741	formin-2 [Source:NCBI gene;Acc:614741]	ENSBTAG00000025021	.
FMN2	21	3167870	missense_variant	Kapsiki	FMN2	614741	formin-2 [Source:NCBI gene;Acc:614741]	ENSBTAG00000025021	.
MAN2A1	27	108951505	missense_variant	Kapsiki		521539	mannosidase alpha class 2A member 1 [Source:VGNC Symbol;Acc:VGNC:31164]	ENSBTAG00000025029	.
MAN2A1	27	108951572	missense_variant	Kapsiki		521539	mannosidase alpha class 2A member 1 [Source:VGNC Symbol;Acc:VGNC:31164]	ENSBTAG00000025029	.
MAN2A1	27	108951487	missense_variant	Kapsiki		521539	mannosidase alpha class 2A member 1 [Source:VGNC Symbol;Acc:VGNC:31164]	ENSBTAG00000025029	.
MAGEE2	30	75621418	missense_variant	Kapsiki		525318	MAGE family member E2 [Source:VGNC Symbol;Acc:VGNC:31144]	ENSBTAG00000025062	.
	2	27136322	frameshift_variant	Kapsiki		509128	olfactory receptor 11H12 [Source:NCBI gene;Acc:509128]	ENSBTAG00000025068	.
	2	27136255	missense_variant	Kapsiki		509128	olfactory receptor 11H12 [Source:NCBI gene;Acc:509128]	ENSBTAG00000025068	.
RNF145	27	70735437	missense_variant	Kapsiki		534282	ring finger protein 145 [Source:VGNC Symbol;Acc:VGNC:34028]	ENSBTAG00000025099	.
FBXL21	27	47380493	missense_variant	Kapsiki		505624	F-box and leucine rich repeat protein 21 [Source:NCBI gene;Acc:505624]	ENSBTAG00000025182	.
FBXL21	27	47388676	missense_variant	Kapsiki		505624	F-box and leucine rich repeat protein 21 [Source:NCBI gene;Acc:505624]	ENSBTAG00000025182	.
COL4A2	4	85151243	missense_variant	Kapsiki		508632	collagen type IV alpha 2 chain [Source:VGNC Symbol;Acc:VGNC:50082]	ENSBTAG00000025210	.
FAM155A	4	83413652	disruptive_inframe_deletion	Kapsiki		616912	family with sequence similarity 155 member A [Source:VGNC Symbol;Acc:VGNC:28735]	ENSBTAG00000025220	.
FAM155A	4	83413652	inframe_insertion	Kapsiki		616912	family with sequence similarity 155 member A [Source:VGNC Symbol;Acc:VGNC:28735]	ENSBTAG00000025220	.
	11	14234386	missense_variant	Kapsiki		515676	keratin-associated protein 5-1 [Source:NCBI gene;Acc:515676]	ENSBTAG00000025258	.
STON2	2	92560784	missense_variant	Kapsiki		785664	stonin 2 [Source:VGNC Symbol;Acc:VGNC:35413]	ENSBTAG00000025308	.
MYH13	11	29343047	missense_variant	Kapsiki		511687	myosin heavy chain 13 [Source:VGNC Symbol;Acc:VGNC:55853]	ENSBTAG00000025337	.
MYH13	11	29342903	missense_variant	Kapsiki		511687	myosin heavy chain 13 [Source:VGNC Symbol;Acc:VGNC:55853]	ENSBTAG00000025337	.
IL17D	4	35819349	missense_variant	Kapsiki			interleukin 17D [Source:VGNC Symbol;Acc:VGNC:30120]	ENSBTAG00000025402	.
TTLL5	2	86943327	frameshift_variant	Kapsiki		538422	tubulin tyrosine ligase like 5 [Source:VGNC Symbol;Acc:VGNC:36493]	ENSBTAG00000025403	.
NOTCH4	16	27195727	missense_variant	Kapsiki		536128	notch receptor 4 [Source:VGNC Symbol;Acc:VGNC:32179]	ENSBTAG00000025424	.
HSPA1A	16	27521183	missense_variant	Kapsiki		282254	heat shock protein family A (Hsp70) member 1A [Source:NCBI gene;Acc:282254]	ENSBTAG00000025441	.
GNL1	16	28424858	missense_variant	Kapsiki		532528	G protein nucleolar 1 (putative) [Source:VGNC Symbol;Acc:VGNC:57319]	ENSBTAG00000025516	.
MDC1	16	28313537	missense_variant	Kapsiki		511168	mediator of DNA damage checkpoint 1 [Source:VGNC Symbol;Acc:VGNC:31328]	ENSBTAG00000025526	.
MDC1	16	28313707	missense_variant	Kapsiki		511168	mediator of DNA damage checkpoint 1 [Source:VGNC Symbol;Acc:VGNC:31328]	ENSBTAG00000025526	.
CCDC32	2	36152306	missense_variant	Kapsiki		506935	coiled-coil domain containing 32 [Source:VGNC Symbol;Acc:VGNC:26892]	ENSBTAG00000025593	.
DEF6	16	9295039	missense_variant	Kapsiki		516457	DEF6 guanine nucleotide exchange factor [Source:VGNC Symbol;Acc:VGNC:27986]	ENSBTAG00000025622	.
BEST2	27	12762344	missense_variant	Kapsiki		529463	bestrophin 2 [Source:VGNC Symbol;Acc:VGNC:26472]	ENSBTAG00000025652	.
RNASE2	2	26171115	missense_variant	Kapsiki		100125948	ribonuclease A family member 2 [Source:NCBI gene;Acc:100125948]	ENSBTAG00000025664	.
RNASE2	2	26171357	missense_variant	Kapsiki		100125948	ribonuclease A family member 2 [Source:NCBI gene;Acc:100125948]	ENSBTAG00000025664	.
ASTN2	28	106690209	disruptive_inframe_insertion	Kapsiki	ASTN2	781555	astrotactin 2 [Source:NCBI gene;Acc:781555]	ENSBTAG00000025667	.
ASTN2	28	106690209	disruptive_inframe_deletion	Kapsiki	ASTN2	781555	astrotactin 2 [Source:NCBI gene;Acc:781555]	ENSBTAG00000025667	.
SLC24A1	2	12547270	missense_variant	Kapsiki		282474	solute carrier family 24 member 1 [Source:VGNC Symbol;Acc:VGNC:34736]	ENSBTAG00000025826	.
SLC24A1	2	12525538	missense_variant	Kapsiki		282474	solute carrier family 24 member 1 [Source:VGNC Symbol;Acc:VGNC:34736]	ENSBTAG00000025826	.
HOMER1	2	10480201	missense_variant	Kapsiki		535311	homer scaffold protein 1 [Source:VGNC Symbol;Acc:VGNC:29901]	ENSBTAG00000025853	.
	30	74176423	missense_variant	Kapsiki		519208	fibronectin type III domain containing protein 3C1 [Source:NCBI gene;Acc:519208]	ENSBTAG00000026025	.
	30	74175119	disruptive_inframe_deletion	Kapsiki		519208	fibronectin type III domain containing protein 3C1 [Source:NCBI gene;Acc:519208]	ENSBTAG00000026025	.
UBE2F	23	117359152	missense_variant	Kapsiki		617083	ubiquitin conjugating enzyme E2 F (putative) [Source:VGNC Symbol;Acc:VGNC:55693]	ENSBTAG00000026114	.
ARMCX1	30	50672978	missense_variant	Kapsiki		504577	armadillo repeat containing X-linked 1 [Source:VGNC Symbol;Acc:VGNC:50546]	ENSBTAG00000026139	.
PPP1R35	18	36106969	missense_variant	Kapsiki		617968	protein phosphatase 1 regulatory subunit 35 [Source:NCBI gene;Acc:617968]	ENSBTAG00000026243	.
PKHD1L1	6	55004514	missense_variant	Kapsiki	PKHD1L1	100336824	PKHD1 like 1 [Source:NCBI gene;Acc:100336824]	ENSBTAG00000026247	.
PKHD1L1	6	55008951	missense_variant	Kapsiki	PKHD1L1	100336824	PKHD1 like 1 [Source:NCBI gene;Acc:100336824]	ENSBTAG00000026247	.
PKHD1L1	6	54911990	stop_gained	Kapsiki	PKHD1L1	100336824	PKHD1 like 1 [Source:NCBI gene;Acc:100336824]	ENSBTAG00000026247	.
PKHD1L1	6	54908976	missense_variant	Kapsiki	PKHD1L1	100336824	PKHD1 like 1 [Source:NCBI gene;Acc:100336824]	ENSBTAG00000026247	.
ASPH	6	27163967	missense_variant	Kapsiki		286771	aspartate beta-hydroxylase [Source:VGNC Symbol;Acc:VGNC:26219]	ENSBTAG00000026283	.
	25	44449028	missense_variant	Kapsiki				ENSBTAG00000026322	.
	25	44446433	missense_variant	Kapsiki				ENSBTAG00000026322	.
ATP6V0C	28	17434748	missense_variant	Kapsiki		101904667	ATPase H+ transporting V0 subunit c [Source:VGNC Symbol;Acc:VGNC:26311]	ENSBTAG00000026428	.
ATP6V0C	28	17434827	missense_variant	Kapsiki		101904667	ATPase H+ transporting V0 subunit c [Source:VGNC Symbol;Acc:VGNC:26311]	ENSBTAG00000026428	.
MGC127055	25	113078138	missense_variant	Kapsiki		785824	uncharacterized LOC785824 [Source:NCBI gene;Acc:785824]	ENSBTAG00000026501	.
LYRM2	29	60555024	missense_variant	Kapsiki		615821	LYR motif containing 2 [Source:VGNC Symbol;Acc:VGNC:31109]	ENSBTAG00000026604	.
	25	88111713	missense_variant	Kapsiki				ENSBTAG00000026611	.
	12	133396835	start_lost	Kapsiki		788425	aflatoxin B1 aldehyde reductase member 4 [Source:NCBI gene;Acc:788425]	ENSBTAG00000026758	.
	7	51513508	missense_variant	Kapsiki		507756	ecto-ADP-ribosyltransferase 5-like [Source:NCBI gene;Acc:507756]	ENSBTAG00000026796	15:51513508
	7	51513519	missense_variant	Kapsiki		507756	ecto-ADP-ribosyltransferase 5-like [Source:NCBI gene;Acc:507756]	ENSBTAG00000026796	15:51513519
[truncated: 1,280 more rows]

## Sheet: Table S4_Red Fulani
external_gene_name	Chr	POS	MutationType	Sample	hgnc_symbol	entrezgene_id	description	geneid	1000_bull_id
ZNF205	25	2568838	missense_variant	Red Fulani		514765	zinc finger protein 205 [Source:VGNC Symbol;Acc:VGNC:37224]	ENSBTAG00000005572	.
	2	84019356	splice_acceptor_variant&intron_variant	Red Fulani				ENSBTAG00000009976	.
PCDH20	12	478505	missense_variant	Red Fulani		616023	protocadherin 20 [Source:NCBI gene;Acc:616023]	ENSBTAG00000011862	12:478505
TLDC2	13	65924476	frameshift_variant	Red Fulani		512927	TBC/LysM-associated domain containing 2 [Source:VGNC Symbol;Acc:VGNC:35890]	ENSBTAG00000022005	.
	23	29073322	missense_variant	Red Fulani		504548	ubiquitin D [Source:NCBI gene;Acc:504548]	ENSBTAG00000025398	.
ARMC2	9	41293887	missense_variant	Red Fulani		520151	armadillo repeat containing 2 [Source:VGNC Symbol;Acc:VGNC:58440]	ENSBTAG00000036087	.
	23	28686163	missense_variant	Red Fulani				ENSBTAG00000037421	.
ZNF445	22	16331013	missense_variant	Red Fulani		540408	zinc finger protein 445 [Source:VGNC Symbol;Acc:VGNC:37277]	ENSBTAG00000046301	.
	10	27367577	splice_donor_variant&intron_variant	Red Fulani		100297447	olfactory receptor 4K15-like [Source:NCBI gene;Acc:100297447]	ENSBTAG00000050207	10:27367577
	3	4282624	splice_acceptor_variant&intron_variant	Red Fulani				ENSBTAG00000053215	.
	8	23346280	missense_variant	Red Fulani		525550	interferon beta-2 [Source:NCBI gene;Acc:525550]	ENSBTAG00000053367	.

## Sheet: Table S5_White Fulani
external_gene_name	Chr	POS	MutationType	Sample	hgnc_symbol	entrezgene_id	description	geneid	1000_bull_id
LTA	16	27721061	missense_variant	White Fulani		280845	lymphotoxin alpha [Source:VGNC Symbol;Acc:VGNC:31066]	ENSBTAG00000000016	.
FILIP1	29	14938275	missense_variant	White Fulani		514193	filamin A interacting protein 1 [Source:VGNC Symbol;Acc:VGNC:29012]	ENSBTAG00000000053	.
THBS3	23	15417442	missense_variant	White Fulani		504323	thrombospondin 3 [Source:VGNC Symbol;Acc:VGNC:35830]	ENSBTAG00000000057	3:15417442
LRPAP1	26	115381479	missense_variant	White Fulani		504957	LDL receptor related protein associated protein 1 [Source:VGNC Symbol;Acc:VGNC:30995]	ENSBTAG00000000073	.
LRPAP1	26	115379349	missense_variant	White Fulani		504957	LDL receptor related protein associated protein 1 [Source:VGNC Symbol;Acc:VGNC:30995]	ENSBTAG00000000073	.
LRPAP1	26	115369913	disruptive_inframe_insertion	White Fulani		504957	LDL receptor related protein associated protein 1 [Source:VGNC Symbol;Acc:VGNC:30995]	ENSBTAG00000000073	.
CCSAP	21	1263928	missense_variant	White Fulani		532798	centriole, cilia and spindle associated protein [Source:VGNC Symbol;Acc:VGNC:26992]	ENSBTAG00000000079	.
CYP1A2	14	33928672	missense_variant	White Fulani	CYP1A2	503552	cytochrome P450, family 1, subfamily A, polypeptide 2 [Source:NCBI gene;Acc:503552]	ENSBTAG00000000085	.
HSD17B12	7	73910116	missense_variant	White Fulani		789567	hydroxysteroid 17-beta dehydrogenase 12 [Source:VGNC Symbol;Acc:VGNC:54883]	ENSBTAG00000000087	.
SEC31B	19	21401919	missense_variant	White Fulani		507880	SEC31 homolog B, COPII coat complex component [Source:VGNC Symbol;Acc:VGNC:34418]	ENSBTAG00000000090	.
MRPL23	22	49547458	missense_variant	White Fulani		508825	mitochondrial ribosomal protein L23 [Source:NCBI gene;Acc:508825]	ENSBTAG00000000103	.
USP43	11	28946455	missense_variant	White Fulani		506996	ubiquitin specific peptidase 43 [Source:VGNC Symbol;Acc:VGNC:36730]	ENSBTAG00000000120	.
CD68	11	27312979	missense_variant	White Fulani		504960	CD68 molecule [Source:VGNC Symbol;Acc:VGNC:27042]	ENSBTAG00000000133	.
FRYL	26	67265249	missense_variant	White Fulani		511059	FRY like transcription coactivator [Source:VGNC Symbol;Acc:VGNC:29123]	ENSBTAG00000000137	.
USP40	23	113244122	missense_variant	White Fulani		531139	ubiquitin specific peptidase 40 [Source:VGNC Symbol;Acc:VGNC:52845]	ENSBTAG00000000149	.
TMEM40	15	56418301	missense_variant	White Fulani		505490	transmembrane protein 40 [Source:VGNC Symbol;Acc:VGNC:36084]	ENSBTAG00000000161	.
HS3ST5	29	36373718	missense_variant	White Fulani		540355	heparan sulfate-glucosamine 3-sulfotransferase 5 [Source:VGNC Symbol;Acc:VGNC:29960]	ENSBTAG00000000188	.
	10	64639733	missense_variant	White Fulani		528802	zinc finger protein 501 [Source:NCBI gene;Acc:528802]	ENSBTAG00000000195	.
ARID4B	21	7971357	missense_variant	White Fulani		534612	AT-rich interaction domain 4B [Source:VGNC Symbol;Acc:VGNC:26130]	ENSBTAG00000000222	.
ARID4B	21	7939773	missense_variant	White Fulani		534612	AT-rich interaction domain 4B [Source:VGNC Symbol;Acc:VGNC:26130]	ENSBTAG00000000222	.
PTPRF	23	102442849	missense_variant	White Fulani		512072	protein tyrosine phosphatase receptor type F [Source:VGNC Symbol;Acc:VGNC:33550]	ENSBTAG00000000253	.
IL5RA	15	23207921	missense_variant&splice_region_variant	White Fulani		615848	interleukin 5 receptor subunit alpha [Source:VGNC Symbol;Acc:VGNC:30165]	ENSBTAG00000000273	.
UPF2	5	12324463	missense_variant&splice_region_variant	White Fulani		781181	UPF2 regulator of nonsense mediated mRNA decay [Source:VGNC Symbol;Acc:VGNC:36681]	ENSBTAG00000000288	.
TBL2	18	33643547	missense_variant	White Fulani		511758	transducin beta like 2 [Source:VGNC Symbol;Acc:VGNC:35658]	ENSBTAG00000000321	.
ENTHD1	25	111200820	missense_variant	White Fulani		538470	ENTH domain containing 1 [Source:VGNC Symbol;Acc:VGNC:28508]	ENSBTAG00000000326	.
ALDH16A1	10	55920773	missense_variant	White Fulani		506329	aldehyde dehydrogenase 16 family member A1 [Source:VGNC Symbol;Acc:VGNC:25806]	ENSBTAG00000000330	.
SPG11	2	103020832	missense_variant	White Fulani		507819	SPG11 vesicle trafficking associated, spatacsin [Source:VGNC Symbol;Acc:VGNC:35207]	ENSBTAG00000000362	.
BDP1	13	10049301	missense_variant	White Fulani		519320	B double prime 1, subunit of RNA polymerase III transcription initiation factor IIIB [Source:VGNC Symbol;Acc:VGNC:26462]	ENSBTAG00000000363	.
BDP1	13	10056867	missense_variant	White Fulani		519320	B double prime 1, subunit of RNA polymerase III transcription initiation factor IIIB [Source:VGNC Symbol;Acc:VGNC:26462]	ENSBTAG00000000363	.
BDP1	13	10080723	missense_variant	White Fulani		519320	B double prime 1, subunit of RNA polymerase III transcription initiation factor IIIB [Source:VGNC Symbol;Acc:VGNC:26462]	ENSBTAG00000000363	.
TOX3	10	20894894	disruptive_inframe_deletion	White Fulani		539135	TOX high mobility group box family member 3 [Source:VGNC Symbol;Acc:VGNC:36229]	ENSBTAG00000000418	.
EEA1	25	22678008	missense_variant	White Fulani		516259	early endosome antigen 1 [Source:VGNC Symbol;Acc:VGNC:54421]	ENSBTAG00000000421	.
TSHZ1	17	3406159	missense_variant	White Fulani		101905039	teashirt zinc finger homeobox 1 [Source:VGNC Symbol;Acc:VGNC:56375]	ENSBTAG00000000422	.
	2	22328121	missense_variant	White Fulani				ENSBTAG00000000432	.
TNFAIP3	29	75752203	missense_variant	White Fulani		508105	TNF alpha induced protein 3 [Source:VGNC Symbol;Acc:VGNC:36155]	ENSBTAG00000000436	.
CREBZF	22	9888055	missense_variant	White Fulani		538594	CREB/ATF bZIP transcription factor [Source:VGNC Symbol;Acc:VGNC:27701]	ENSBTAG00000000455	.
IBSP	26	36881184	missense_variant	White Fulani		281233	integrin binding sialoprotein [Source:VGNC Symbol;Acc:VGNC:30021]	ENSBTAG00000000470	.
AKR1A1	23	100507205	missense_variant	White Fulani		618607	aldo-keto reductase family 1 member A1 [Source:VGNC Symbol;Acc:VGNC:25795]	ENSBTAG00000000497	.
	17	59316691	missense_variant	White Fulani		529488	glutamate decarboxylase 1 [Source:NCBI gene;Acc:529488]	ENSBTAG00000000531	.
DISP2	2	35982115	missense_variant	White Fulani		512474	dispatched RND transporter family member 2 [Source:VGNC Symbol;Acc:VGNC:28075]	ENSBTAG00000000552	.
DISP2	2	35980235	missense_variant	White Fulani		512474	dispatched RND transporter family member 2 [Source:VGNC Symbol;Acc:VGNC:28075]	ENSBTAG00000000552	.
PLTP	5	74658385	missense_variant	White Fulani		505640	phospholipid transfer protein [Source:VGNC Symbol;Acc:VGNC:33055]	ENSBTAG00000000559	.
PLTP	5	74655951	missense_variant	White Fulani		505640	phospholipid transfer protein [Source:VGNC Symbol;Acc:VGNC:33055]	ENSBTAG00000000559	.
MYD88	15	11609571	missense_variant	White Fulani		444881	MYD88 innate immune signal transduction adaptor [Source:VGNC Symbol;Acc:VGNC:31789]	ENSBTAG00000000563	.
RET	21	13501936	missense_variant	White Fulani		515924	ret proto-oncogene [Source:VGNC Symbol;Acc:VGNC:33876]	ENSBTAG00000000570	.
TNC	28	104254665	missense_variant	White Fulani		540664	Bos taurus tenascin C (TNC), mRNA. [Source:RefSeq mRNA;Acc:NM_001372074]	ENSBTAG00000000575	.
TNC	28	104277055	missense_variant	White Fulani		540664	Bos taurus tenascin C (TNC), mRNA. [Source:RefSeq mRNA;Acc:NM_001372074]	ENSBTAG00000000575	.
TNC	28	104240673	missense_variant	White Fulani		540664	Bos taurus tenascin C (TNC), mRNA. [Source:RefSeq mRNA;Acc:NM_001372074]	ENSBTAG00000000575	.
TNC	28	104254641	missense_variant	White Fulani		540664	Bos taurus tenascin C (TNC), mRNA. [Source:RefSeq mRNA;Acc:NM_001372074]	ENSBTAG00000000575	.
DOCK10	12	112988155	splice_acceptor_variant&splice_region_variant&intron_variant	White Fulani		539421	dedicator of cytokinesis 10 [Source:VGNC Symbol;Acc:VGNC:28155]	ENSBTAG00000000581	.
LY6G6E	16	27597017	missense_variant&splice_region_variant	White Fulani		512743	lymphocyte antigen 6 complex, locus G6E [Source:NCBI gene;Acc:512743]	ENSBTAG00000000582	.
POLE	9	44559852	missense_variant	White Fulani		785457	DNA polymerase epsilon, catalytic subunit [Source:VGNC Symbol;Acc:VGNC:33118]	ENSBTAG00000000590	.
COL11A2	16	7359659	missense_variant	White Fulani		515435	collagen type XI alpha 2 chain [Source:VGNC Symbol;Acc:VGNC:27554]	ENSBTAG00000000601	.
TUBGCP6	25	119594784	missense_variant	White Fulani		618908	tubulin gamma complex associated protein 6 [Source:VGNC Symbol;Acc:VGNC:36516]	ENSBTAG00000000650	.
MIPOL1	14	47624390	missense_variant	White Fulani	MIPOL1	528380	mirror-image polydactyly 1 [Source:NCBI gene;Acc:528380]	ENSBTAG00000000655	.
MIPOL1	14	47680686	missense_variant	White Fulani	MIPOL1	528380	mirror-image polydactyly 1 [Source:NCBI gene;Acc:528380]	ENSBTAG00000000655	.
MIPOL1	14	47680711	missense_variant	White Fulani	MIPOL1	528380	mirror-image polydactyly 1 [Source:NCBI gene;Acc:528380]	ENSBTAG00000000655	.
ARHGEF10L	12	135057338	missense_variant	White Fulani		529043	Rho guanine nucleotide exchange factor 10 like [Source:VGNC Symbol;Acc:VGNC:26105]	ENSBTAG00000000684	.
MYO18B	9	65628765	missense_variant	White Fulani		540437	myosin XVIIIB [Source:VGNC Symbol;Acc:VGNC:31814]	ENSBTAG00000000698	.
AOPEP	28	81615129	missense_variant	White Fulani		531757	aminopeptidase O (putative) [Source:NCBI gene;Acc:531757]	ENSBTAG00000000699	.
ST6GAL2	3	45580440	missense_variant	White Fulani		493992	ST6 beta-galactoside alpha-2,6-sialyltransferase 2 [Source:VGNC Symbol;Acc:VGNC:35338]	ENSBTAG00000000703	.
GPATCH1	10	43522339	missense_variant	White Fulani		518738	G-patch domain containing 1 [Source:VGNC Symbol;Acc:VGNC:29514]	ENSBTAG00000000721	.
ZNF597	18	2855645	missense_variant	White Fulani	ZNF597		zinc finger protein 597 [Source:HGNC Symbol;Acc:HGNC:26573]	ENSBTAG00000000728	.
ZNF597	18	2855352	missense_variant	White Fulani	ZNF597		zinc finger protein 597 [Source:HGNC Symbol;Acc:HGNC:26573]	ENSBTAG00000000728	.
ZNF597	18	2856047	missense_variant	White Fulani	ZNF597		zinc finger protein 597 [Source:HGNC Symbol;Acc:HGNC:26573]	ENSBTAG00000000728	.
LRP8	23	92991684	missense_variant	White Fulani		407179	LDL receptor related protein 8 [Source:VGNC Symbol;Acc:VGNC:30994]	ENSBTAG00000000736	.
AMOTL2	1	134960343	missense_variant	White Fulani		538514	angiomotin like 2 [Source:VGNC Symbol;Acc:VGNC:25872]	ENSBTAG00000000742	.
KAT2B	1	157277431	missense_variant	White Fulani		407215	lysine acetyltransferase 2B [Source:VGNC Symbol;Acc:VGNC:30399]	ENSBTAG00000000746	.
KAT2B	1	157277435	frameshift_variant	White Fulani		407215	lysine acetyltransferase 2B [Source:VGNC Symbol;Acc:VGNC:30399]	ENSBTAG00000000746	.
HIP1	18	33902181	missense_variant	White Fulani		505919	huntingtin interacting protein 1 [Source:VGNC Symbol;Acc:VGNC:29857]	ENSBTAG00000000781	.
HIP1	18	33902174	missense_variant	White Fulani		505919	huntingtin interacting protein 1 [Source:VGNC Symbol;Acc:VGNC:29857]	ENSBTAG00000000781	.
ZNF667	10	63740288	missense_variant	White Fulani		523322	zinc finger protein 667 [Source:VGNC Symbol;Acc:VGNC:37325]	ENSBTAG00000000803	.
PLEKHG7	25	22636585	missense_variant	White Fulani		519417	pleckstrin homology and RhoGEF domain containing G7 [Source:VGNC Symbol;Acc:VGNC:56225]	ENSBTAG00000000818	.
GNG11	24	11247171	missense_variant	White Fulani		511812	G protein subunit gamma 11 [Source:VGNC Symbol;Acc:VGNC:53646]	ENSBTAG00000000820	.
TSEN54	11	56023822	missense_variant	White Fulani		511091	tRNA splicing endonuclease subunit 54 [Source:VGNC Symbol;Acc:VGNC:36412]	ENSBTAG00000000824	.
CCDC88C	14	56053556	frameshift_variant&splice_region_variant	White Fulani		515039	coiled-coil domain containing 88C [Source:VGNC Symbol;Acc:VGNC:55038]	ENSBTAG00000000838	.
SEC16B	8	59336072	splice_donor_variant&intron_variant	White Fulani		404548	SEC16 homolog B, endoplasmic reticulum export factor [Source:VGNC Symbol;Acc:VGNC:34407]	ENSBTAG00000000854	.
SEC16B	8	59339115	missense_variant	White Fulani		404548	SEC16 homolog B, endoplasmic reticulum export factor [Source:VGNC Symbol;Acc:VGNC:34407]	ENSBTAG00000000854	.
ETV3L	23	13767076	missense_variant	White Fulani		524013	ETS variant 3 like [Source:VGNC Symbol;Acc:VGNC:50172]	ENSBTAG00000000861	.
ETV3L	23	13767835	missense_variant	White Fulani		524013	ETS variant 3 like [Source:VGNC Symbol;Acc:VGNC:50172]	ENSBTAG00000000861	.
DNAH17	11	53698501	missense_variant	White Fulani		788092	dynein axonemal heavy chain 17 [Source:VGNC Symbol;Acc:VGNC:28124]	ENSBTAG00000000920	.
ATP2C2	10	10631321	missense_variant	White Fulani		510329	ATPase secretory pathway Ca2+ transporting 2 [Source:VGNC Symbol;Acc:VGNC:26297]	ENSBTAG00000000945	.
ZSWIM3	5	74638325	missense_variant	White Fulani		101904635	zinc finger SWIM-type containing 3 [Source:VGNC Symbol;Acc:VGNC:37383]	ENSBTAG00000000958	.
SPATA25	5	74645033	missense_variant	White Fulani		101904713	spermatogenesis associated 25 [Source:VGNC Symbol;Acc:VGNC:35181]	ENSBTAG00000000960	.
C22H3orf84	15	50854002	missense_variant	White Fulani		768026	chromosome 22 C3orf84 homolog [Source:VGNC Symbol;Acc:VGNC:49186]	ENSBTAG00000000982	.
USH1C	7	34984162	missense_variant	White Fulani		530709	USH1 protein network component harmonin [Source:VGNC Symbol;Acc:VGNC:36704]	ENSBTAG00000000986	.
OTOG	7	34939424	missense_variant	White Fulani		506301	otogelin [Source:VGNC Symbol;Acc:VGNC:32485]	ENSBTAG00000000987	.
OTOG	7	34892274	missense_variant	White Fulani		506301	otogelin [Source:VGNC Symbol;Acc:VGNC:32485]	ENSBTAG00000000987	.
OTOG	7	34947143	missense_variant	White Fulani		506301	otogelin [Source:VGNC Symbol;Acc:VGNC:32485]	ENSBTAG00000000987	.
BMP10	3	67213296	missense_variant	White Fulani		538874	bone morphogenetic protein 10 [Source:VGNC Symbol;Acc:VGNC:26515]	ENSBTAG00000000992	.
ANKRD55	13	23082038	missense_variant	White Fulani		533461	ankyrin repeat domain 55 [Source:VGNC Symbol;Acc:VGNC:25938]	ENSBTAG00000001001	.
CKMT2	27	81274767	missense_variant	White Fulani		538944	creatine kinase, mitochondrial 2 [Source:VGNC Symbol;Acc:VGNC:27386]	ENSBTAG00000001003	.
PRF1	21	26784189	missense_variant	White Fulani		369025	perforin 1 [Source:VGNC Symbol;Acc:VGNC:33313]	ENSBTAG00000001008	.
PRF1	21	26784100	missense_variant	White Fulani		369025	perforin 1 [Source:VGNC Symbol;Acc:VGNC:33313]	ENSBTAG00000001008	.
PRF1	21	26785713	missense_variant	White Fulani		369025	perforin 1 [Source:VGNC Symbol;Acc:VGNC:33313]	ENSBTAG00000001008	.
MAPK7	11	34086456	missense_variant	White Fulani		537703	mitogen-activated protein kinase 7 [Source:VGNC Symbol;Acc:VGNC:31222]	ENSBTAG00000001014	.
MTMR3	9	69096047	missense_variant	White Fulani		535099	myotubularin related protein 3 [Source:VGNC Symbol;Acc:VGNC:31742]	ENSBTAG00000001030	.
SAYSD1	16	12970028	missense_variant	White Fulani		618888	SAYSVFN motif domain containing 1 [Source:VGNC Symbol;Acc:VGNC:34303]	ENSBTAG00000001074	.
OSBPL5	22	48482605	missense_variant	White Fulani		532690	oxysterol binding protein like 5 [Source:VGNC Symbol;Acc:VGNC:32463]	ENSBTAG00000001077	.
OSBPL5	22	48513666	missense_variant	White Fulani		532690	oxysterol binding protein like 5 [Source:VGNC Symbol;Acc:VGNC:32463]	ENSBTAG00000001077	.
SPAG17	23	25190757	missense_variant&splice_region_variant	White Fulani		535545	sperm associated antigen 17 [Source:VGNC Symbol;Acc:VGNC:35165]	ENSBTAG00000001080	.
SPAG17	23	25161421	missense_variant	White Fulani		535545	sperm associated antigen 17 [Source:VGNC Symbol;Acc:VGNC:35165]	ENSBTAG00000001080	.
SPAG17	23	25094313	missense_variant	White Fulani		535545	sperm associated antigen 17 [Source:VGNC Symbol;Acc:VGNC:35165]	ENSBTAG00000001080	.
CCDC173	12	26620789	missense_variant	White Fulani		616485	coiled-coil domain containing 173 [Source:VGNC Symbol;Acc:VGNC:26870]	ENSBTAG00000001090	.
ANXA4	3	68146751	missense_variant	White Fulani		281625	annexin A4 [Source:VGNC Symbol;Acc:VGNC:25966]	ENSBTAG00000001105	.
NDUFAF7	3	19671245	missense_variant	White Fulani		504290	NADH:ubiquinone oxidoreductase complex assembly factor 7 [Source:VGNC Symbol;Acc:VGNC:31959]	ENSBTAG00000001113	.
ADAMDEC1	28	71596775	frameshift_variant	White Fulani		505890	ADAM-like, decysin 1 [Source:NCBI gene;Acc:505890]	ENSBTAG00000001125	.
VWA8	4	11869113	missense_variant	White Fulani		524159	von Willebrand factor A domain containing 8 [Source:VGNC Symbol;Acc:VGNC:36856]	ENSBTAG00000001133	.
VWA8	4	12030172	missense_variant	White Fulani		524159	von Willebrand factor A domain containing 8 [Source:VGNC Symbol;Acc:VGNC:36856]	ENSBTAG00000001133	.
TEP1	2	26736527	missense_variant	White Fulani		505802	telomerase associated protein 1 [Source:VGNC Symbol;Acc:VGNC:35745]	ENSBTAG00000001179	.
KCNH4	11	42288774	missense_variant	White Fulani		535907	potassium voltage-gated channel subfamily H member 4 [Source:VGNC Symbol;Acc:VGNC:30446]	ENSBTAG00000001195	.
JCAD	5	35036795	missense_variant	White Fulani		784675	junctional cadherin 5 associated [Source:VGNC Symbol;Acc:VGNC:56189]	ENSBTAG00000001204	.
CAAP1	28	17332516	missense_variant	White Fulani		515858	caspase activity and apoptosis inhibitor 1 [Source:VGNC Symbol;Acc:VGNC:26660]	ENSBTAG00000001223	.
HIVEP1	16	44315716	missense_variant	White Fulani	HIVEP1	529115	HIVEP zinc finger 1 [Source:NCBI gene;Acc:529115]	ENSBTAG00000001252	.
TMEM165	26	70860221	missense_variant	White Fulani		532600	transmembrane protein 165 [Source:VGNC Symbol;Acc:VGNC:35990]	ENSBTAG00000001269	.
PLG	29	96576752	missense_variant	White Fulani		280897	plasminogen [Source:NCBI gene;Acc:280897]	ENSBTAG00000001271	.
PLG	29	96576764	missense_variant	White Fulani		280897	plasminogen [Source:NCBI gene;Acc:280897]	ENSBTAG00000001271	.
CYP7B1	6	29459957	missense_variant	White Fulani	CYP7B1	529552	cytochrome P450, family 7, subfamily B, polypeptide 1 [Source:NCBI gene;Acc:529552]	ENSBTAG00000001299	.
	14	19680057	missense_variant	White Fulani		522763	uncharacterized LOC522763 [Source:NCBI gene;Acc:522763]	ENSBTAG00000001308	.
	14	19680230	missense_variant	White Fulani		522763	uncharacterized LOC522763 [Source:NCBI gene;Acc:522763]	ENSBTAG00000001308	.
VPS16	5	52321228	missense_variant&splice_region_variant	White Fulani		505361	VPS16 core subunit of CORVET and HOPS complexes [Source:VGNC Symbol;Acc:VGNC:36811]	ENSBTAG00000001320	.
CENPC	26	83252462	missense_variant	White Fulani		450214	centromere protein C [Source:VGNC Symbol;Acc:VGNC:27174]	ENSBTAG00000001323	.
CENPC	26	83252222	missense_variant	White Fulani		450214	centromere protein C [Source:VGNC Symbol;Acc:VGNC:27174]	ENSBTAG00000001323	.
CENPC	26	83228336	missense_variant	White Fulani		450214	centromere protein C [Source:VGNC Symbol;Acc:VGNC:27174]	ENSBTAG00000001323	.
B3GNT7	12	119178683	missense_variant	White Fulani		538799	UDP-GlcNAc:betaGal beta-1,3-N-acetylglucosaminyltransferase 7 [Source:VGNC Symbol;Acc:VGNC:26383]	ENSBTAG00000001359	.
RPS12	29	70977128	missense_variant	White Fulani		326582	ribosomal protein S12 [Source:VGNC Symbol;Acc:VGNC:56365]	ENSBTAG00000001360	.
RPS12	29	70989631	missense_variant	White Fulani		326582	ribosomal protein S12 [Source:VGNC Symbol;Acc:VGNC:56365]	ENSBTAG00000001360	.
RAD21L1	5	59881250	missense_variant	White Fulani		512408	RAD21 cohesin complex component like 1 [Source:VGNC Symbol;Acc:VGNC:33681]	ENSBTAG00000001376	.
ANKRD42	22	12412782	missense_variant	White Fulani		522004	ankyrin repeat domain 42 [Source:VGNC Symbol;Acc:VGNC:56256]	ENSBTAG00000001391	.
ADAMTS7	14	30362920	missense_variant	White Fulani		504694	ADAM metallopeptidase with thrombospondin type 1 motif 7 [Source:VGNC Symbol;Acc:VGNC:57155]	ENSBTAG00000001396	.
ADAMTS7	14	30315106	missense_variant	White Fulani		504694	ADAM metallopeptidase with thrombospondin type 1 motif 7 [Source:VGNC Symbol;Acc:VGNC:57155]	ENSBTAG00000001396	.
ADAMTS7	14	30363604	missense_variant	White Fulani		504694	ADAM metallopeptidase with thrombospondin type 1 motif 7 [Source:VGNC Symbol;Acc:VGNC:57155]	ENSBTAG00000001396	.
ADAMTS7	14	30316697	missense_variant	White Fulani		504694	ADAM metallopeptidase with thrombospondin type 1 motif 7 [Source:VGNC Symbol;Acc:VGNC:57155]	ENSBTAG00000001396	.
ADAMTS7	14	30312336	frameshift_variant	White Fulani		504694	ADAM metallopeptidase with thrombospondin type 1 motif 7 [Source:VGNC Symbol;Acc:VGNC:57155]	ENSBTAG00000001396	.
ADAMTS7	14	30315100	missense_variant	White Fulani		504694	ADAM metallopeptidase with thrombospondin type 1 motif 7 [Source:VGNC Symbol;Acc:VGNC:57155]	ENSBTAG00000001396	.
SLC45A1	8	45052430	missense_variant	White Fulani		513008	solute carrier family 45 member 1 [Source:VGNC Symbol;Acc:VGNC:34880]	ENSBTAG00000001401	.
GRAMD1B	7	34221075	missense_variant	White Fulani		517332	GRAM domain containing 1B [Source:VGNC Symbol;Acc:VGNC:29623]	ENSBTAG00000001410	.
MRPL4	27	14772044	missense_variant	White Fulani		507154	mitochondrial ribosomal protein L4 [Source:VGNC Symbol;Acc:VGNC:31635]	ENSBTAG00000001419	.
MRPL4	27	14778202	missense_variant	White Fulani		507154	mitochondrial ribosomal protein L4 [Source:VGNC Symbol;Acc:VGNC:31635]	ENSBTAG00000001419	.
	2	45125140	missense_variant	White Fulani				ENSBTAG00000001423	.
ARL6IP6	12	43468944	missense_variant	White Fulani		507137	ADP ribosylation factor like GTPase 6 interacting protein 6 [Source:VGNC Symbol;Acc:VGNC:26152]	ENSBTAG00000001435	.
TNXB	16	27281574	missense_variant	White Fulani		282654	tenascin XB [Source:VGNC Symbol;Acc:VGNC:36211]	ENSBTAG00000001444	.
TNXB	16	27312737	missense_variant	White Fulani		282654	tenascin XB [Source:VGNC Symbol;Acc:VGNC:36211]	ENSBTAG00000001444	.
TNXB	16	27308288	missense_variant	White Fulani		282654	tenascin XB [Source:VGNC Symbol;Acc:VGNC:36211]	ENSBTAG00000001444	.
TNXB	16	27302167	missense_variant	White Fulani		282654	tenascin XB [Source:VGNC Symbol;Acc:VGNC:36211]	ENSBTAG00000001444	.
FLT4	27	528596	missense_variant	White Fulani		338031	fms related tyrosine kinase 4 [Source:VGNC Symbol;Acc:VGNC:29044]	ENSBTAG00000001462	.
	16	27896902	start_lost	White Fulani				ENSBTAG00000001476	.
LZTFL1	15	53486414	missense_variant	White Fulani		512570	leucine zipper transcription factor like 1 [Source:VGNC Symbol;Acc:VGNC:31119]	ENSBTAG00000001484	.
NWD2	26	56840947	missense_variant	White Fulani			NACHT and WD repeat domain containing 2 [Source:VGNC Symbol;Acc:VGNC:32374]	ENSBTAG00000001491	.
FIGNL1	24	5457444	missense_variant	White Fulani		538986	fidgetin like 1 [Source:VGNC Symbol;Acc:VGNC:29011]	ENSBTAG00000001500	.
HTT	26	115676606	missense_variant	White Fulani		615059	huntingtin [Source:VGNC Symbol;Acc:VGNC:30007]	ENSBTAG00000001506	.
HTT	26	115672446	missense_variant	White Fulani		615059	huntingtin [Source:VGNC Symbol;Acc:VGNC:30007]	ENSBTAG00000001506	.
HTT	26	115672169	missense_variant	White Fulani		615059	huntingtin [Source:VGNC Symbol;Acc:VGNC:30007]	ENSBTAG00000001506	.
PDE4DIP	23	22850263	missense_variant	White Fulani		508547	phosphodiesterase 4D interacting protein [Source:VGNC Symbol;Acc:VGNC:55072]	ENSBTAG00000001564	.
OR2C1	18	2818990	missense_variant	White Fulani	OR2C1	104970118	olfactory receptor 2C1 [Source:NCBI gene;Acc:104970118]	ENSBTAG00000001606	.
	23	6945023	missense_variant	White Fulani				ENSBTAG00000001608	.
	23	6945767	missense_variant	White Fulani				ENSBTAG00000001608	.
ALPK3	14	22506133	missense_variant	White Fulani		516866	alpha kinase 3 [Source:VGNC Symbol;Acc:VGNC:25849]	ENSBTAG00000001618	.
	12	58907456	missense_variant	White Fulani				ENSBTAG00000001627	.
SCMH1	23	105188586	missense_variant	White Fulani		540926	Scm polycomb group protein homolog 1 [Source:VGNC Symbol;Acc:VGNC:34340]	ENSBTAG00000001629	.
MDN1	29	60514202	missense_variant	White Fulani		535163	midasin AAA ATPase 1 [Source:VGNC Symbol;Acc:VGNC:31338]	ENSBTAG00000001644	.
SNTB2	10	36429811	missense_variant	White Fulani		786534	syntrophin beta 2 [Source:VGNC Symbol;Acc:VGNC:35084]	ENSBTAG00000001654	.
CHTF8	10	36335066	missense_variant	White Fulani		618186	chromosome transmission fidelity factor 8 [Source:NCBI gene;Acc:618186]	ENSBTAG00000001698	.
CHTF8	10	36334784	missense_variant	White Fulani		618186	chromosome transmission fidelity factor 8 [Source:NCBI gene;Acc:618186]	ENSBTAG00000001698	.
CMTM8	15	6810801	missense_variant	White Fulani		533671	CKLF like MARVEL transmembrane domain containing 8 [Source:VGNC Symbol;Acc:VGNC:27488]	ENSBTAG00000001710	.
MFSD9	3	7433007	missense_variant	White Fulani		514165	major facilitator superfamily domain containing 9 [Source:VGNC Symbol;Acc:VGNC:31444]	ENSBTAG00000001714	.
MFSD9	3	7442668	missense_variant	White Fulani		514165	major facilitator superfamily domain containing 9 [Source:VGNC Symbol;Acc:VGNC:31444]	ENSBTAG00000001714	.
IGSF10	1	116651007	missense_variant	White Fulani		537487	immunoglobulin superfamily member 10 [Source:VGNC Symbol;Acc:VGNC:53582]	ENSBTAG00000001728	.
	1	766054	missense_variant	White Fulani		507243	chloride intracellular channel 6 [Source:NCBI gene;Acc:507243]	ENSBTAG00000001753	.
NCAN	27	4029900	missense_variant&splice_region_variant	White Fulani		523701	neurocan [Source:VGNC Symbol;Acc:VGNC:31900]	ENSBTAG00000001764	.
PDPN	8	54019543	missense_variant	White Fulani		509732	podoplanin [Source:VGNC Symbol;Acc:VGNC:50142]	ENSBTAG00000001788	.
LONP1	27	18603578	missense_variant	White Fulani		510796	lon peptidase 1, mitochondrial [Source:VGNC Symbol;Acc:VGNC:30947]	ENSBTAG00000001795	.
GPR179	11	38991053	missense_variant	White Fulani		787335	G protein-coupled receptor 179 [Source:VGNC Symbol;Acc:VGNC:29573]	ENSBTAG00000001804	.
GPR179	11	39004584	missense_variant	White Fulani		787335	G protein-coupled receptor 179 [Source:VGNC Symbol;Acc:VGNC:29573]	ENSBTAG00000001804	.
GPR179	11	39004212	missense_variant	White Fulani		787335	G protein-coupled receptor 179 [Source:VGNC Symbol;Acc:VGNC:29573]	ENSBTAG00000001804	.
PLXND1	15	56182566	missense_variant	White Fulani		781625	plexin D1 [Source:VGNC Symbol;Acc:VGNC:33065]	ENSBTAG00000001814	.
PLXND1	15	56182563	missense_variant	White Fulani		781625	plexin D1 [Source:VGNC Symbol;Acc:VGNC:33065]	ENSBTAG00000001814	.
ARHGEF5	24	107630120	missense_variant	White Fulani		516290	Rho guanine nucleotide exchange factor 5 [Source:VGNC Symbol;Acc:VGNC:26119]	ENSBTAG00000001815	.
ARHGEF5	24	107629874	missense_variant	White Fulani		516290	Rho guanine nucleotide exchange factor 5 [Source:VGNC Symbol;Acc:VGNC:26119]	ENSBTAG00000001815	.
ARHGEF5	24	107630471	missense_variant	White Fulani		516290	Rho guanine nucleotide exchange factor 5 [Source:VGNC Symbol;Acc:VGNC:26119]	ENSBTAG00000001815	.
ARHGEF5	24	107630889	missense_variant	White Fulani		516290	Rho guanine nucleotide exchange factor 5 [Source:VGNC Symbol;Acc:VGNC:26119]	ENSBTAG00000001815	.
ARHGEF5	24	107630888	missense_variant	White Fulani		516290	Rho guanine nucleotide exchange factor 5 [Source:VGNC Symbol;Acc:VGNC:26119]	ENSBTAG00000001815	.
ARHGEF5	24	107629640	missense_variant	White Fulani		516290	Rho guanine nucleotide exchange factor 5 [Source:VGNC Symbol;Acc:VGNC:26119]	ENSBTAG00000001815	.
ARHGEF5	24	107629800	missense_variant	White Fulani		516290	Rho guanine nucleotide exchange factor 5 [Source:VGNC Symbol;Acc:VGNC:26119]	ENSBTAG00000001815	.
ARHGEF5	24	107630393	missense_variant	White Fulani		516290	Rho guanine nucleotide exchange factor 5 [Source:VGNC Symbol;Acc:VGNC:26119]	ENSBTAG00000001815	.
ARHGEF5	24	107643125	missense_variant	White Fulani		516290	Rho guanine nucleotide exchange factor 5 [Source:VGNC Symbol;Acc:VGNC:26119]	ENSBTAG00000001815	.
MEF2B	27	4099426	missense_variant	White Fulani		100271851	myocyte enhancer factor 2B [Source:NCBI gene;Acc:100271851]	ENSBTAG00000001818	.
SLC2A6	3	104363546	missense_variant	White Fulani		510658	solute carrier family 2 member 6 [Source:VGNC Symbol;Acc:VGNC:34802]	ENSBTAG00000001824	.
SCRN2	11	38624228	missense_variant	White Fulani		515013	secernin 2 [Source:VGNC Symbol;Acc:VGNC:34367]	ENSBTAG00000001828	.
MOGS	3	10166387	inframe_deletion	White Fulani		516155	mannosyl-oligosaccharide glucosidase [Source:VGNC Symbol;Acc:VGNC:58390]	ENSBTAG00000001844	.
	10	24015006	missense_variant	White Fulani		508916	carboxylesterase 1-like [Source:NCBI gene;Acc:508916]	ENSBTAG00000001851	.
SACS	4	34658201	missense_variant	White Fulani		539378	sacsin molecular chaperone [Source:VGNC Symbol;Acc:VGNC:34260]	ENSBTAG00000001867	.
SACS	4	34660866	missense_variant	White Fulani		539378	sacsin molecular chaperone [Source:VGNC Symbol;Acc:VGNC:34260]	ENSBTAG00000001867	.
DOCK3	15	49465847	missense_variant	White Fulani		524692	dedicator of cytokinesis 3 [Source:VGNC Symbol;Acc:VGNC:50146]	ENSBTAG00000001874	.
MED13L	9	58841248	missense_variant	White Fulani		517336	mediator complex subunit 13L [Source:VGNC Symbol;Acc:VGNC:31351]	ENSBTAG00000001888	.
C22H3orf14	15	38980666	missense_variant	White Fulani		613635	chromosome 22 C3orf14 homolog [Source:VGNC Symbol;Acc:VGNC:49182]	ENSBTAG00000001889	.
C11H2orf50	3	86646111	missense_variant	White Fulani		510955	chromosome 11 C2orf50 homolog [Source:VGNC Symbol;Acc:VGNC:52616]	ENSBTAG00000001903	.
TRPV5	24	106243317	missense_variant	White Fulani		524365	transient receptor potential cation channel subfamily V member 5 [Source:VGNC Symbol;Acc:VGNC:36401]	ENSBTAG00000001912	4:106243317
POLQ	1	65981652	missense_variant	White Fulani		535323	DNA polymerase theta [Source:VGNC Symbol;Acc:VGNC:33130]	ENSBTAG00000001920	.
POLQ	1	66043361	missense_variant	White Fulani		535323	DNA polymerase theta [Source:VGNC Symbol;Acc:VGNC:33130]	ENSBTAG00000001920	.
POLQ	1	65945307	missense_variant	White Fulani		535323	DNA polymerase theta [Source:VGNC Symbol;Acc:VGNC:33130]	ENSBTAG00000001920	.
POLQ	1	65991679	missense_variant	White Fulani		535323	DNA polymerase theta [Source:VGNC Symbol;Acc:VGNC:33130]	ENSBTAG00000001920	.
SECISBP2	28	88788213	missense_variant	White Fulani		511202	SECIS binding protein 2 [Source:VGNC Symbol;Acc:VGNC:34419]	ENSBTAG00000001939	.
PDGFRL	20	19689250	missense_variant	White Fulani		515017	platelet derived growth factor receptor like [Source:VGNC Symbol;Acc:VGNC:32694]	ENSBTAG00000001966	.
SRMS	5	54125408	missense_variant	White Fulani		521816	src-related kinase lacking C-terminal regulatory tyrosine and N-terminal myristylation sites [Source:VGNC Symbol;Acc:VGNC:35283]	ENSBTAG00000001985	.
SNRNP70	10	55618442	disruptive_inframe_insertion	White Fulani			small nuclear ribonucleoprotein U1 subunit 70 [Source:VGNC Symbol;Acc:VGNC:35073]	ENSBTAG00000001996	.
MROH2B	13	33445423	missense_variant	White Fulani		518808	maestro heat like repeat family member 2B [Source:VGNC Symbol;Acc:VGNC:31611]	ENSBTAG00000001997	.
NOS1	9	57793629	missense_variant	White Fulani		536132	nitric oxide synthase 1 [Source:VGNC Symbol;Acc:VGNC:32172]	ENSBTAG00000002023	.
IGSF5	1	139847145	missense_variant	White Fulani		511594	immunoglobulin superfamily member 5 [Source:VGNC Symbol;Acc:VGNC:50201]	ENSBTAG00000002029	.
IGSF5	1	139843668	splice_acceptor_variant&intron_variant	White Fulani		511594	immunoglobulin superfamily member 5 [Source:VGNC Symbol;Acc:VGNC:50201]	ENSBTAG00000002029	.
ZFP28	10	63884003	missense_variant	White Fulani		100301148	ZFP28 zinc finger protein [Source:VGNC Symbol;Acc:VGNC:37160]	ENSBTAG00000002055	.
BOLA	16	28721186	missense_variant	White Fulani		515712	MHC class I heavy chain [Source:NCBI gene;Acc:515712]	ENSBTAG00000002069	.
BOLA	16	28723402	missense_variant	White Fulani		515712	MHC class I heavy chain [Source:NCBI gene;Acc:515712]	ENSBTAG00000002069	23:28723402
BOLA	16	28723840	missense_variant	White Fulani		515712	MHC class I heavy chain [Source:NCBI gene;Acc:515712]	ENSBTAG00000002069	.
BOLA	16	28723675	missense_variant	White Fulani		515712	MHC class I heavy chain [Source:NCBI gene;Acc:515712]	ENSBTAG00000002069	.
BOLA	16	28723253	missense_variant	White Fulani		515712	MHC class I heavy chain [Source:NCBI gene;Acc:515712]	ENSBTAG00000002069	.
BOLA	16	28723672	missense_variant	White Fulani		515712	MHC class I heavy chain [Source:NCBI gene;Acc:515712]	ENSBTAG00000002069	.
BOLA	16	28723181	missense_variant	White Fulani		515712	MHC class I heavy chain [Source:NCBI gene;Acc:515712]	ENSBTAG00000002069	.
PRPF4B	16	50111123	missense_variant	White Fulani		512236	pre-mRNA processing factor 4B [Source:VGNC Symbol;Acc:VGNC:33381]	ENSBTAG00000002086	.
TMC5	18	17038704	missense_variant	White Fulani		513865	transmembrane channel like 5 [Source:VGNC Symbol;Acc:VGNC:35921]	ENSBTAG00000002097	.
PLCG2	10	8314293	missense_variant	White Fulani		100337091	phospholipase C gamma 2 [Source:VGNC Symbol;Acc:VGNC:32989]	ENSBTAG00000002103	.
C13H20orf96	5	60734337	missense_variant	White Fulani		513202	chromosome 13 C20orf96 homolog [Source:VGNC Symbol;Acc:VGNC:49173]	ENSBTAG00000002115	.
FCHO1	27	5375947	missense_variant	White Fulani		505672	FCH and mu domain containing endocytic adaptor 1 [Source:VGNC Symbol;Acc:VGNC:28935]	ENSBTAG00000002136	.
RRP12	19	18613164	missense_variant	White Fulani		528990	ribosomal RNA processing 12 homolog [Source:VGNC Symbol;Acc:VGNC:34169]	ENSBTAG00000002191	.
RRP12	19	18625393	missense_variant	White Fulani		528990	ribosomal RNA processing 12 homolog [Source:VGNC Symbol;Acc:VGNC:34169]	ENSBTAG00000002191	.
RRP12	19	18617328	missense_variant	White Fulani		528990	ribosomal RNA processing 12 homolog [Source:VGNC Symbol;Acc:VGNC:34169]	ENSBTAG00000002191	.
RRP12	19	18616640	missense_variant	White Fulani		528990	ribosomal RNA processing 12 homolog [Source:VGNC Symbol;Acc:VGNC:34169]	ENSBTAG00000002191	.
NFXL1	26	66592069	missense_variant	White Fulani		784953	nuclear transcription factor, X-box binding like 1 [Source:VGNC Symbol;Acc:VGNC:32054]	ENSBTAG00000002201	.
FAM192A	10	25172279	missense_variant	White Fulani		534394	family with sequence similarity 192 member A [Source:VGNC Symbol;Acc:VGNC:28772]	ENSBTAG00000002242	.
SAC3D1	22	43256340	missense_variant	White Fulani		507750	SAC3 domain containing 1 [Source:VGNC Symbol;Acc:VGNC:34258]	ENSBTAG00000002248	.
NPL	8	63858766	missense_variant	White Fulani		507597	N-acetylneuraminate pyruvate lyase [Source:VGNC Symbol;Acc:VGNC:32205]	ENSBTAG00000002266	.
NPL	8	63863726	missense_variant	White Fulani		507597	N-acetylneuraminate pyruvate lyase [Source:VGNC Symbol;Acc:VGNC:32205]	ENSBTAG00000002266	.
MLLT1	27	18204851	missense_variant	White Fulani		504458	MLLT1 super elongation complex subunit [Source:VGNC Symbol;Acc:VGNC:31501]	ENSBTAG00000002277	.
MLLT1	27	18199168	missense_variant	White Fulani		504458	MLLT1 super elongation complex subunit [Source:VGNC Symbol;Acc:VGNC:31501]	ENSBTAG00000002277	.
FBN1	2	61654476	missense_variant	White Fulani		281154	fibrillin 1 [Source:VGNC Symbol;Acc:VGNC:28885]	ENSBTAG00000002278	.
HMCN2	3	100632565	missense_variant	White Fulani	HMCN2	534512	hemicentin 2 [Source:NCBI gene;Acc:534512]	ENSBTAG00000002319	.
HMCN2	3	100705623	missense_variant	White Fulani	HMCN2	534512	hemicentin 2 [Source:NCBI gene;Acc:534512]	ENSBTAG00000002319	.
HMCN2	3	100675570	missense_variant	White Fulani	HMCN2	534512	hemicentin 2 [Source:NCBI gene;Acc:534512]	ENSBTAG00000002319	.
HMCN2	3	100650407	missense_variant	White Fulani	HMCN2	534512	hemicentin 2 [Source:NCBI gene;Acc:534512]	ENSBTAG00000002319	.
DLGAP5	2	67660889	missense_variant	White Fulani		509161	DLG associated protein 5 [Source:VGNC Symbol;Acc:VGNC:28091]	ENSBTAG00000002331	.
ETS1	22	31935101	missense_variant&splice_region_variant	White Fulani		540313	ETS proto-oncogene 1, transcription factor [Source:VGNC Symbol;Acc:VGNC:28626]	ENSBTAG00000002341	.
MAST3	27	5083285	splice_donor_variant&intron_variant	White Fulani		534230	microtubule associated serine/threonine kinase 3 [Source:VGNC Symbol;Acc:VGNC:31259]	ENSBTAG00000002347	.
MAST3	27	5102742	missense_variant	White Fulani		534230	microtubule associated serine/threonine kinase 3 [Source:VGNC Symbol;Acc:VGNC:31259]	ENSBTAG00000002347	.
TULP2	10	55479500	missense_variant	White Fulani		505350	TUB like protein 2 [Source:VGNC Symbol;Acc:VGNC:36520]	ENSBTAG00000002368	.
TMEM44	1	72920145	missense_variant	White Fulani		614057	transmembrane protein 44 [Source:VGNC Symbol;Acc:VGNC:36088]	ENSBTAG00000002394	.
HPS3	1	119036586	missense_variant	White Fulani		783104	HPS3 biogenesis of lysosomal organelles complex 2 subunit 1 [Source:VGNC Symbol;Acc:VGNC:29944]	ENSBTAG00000002395	.
FHAD1	8	52114820	inframe_deletion	White Fulani		512520	forkhead associated phosphopeptide binding domain 1 [Source:VGNC Symbol;Acc:VGNC:28996]	ENSBTAG00000002408	.
TICRR	14	21021945	missense_variant	White Fulani		529868	TOPBP1 interacting checkpoint and replication regulator [Source:VGNC Symbol;Acc:VGNC:35860]	ENSBTAG00000002418	.
BCL9	23	22008401	missense_variant	White Fulani		788729	BCL9 transcription coactivator [Source:VGNC Symbol;Acc:VGNC:58092]	ENSBTAG00000002422	.
ASCC2	9	68918939	missense_variant	White Fulani		505503	activating signal cointegrator 1 complex subunit 2 [Source:VGNC Symbol;Acc:VGNC:26204]	ENSBTAG00000002452	.
CHL1	15	26022686	missense_variant	White Fulani		504415	cell adhesion molecule L1 like [Source:VGNC Symbol;Acc:VGNC:27296]	ENSBTAG00000002471	.
CHL1	15	26170449	splice_donor_variant&intron_variant	White Fulani		504415	cell adhesion molecule L1 like [Source:VGNC Symbol;Acc:VGNC:27296]	ENSBTAG00000002471	.
CASP9	8	52011977	missense_variant	White Fulani		100140945	caspase 9 [Source:NCBI gene;Acc:100140945]	ENSBTAG00000002472	.
CCDC130	27	11890936	missense_variant	White Fulani		614791	coiled-coil domain containing 130 [Source:VGNC Symbol;Acc:VGNC:26846]	ENSBTAG00000002516	.
ARHGAP10	9	10028639	missense_variant	White Fulani		510704	Rho GTPase activating protein 10 [Source:VGNC Symbol;Acc:VGNC:26074]	ENSBTAG00000002531	.
PDCD2L	10	44820333	missense_variant	White Fulani		507032	programmed cell death 2 like [Source:VGNC Symbol;Acc:VGNC:52218]	ENSBTAG00000002571	.
UBA2	10	44847639	missense_variant	White Fulani		507005	ubiquitin like modifier activating enzyme 2 [Source:VGNC Symbol;Acc:VGNC:36562]	ENSBTAG00000002573	.
UBA2	10	44841972	missense_variant	White Fulani		507005	ubiquitin like modifier activating enzyme 2 [Source:VGNC Symbol;Acc:VGNC:36562]	ENSBTAG00000002573	.
UBA2	10	44865392	missense_variant	White Fulani		507005	ubiquitin like modifier activating enzyme 2 [Source:VGNC Symbol;Acc:VGNC:36562]	ENSBTAG00000002573	.
UBA2	10	44868204	missense_variant	White Fulani		507005	ubiquitin like modifier activating enzyme 2 [Source:VGNC Symbol;Acc:VGNC:36562]	ENSBTAG00000002573	.
UBA2	10	44847633	missense_variant	White Fulani		507005	ubiquitin like modifier activating enzyme 2 [Source:VGNC Symbol;Acc:VGNC:36562]	ENSBTAG00000002573	.
UBA2	10	44850594	missense_variant	White Fulani		507005	ubiquitin like modifier activating enzyme 2 [Source:VGNC Symbol;Acc:VGNC:36562]	ENSBTAG00000002573	.
UBA2	10	44863698	missense_variant	White Fulani		507005	ubiquitin like modifier activating enzyme 2 [Source:VGNC Symbol;Acc:VGNC:36562]	ENSBTAG00000002573	.
UBA2	10	44871722	missense_variant	White Fulani		507005	ubiquitin like modifier activating enzyme 2 [Source:VGNC Symbol;Acc:VGNC:36562]	ENSBTAG00000002573	.
UBA2	10	44863707	missense_variant	White Fulani		507005	ubiquitin like modifier activating enzyme 2 [Source:VGNC Symbol;Acc:VGNC:36562]	ENSBTAG00000002573	.
UBA2	10	44855127	missense_variant	White Fulani		507005	ubiquitin like modifier activating enzyme 2 [Source:VGNC Symbol;Acc:VGNC:36562]	ENSBTAG00000002573	18:44855127
BOLA-DYA	16	7075945	missense_variant	White Fulani		282497	major histocompatibility complex, class II, DY alpha [Source:NCBI gene;Acc:282497]	ENSBTAG00000002581	.
ABCB5	24	29371826	missense_variant	White Fulani		536724	ATP binding cassette subfamily B member 5 [Source:VGNC Symbol;Acc:VGNC:25464]	ENSBTAG00000002595	.
RUFY2	21	24807269	missense_variant	White Fulani		539779	RUN and FYVE domain containing 2 [Source:VGNC Symbol;Acc:VGNC:34214]	ENSBTAG00000002614	.
MYO1H	9	63731918	missense_variant	White Fulani			myosin IH [Source:VGNC Symbol;Acc:VGNC:31823]	ENSBTAG00000002695	.
NOL10	3	87060793	missense_variant	White Fulani		516314	nucleolar protein 10 [Source:VGNC Symbol;Acc:VGNC:32154]	ENSBTAG00000002716	.
DBX1	22	24762027	missense_variant	White Fulani		517514	developing brain homeobox 1 [Source:VGNC Symbol;Acc:VGNC:27897]	ENSBTAG00000002733	.
ABCA5	11	61296349	missense_variant	White Fulani		510497	ATP binding cassette subfamily A member 5 [Source:VGNC Symbol;Acc:VGNC:25459]	ENSBTAG00000002747	.
CDCA2	28	72864748	missense_variant	White Fulani		515287	cell division cycle associated 2 [Source:VGNC Symbol;Acc:VGNC:59194]	ENSBTAG00000002756	.
ZC3H7B	25	112466559	missense_variant	White Fulani		534109	zinc finger CCCH-type containing 7B [Source:VGNC Symbol;Acc:VGNC:37109]	ENSBTAG00000002782	.
ZC3H7B	25	112471146	missense_variant	White Fulani		534109	zinc finger CCCH-type containing 7B [Source:VGNC Symbol;Acc:VGNC:37109]	ENSBTAG00000002782	.
NKTR	15	14774179	missense_variant	White Fulani		100335533	natural killer cell triggering receptor [Source:VGNC Symbol;Acc:VGNC:32097]	ENSBTAG00000002795	.
CAPN10	23	119978186	missense_variant	White Fulani		789674	calpain 10 [Source:VGNC Symbol;Acc:VGNC:26741]	ENSBTAG00000002809	.
GAB1	9	14442362	missense_variant	White Fulani		540085	GRB2 associated binding protein 1 [Source:VGNC Symbol;Acc:VGNC:29183]	ENSBTAG00000002813	.
SLC46A1	11	19890289	missense_variant	White Fulani		511097	solute carrier family 46 member 1 [Source:VGNC Symbol;Acc:VGNC:34884]	ENSBTAG00000002817	.
CLSPN	23	110041945	missense_variant	White Fulani		508363	claspin [Source:VGNC Symbol;Acc:VGNC:27465]	ENSBTAG00000002826	.
ACAT2	29	96044467	missense_variant	White Fulani		512044	acetyl-CoA acetyltransferase 2 [Source:VGNC Symbol;Acc:VGNC:25530]	ENSBTAG00000002827	.
HEATR9	11	14524973	missense_variant	White Fulani		616772	HEAT repeat containing 9 [Source:VGNC Symbol;Acc:VGNC:29797]	ENSBTAG00000002850	.
GPR6	29	40222389	missense_variant	White Fulani		506661	G protein-coupled receptor 6 [Source:VGNC Symbol;Acc:VGNC:29592]	ENSBTAG00000002868	.
CHRD	1	82804149	missense_variant&splice_region_variant	White Fulani		509942	chordin [Source:VGNC Symbol;Acc:VGNC:27316]	ENSBTAG00000002878	.
TMTC2	25	12429229	missense_variant	White Fulani		100337258	transmembrane O-mannosyltransferase targeting cadherins 2 [Source:VGNC Symbol;Acc:VGNC:58451]	ENSBTAG00000002888	.
	25	59075867	missense_variant	White Fulani		788242	olfactory receptor, family 6, subfamily C, member 4-like [Source:NCBI gene;Acc:788242]	ENSBTAG00000002913	.
KAT6B	21	30810559	missense_variant	White Fulani		535403	lysine acetyltransferase 6B [Source:VGNC Symbol;Acc:VGNC:30402]	ENSBTAG00000002920	.
ADGRE3	27	11174132	missense_variant	White Fulani		526347	adhesion G protein-coupled receptor E3 [Source:VGNC Symbol;Acc:VGNC:55194]	ENSBTAG00000002937	.
CPED1	24	85646990	missense_variant	White Fulani		617867	cadherin like and PC-esterase domain containing 1 [Source:VGNC Symbol;Acc:VGNC:27651]	ENSBTAG00000002938	.
LY9	23	8772891	missense_variant	White Fulani		528926	lymphocyte antigen 9 [Source:VGNC Symbol;Acc:VGNC:31094]	ENSBTAG00000002947	.
TMEM132D	9	47430349	missense_variant	White Fulani	TMEM132D	100297935	transmembrane protein 132D [Source:NCBI gene;Acc:100297935]	ENSBTAG00000002950	.
CD244	23	8745382	missense_variant	White Fulani		513468	CD244 molecule [Source:VGNC Symbol;Acc:VGNC:27015]	ENSBTAG00000002951	.
DNAJC13	1	137097567	missense_variant	White Fulani		504472	DnaJ heat shock protein family (Hsp40) member C13 [Source:VGNC Symbol;Acc:VGNC:53532]	ENSBTAG00000002966	.
DNAJC13	1	137101004	missense_variant	White Fulani		504472	DnaJ heat shock protein family (Hsp40) member C13 [Source:VGNC Symbol;Acc:VGNC:53532]	ENSBTAG00000002966	.
TOMT	7	51741240	missense_variant	White Fulani		517795	transmembrane O-methyltransferase [Source:NCBI gene;Acc:517795]	ENSBTAG00000003000	.
WDR75	12	6957477	missense_variant	White Fulani		521240	WD repeat domain 75 [Source:VGNC Symbol;Acc:VGNC:36919]	ENSBTAG00000003002	.
	7	932268	missense_variant	White Fulani		508315	olfactory receptor 4C46 [Source:NCBI gene;Acc:508315]	ENSBTAG00000003023	.
TAP2	16	7143402	missense_variant	White Fulani		281586	transporter 2, ATP binding cassette subfamily B member [Source:NCBI gene;Acc:281586]	ENSBTAG00000003038	.
TAP2	16	7143402	missense_variant	White Fulani		618733	transporter 2, ATP binding cassette subfamily B member [Source:NCBI gene;Acc:281586]	ENSBTAG00000003038	.
TAP2	16	7139267	missense_variant	White Fulani		281586	transporter 2, ATP binding cassette subfamily B member [Source:NCBI gene;Acc:281586]	ENSBTAG00000003038	.
TAP2	16	7139267	missense_variant	White Fulani		618733	transporter 2, ATP binding cassette subfamily B member [Source:NCBI gene;Acc:281586]	ENSBTAG00000003038	.
TAP2	16	7145763	missense_variant	White Fulani		281586	transporter 2, ATP binding cassette subfamily B member [Source:NCBI gene;Acc:281586]	ENSBTAG00000003038	.
TAP2	16	7145763	missense_variant	White Fulani		618733	transporter 2, ATP binding cassette subfamily B member [Source:NCBI gene;Acc:281586]	ENSBTAG00000003038	.
TAP2	16	7145834	missense_variant	White Fulani		281586	transporter 2, ATP binding cassette subfamily B member [Source:NCBI gene;Acc:281586]	ENSBTAG00000003038	.
TAP2	16	7145834	missense_variant	White Fulani		618733	transporter 2, ATP binding cassette subfamily B member [Source:NCBI gene;Acc:281586]	ENSBTAG00000003038	.
RHPN2	10	43414718	missense_variant	White Fulani		533687	rhophilin Rho GTPase binding protein 2 [Source:VGNC Symbol;Acc:VGNC:52240]	ENSBTAG00000003089	.
LRRC9	2	72230373	missense_variant	White Fulani		537580	leucine rich repeat containing 9 [Source:VGNC Symbol;Acc:VGNC:55122]	ENSBTAG00000003090	.
TSGA10IP	22	44052701	missense_variant	White Fulani		510521	testis specific 10 interacting protein [Source:VGNC Symbol;Acc:VGNC:36416]	ENSBTAG00000003093	.
DENND4C	28	24955630	missense_variant	White Fulani		536760	DENN domain containing 4C [Source:VGNC Symbol;Acc:VGNC:28001]	ENSBTAG00000003097	.
ATM	7	17905960	missense_variant	White Fulani		526824	ATM serine/threonine kinase [Source:VGNC Symbol;Acc:VGNC:26268]	ENSBTAG00000003111	.
ATM	7	17867766	missense_variant	White Fulani		526824	ATM serine/threonine kinase [Source:VGNC Symbol;Acc:VGNC:26268]	ENSBTAG00000003111	.
ATM	7	17896513	missense_variant	White Fulani		526824	ATM serine/threonine kinase [Source:VGNC Symbol;Acc:VGNC:26268]	ENSBTAG00000003111	.
LRCH4	18	35979017	missense_variant	White Fulani		527134	leucine rich repeats and calponin homology domain containing 4 [Source:VGNC Symbol;Acc:VGNC:30974]	ENSBTAG00000003160	.
FBXO24	18	35961345	missense_variant	White Fulani		107131855	F-box protein 24 [Source:VGNC Symbol;Acc:VGNC:50001]	ENSBTAG00000003169	.
TMEM201	8	43901126	missense_variant	White Fulani		507444	transmembrane protein 201 [Source:VGNC Symbol;Acc:VGNC:36023]	ENSBTAG00000003180	.
ASAP1	6	10597197	missense_variant	White Fulani		327705	ArfGAP with SH3 domain, ankyrin repeat and PH domain 1 [Source:VGNC Symbol;Acc:VGNC:26184]	ENSBTAG00000003185	.
	13	24250067	missense_variant	White Fulani		530348	chondroitin sulfate proteoglycan 4 [Source:NCBI gene;Acc:530348]	ENSBTAG00000003200	.
ACAD9	15	58938542	missense_variant	White Fulani		617428	acyl-CoA dehydrogenase family member 9 [Source:VGNC Symbol;Acc:VGNC:50076]	ENSBTAG00000003242	.
ACAD9	15	58938494	missense_variant	White Fulani		617428	acyl-CoA dehydrogenase family member 9 [Source:VGNC Symbol;Acc:VGNC:50076]	ENSBTAG00000003242	.
ACAD9	15	58936314	missense_variant	White Fulani		617428	acyl-CoA dehydrogenase family member 9 [Source:VGNC Symbol;Acc:VGNC:50076]	ENSBTAG00000003242	.
ACAD9	15	58938546	missense_variant	White Fulani		617428	acyl-CoA dehydrogenase family member 9 [Source:VGNC Symbol;Acc:VGNC:50076]	ENSBTAG00000003242	.
ACAD9	15	58939343	missense_variant	White Fulani		617428	acyl-CoA dehydrogenase family member 9 [Source:VGNC Symbol;Acc:VGNC:50076]	ENSBTAG00000003242	.
	15	58941658	missense_variant	White Fulani		785686	KIAA1257 ortholog [Source:NCBI gene;Acc:785686]	ENSBTAG00000003244	.
	15	58942276	missense_variant	White Fulani		785686	KIAA1257 ortholog [Source:NCBI gene;Acc:785686]	ENSBTAG00000003244	.
	15	58941471	missense_variant	White Fulani		785686	KIAA1257 ortholog [Source:NCBI gene;Acc:785686]	ENSBTAG00000003244	.
	15	58942330	missense_variant	White Fulani		785686	KIAA1257 ortholog [Source:NCBI gene;Acc:785686]	ENSBTAG00000003244	.
	15	58942321	missense_variant	White Fulani		785686	KIAA1257 ortholog [Source:NCBI gene;Acc:785686]	ENSBTAG00000003244	.
	15	58942203	missense_variant	White Fulani		785686	KIAA1257 ortholog [Source:NCBI gene;Acc:785686]	ENSBTAG00000003244	.
	15	58942267	missense_variant	White Fulani		785686	KIAA1257 ortholog [Source:NCBI gene;Acc:785686]	ENSBTAG00000003244	.
	16	29089249	missense_variant	White Fulani		506486	olfactory receptor 2H1 [Source:NCBI gene;Acc:506486]	ENSBTAG00000003250	.
GPR151	27	57702572	missense_variant	White Fulani		787899	G protein-coupled receptor 151 [Source:VGNC Symbol;Acc:VGNC:29558]	ENSBTAG00000003260	.
SLCO1A2	25	88862981	missense_variant	White Fulani		282472	solute carrier organic anion transporter family member 1A2 [Source:VGNC Symbol;Acc:VGNC:34949]	ENSBTAG00000003282	.
SLCO1A2	25	88862980	missense_variant	White Fulani		282472	solute carrier organic anion transporter family member 1A2 [Source:VGNC Symbol;Acc:VGNC:34949]	ENSBTAG00000003282	.
GRID2IP	18	38383086	missense_variant	White Fulani		518088	Grid2 interacting protein [Source:VGNC Symbol;Acc:VGNC:29641]	ENSBTAG00000003308	.
CLRN2	26	112942730	missense_variant	White Fulani		617290	clarin 2 [Source:VGNC Symbol;Acc:VGNC:27463]	ENSBTAG00000003357	.
MCFD2	3	29368991	missense_variant	White Fulani		616647	multiple coagulation factor deficiency 2 [Source:VGNC Symbol;Acc:VGNC:31304]	ENSBTAG00000003358	.
MCFD2	3	29369038	missense_variant	White Fulani		616647	multiple coagulation factor deficiency 2 [Source:VGNC Symbol;Acc:VGNC:31304]	ENSBTAG00000003358	.
	25	114655643	missense_variant	White Fulani				ENSBTAG00000003367	.
PADI2	12	135522518	missense_variant	White Fulani		617851	peptidyl arginine deiminase 2 [Source:VGNC Symbol;Acc:VGNC:32546]	ENSBTAG00000003403	.
FAM189A1	14	28099259	missense_variant	White Fulani		100295902	family with sequence similarity 189 member A1 [Source:VGNC Symbol;Acc:VGNC:28770]	ENSBTAG00000003435	.
FAM189A1	14	28152699	missense_variant	White Fulani		100295902	family with sequence similarity 189 member A1 [Source:VGNC Symbol;Acc:VGNC:28770]	ENSBTAG00000003435	.
ZBTB43	3	97609177	missense_variant	White Fulani		509462	zinc finger and BTB domain containing 43 [Source:VGNC Symbol;Acc:VGNC:37082]	ENSBTAG00000003438	.
ZNF606	10	65468870	frameshift_variant&start_lost	White Fulani			zinc finger protein 606 [Source:VGNC Symbol;Acc:VGNC:52278]	ENSBTAG00000003456	.
ZNF606	10	65466459	missense_variant	White Fulani			zinc finger protein 606 [Source:VGNC Symbol;Acc:VGNC:52278]	ENSBTAG00000003456	.
GSS	5	64246910	missense_variant	White Fulani		525059	glutathione synthetase [Source:VGNC Symbol;Acc:VGNC:29683]	ENSBTAG00000003504	.
GSS	5	64235717	missense_variant	White Fulani		525059	glutathione synthetase [Source:VGNC Symbol;Acc:VGNC:29683]	ENSBTAG00000003504	.
GSS	5	64246117	missense_variant	White Fulani		525059	glutathione synthetase [Source:VGNC Symbol;Acc:VGNC:29683]	ENSBTAG00000003504	.
PLEKHA2	20	34095963	missense_variant	White Fulani		530879	pleckstrin homology domain containing A2 [Source:VGNC Symbol;Acc:VGNC:33004]	ENSBTAG00000003509	.
MYH7B	5	64309614	missense_variant	White Fulani		521764	myosin heavy chain 7B [Source:VGNC Symbol;Acc:VGNC:50024]	ENSBTAG00000003512	.
SYNE3	14	60287626	missense_variant	White Fulani		520207	spectrin repeat containing nuclear envelope family member 3 [Source:VGNC Symbol;Acc:VGNC:35522]	ENSBTAG00000003526	.
	27	10768504	missense_variant	White Fulani				ENSBTAG00000003528	.
ABCA13	24	7555048	missense_variant	White Fulani		107131279	ATP binding cassette subfamily A member 13 [Source:VGNC Symbol;Acc:VGNC:59317]	ENSBTAG00000003531	.
ABCA13	24	7526304	missense_variant	White Fulani		107131279	ATP binding cassette subfamily A member 13 [Source:VGNC Symbol;Acc:VGNC:59317]	ENSBTAG00000003531	.
ABCA13	24	7521427	missense_variant	White Fulani		107131279	ATP binding cassette subfamily A member 13 [Source:VGNC Symbol;Acc:VGNC:59317]	ENSBTAG00000003531	.
ABCA13	24	7528112	missense_variant	White Fulani		107131279	ATP binding cassette subfamily A member 13 [Source:VGNC Symbol;Acc:VGNC:59317]	ENSBTAG00000003531	.
ABCA13	24	7509054	missense_variant&splice_region_variant	White Fulani		107131279	ATP binding cassette subfamily A member 13 [Source:VGNC Symbol;Acc:VGNC:59317]	ENSBTAG00000003531	.
ABCA13	24	7557521	missense_variant	White Fulani		107131279	ATP binding cassette subfamily A member 13 [Source:VGNC Symbol;Acc:VGNC:59317]	ENSBTAG00000003531	.
ABCA13	24	7546319	missense_variant	White Fulani		107131279	ATP binding cassette subfamily A member 13 [Source:VGNC Symbol;Acc:VGNC:59317]	ENSBTAG00000003531	.
ABCA13	24	7528244	missense_variant	White Fulani		107131279	ATP binding cassette subfamily A member 13 [Source:VGNC Symbol;Acc:VGNC:59317]	ENSBTAG00000003531	.
ABCA13	24	7551558	missense_variant	White Fulani		107131279	ATP binding cassette subfamily A member 13 [Source:VGNC Symbol;Acc:VGNC:59317]	ENSBTAG00000003531	.
OR2T11	27	42138115	missense_variant	White Fulani	OR2T11	510603	olfactory receptor, family 2, subfamily T, member 11 [Source:NCBI gene;Acc:510603]	ENSBTAG00000003551	.
ZFYVE21	14	68327976	missense_variant	White Fulani		511413	zinc finger FYVE-type containing 21 [Source:VGNC Symbol;Acc:VGNC:55897]	ENSBTAG00000003556	.
SHISAL1	25	114969646	missense_variant	White Fulani		789734	shisa like 1 [Source:VGNC Symbol;Acc:VGNC:30574]	ENSBTAG00000003574	.
GLI4	6	1324817	missense_variant	White Fulani	GLI4	518201	GLI family zinc finger 4 [Source:NCBI gene;Acc:518201]	ENSBTAG00000003606	.
AP4B1	23	29489504	missense_variant	White Fulani		512078	adaptor related protein complex 4 subunit beta 1 [Source:VGNC Symbol;Acc:VGNC:25991]	ENSBTAG00000003614	.
VSTM2A	24	606969	missense_variant&splice_region_variant	White Fulani		782902	V-set and transmembrane domain containing 2A [Source:VGNC Symbol;Acc:VGNC:36842]	ENSBTAG00000003625	.
HSPBP1	10	62203654	missense_variant	White Fulani		512757	HSPA (Hsp70) binding protein 1 [Source:NCBI gene;Acc:512757]	ENSBTAG00000003644	.
	29	56645296	missense_variant	White Fulani				ENSBTAG00000003743	.
WDR48	15	12423094	missense_variant	White Fulani		618860	WD repeat domain 48 [Source:VGNC Symbol;Acc:VGNC:36904]	ENSBTAG00000003745	.
NGLY1	20	40034496	missense_variant	White Fulani		533736	N-glycanase 1 [Source:VGNC Symbol;Acc:VGNC:32063]	ENSBTAG00000003793	.
MFAP2	12	135615480	missense_variant	White Fulani		281912	microfibril associated protein 2 [Source:VGNC Symbol;Acc:VGNC:31422]	ENSBTAG00000003832	.
PEX2	6	40177310	missense_variant	White Fulani		512677	peroxisomal biogenesis factor 2 [Source:VGNC Symbol;Acc:VGNC:53872]	ENSBTAG00000003885	.
TGM1	2	20903541	missense_variant	White Fulani		407997	transglutaminase 1 [Source:VGNC Symbol;Acc:VGNC:35809]	ENSBTAG00000003920	.
	29	23785303	missense_variant	White Fulani		535392	SOGA family member 3 [Source:NCBI gene;Acc:535392]	ENSBTAG00000003921	.
	5	22531190	missense_variant	White Fulani		504858	40S ribosomal protein S13-like [Source:NCBI gene;Acc:504858]	ENSBTAG00000003937	.
	5	22531255	missense_variant	White Fulani		504858	40S ribosomal protein S13-like [Source:NCBI gene;Acc:504858]	ENSBTAG00000003937	.
	5	22531250	missense_variant	White Fulani		504858	40S ribosomal protein S13-like [Source:NCBI gene;Acc:504858]	ENSBTAG00000003937	.
TTC39B	28	29114258	missense_variant	White Fulani		508428	tetratricopeptide repeat domain 39B [Source:VGNC Symbol;Acc:VGNC:36476]	ENSBTAG00000003943	.
ZNF316	18	38464538	missense_variant	White Fulani		104968570	zinc finger protein 316 [Source:VGNC Symbol;Acc:VGNC:37243]	ENSBTAG00000003953	.
MYO7A	7	56615190	frameshift_variant	White Fulani		535092	myosin VIIA [Source:VGNC Symbol;Acc:VGNC:31830]	ENSBTAG00000003955	.
MYO7A	7	56592969	splice_acceptor_variant&intron_variant	White Fulani		535092	myosin VIIA [Source:VGNC Symbol;Acc:VGNC:31830]	ENSBTAG00000003955	.
MYO7A	7	56616424	missense_variant	White Fulani		535092	myosin VIIA [Source:VGNC Symbol;Acc:VGNC:31830]	ENSBTAG00000003955	.
MYO7A	7	56619486	missense_variant	White Fulani		535092	myosin VIIA [Source:VGNC Symbol;Acc:VGNC:31830]	ENSBTAG00000003955	.
MYO7A	7	56614342	missense_variant	White Fulani		535092	myosin VIIA [Source:VGNC Symbol;Acc:VGNC:31830]	ENSBTAG00000003955	.
MYO7A	7	56615176	missense_variant	White Fulani		535092	myosin VIIA [Source:VGNC Symbol;Acc:VGNC:31830]	ENSBTAG00000003955	.
MYO7A	7	56584146	missense_variant&splice_region_variant	White Fulani		535092	myosin VIIA [Source:VGNC Symbol;Acc:VGNC:31830]	ENSBTAG00000003955	.
	14	29234042	missense_variant	White Fulani				ENSBTAG00000003957	.
	14	29236407	splice_donor_variant&intron_variant	White Fulani				ENSBTAG00000003957	.
SNX20	10	19067007	missense_variant	White Fulani		505256	sorting nexin 20 [Source:VGNC Symbol;Acc:VGNC:35101]	ENSBTAG00000003961	.
DUSP3	11	43662182	missense_variant	White Fulani		615432	dual specificity phosphatase 3 [Source:VGNC Symbol;Acc:VGNC:28259]	ENSBTAG00000003966	.
PAPPA	28	105352086	missense_variant	White Fulani		282647	pappalysin 1 [Source:VGNC Symbol;Acc:VGNC:32572]	ENSBTAG00000004010	.
FBLN2	15	58377170	missense_variant	White Fulani		511854	fibulin 2 [Source:VGNC Symbol;Acc:VGNC:28882]	ENSBTAG00000004014	.
FBLN2	15	58376982	missense_variant	White Fulani		511854	fibulin 2 [Source:VGNC Symbol;Acc:VGNC:28882]	ENSBTAG00000004014	.
FBLN2	15	58377398	missense_variant	White Fulani		511854	fibulin 2 [Source:VGNC Symbol;Acc:VGNC:28882]	ENSBTAG00000004014	.
PLEKHG2	10	49118130	missense_variant	White Fulani		504530	pleckstrin homology and RhoGEF domain containing G2 [Source:VGNC Symbol;Acc:VGNC:33015]	ENSBTAG00000004017	.
PMEL	25	57347578	missense_variant	White Fulani		281487	premelanosome protein [Source:VGNC Symbol;Acc:VGNC:33069]	ENSBTAG00000004019	.
PMEL	25	57353147	missense_variant	White Fulani		281487	premelanosome protein [Source:VGNC Symbol;Acc:VGNC:33069]	ENSBTAG00000004019	.
SDK1	18	39540531	missense_variant	White Fulani		516333	sidekick cell adhesion molecule 1 [Source:VGNC Symbol;Acc:VGNC:34393]	ENSBTAG00000004035	.
SDK1	18	39600429	missense_variant	White Fulani		516333	sidekick cell adhesion molecule 1 [Source:VGNC Symbol;Acc:VGNC:34393]	ENSBTAG00000004035	.
SBDS	18	28376924	missense_variant	White Fulani		513237	SBDS ribosome maturation factor [Source:VGNC Symbol;Acc:VGNC:34304]	ENSBTAG00000004051	.
SBDS	18	28373317	missense_variant	White Fulani		513237	SBDS ribosome maturation factor [Source:VGNC Symbol;Acc:VGNC:34304]	ENSBTAG00000004051	.
SBDS	18	28376855	missense_variant	White Fulani		513237	SBDS ribosome maturation factor [Source:VGNC Symbol;Acc:VGNC:34304]	ENSBTAG00000004051	.
PAG10	22	37553188	missense_variant	White Fulani		337904	pregnancy-associated glycoprotein 10 [Source:NCBI gene;Acc:337904]	ENSBTAG00000004116	.
FBH1	5	17574224	missense_variant	White Fulani		534383	F-box DNA helicase 1 [Source:VGNC Symbol;Acc:VGNC:28896]	ENSBTAG00000004147	.
FBH1	5	17593818	missense_variant	White Fulani		534383	F-box DNA helicase 1 [Source:VGNC Symbol;Acc:VGNC:28896]	ENSBTAG00000004147	.
FBH1	5	17594065	missense_variant	White Fulani		534383	F-box DNA helicase 1 [Source:VGNC Symbol;Acc:VGNC:28896]	ENSBTAG00000004147	.
UBXN8	20	26867770	missense_variant	White Fulani		509646	UBX domain protein 8 [Source:VGNC Symbol;Acc:VGNC:36630]	ENSBTAG00000004173	.
LRRC43	9	53184811	frameshift_variant&missense_variant	White Fulani		784978	leucine rich repeat containing 43 [Source:VGNC Symbol;Acc:VGNC:52800]	ENSBTAG00000004192	.
	16	10468649	missense_variant	White Fulani				ENSBTAG00000004219	.
	16	10468501	missense_variant	White Fulani				ENSBTAG00000004219	.
PPFIBP1	25	82152238	missense_variant	White Fulani		407130	PPFIA binding protein 1 [Source:VGNC Symbol;Acc:VGNC:33193]	ENSBTAG00000004283	.
PPFIBP1	25	82146779	missense_variant	White Fulani		407130	PPFIA binding protein 1 [Source:VGNC Symbol;Acc:VGNC:33193]	ENSBTAG00000004283	.
EVC	26	103458301	missense_variant	White Fulani		282874	EvC ciliary complex subunit 1 [Source:VGNC Symbol;Acc:VGNC:28634]	ENSBTAG00000004287	.
DDX28	10	35478831	missense_variant	White Fulani		539411	DEAD-box helicase 28 [Source:VGNC Symbol;Acc:VGNC:27962]	ENSBTAG00000004290	.
IL31RA	13	23311166	missense_variant	White Fulani		522636	interleukin 31 receptor A [Source:VGNC Symbol;Acc:VGNC:30154]	ENSBTAG00000004351	.
SLITRK6	4	60697300	missense_variant	White Fulani		781119	SLIT and NTRK like family member 6 [Source:VGNC Symbol;Acc:VGNC:34967]	ENSBTAG00000004388	.
SLITRK6	4	60697943	missense_variant	White Fulani		781119	SLIT and NTRK like family member 6 [Source:VGNC Symbol;Acc:VGNC:34967]	ENSBTAG00000004388	.
PRRC2B	3	101600074	missense_variant	White Fulani		505073	proline rich coiled-coil 2B [Source:VGNC Symbol;Acc:VGNC:33405]	ENSBTAG00000004400	.
XPNPEP1	19	30470356	missense_variant	White Fulani		513156	X-prolyl aminopeptidase 1 [Source:VGNC Symbol;Acc:VGNC:36994]	ENSBTAG00000004438	.
TECTA	7	31792240	splice_acceptor_variant&intron_variant	White Fulani		533133	tectorin alpha [Source:VGNC Symbol;Acc:VGNC:35732]	ENSBTAG00000004456	.
TECTA	7	31792506	missense_variant	White Fulani		533133	tectorin alpha [Source:VGNC Symbol;Acc:VGNC:35732]	ENSBTAG00000004456	.
TECTA	7	31753751	missense_variant	White Fulani		533133	tectorin alpha [Source:VGNC Symbol;Acc:VGNC:35732]	ENSBTAG00000004456	.
ORAI1	9	53625294	disruptive_inframe_insertion	White Fulani		517688	ORAI calcium release-activated calcium modulator 1 [Source:VGNC Symbol;Acc:VGNC:32443]	ENSBTAG00000004457	.
MORN3	9	53604305	missense_variant	White Fulani		531482	MORN repeat containing 3 [Source:VGNC Symbol;Acc:VGNC:31560]	ENSBTAG00000004458	.
MORN3	9	53597159	missense_variant	White Fulani		531482	MORN repeat containing 3 [Source:VGNC Symbol;Acc:VGNC:31560]	ENSBTAG00000004458	.
NLRC3	18	2945217	missense_variant	White Fulani		507786	NLR family CARD domain containing 3 [Source:VGNC Symbol;Acc:VGNC:32112]	ENSBTAG00000004505	.
TARBP1	21	7255459	missense_variant	White Fulani	TARBP1	535018	TAR (HIV-1) RNA binding protein 1 [Source:NCBI gene;Acc:535018]	ENSBTAG00000004517	.
TARBP1	21	7207388	splice_acceptor_variant&intron_variant	White Fulani	TARBP1	535018	TAR (HIV-1) RNA binding protein 1 [Source:NCBI gene;Acc:535018]	ENSBTAG00000004517	.
TARBP1	21	7268495	missense_variant	White Fulani	TARBP1	535018	TAR (HIV-1) RNA binding protein 1 [Source:NCBI gene;Acc:535018]	ENSBTAG00000004517	.
TARBP1	21	7268672	missense_variant	White Fulani	TARBP1	535018	TAR (HIV-1) RNA binding protein 1 [Source:NCBI gene;Acc:535018]	ENSBTAG00000004517	.
TARBP1	21	7222161	missense_variant	White Fulani	TARBP1	535018	TAR (HIV-1) RNA binding protein 1 [Source:NCBI gene;Acc:535018]	ENSBTAG00000004517	.
ALPI	12	120098011	missense_variant	White Fulani		280993	alkaline phosphatase, intestinal [Source:NCBI gene;Acc:280993]	ENSBTAG00000004519	2:120098011
FAM78A	3	101453016	stop_gained	White Fulani		506709	family with sequence similarity 78 member A [Source:VGNC Symbol;Acc:VGNC:28829]	ENSBTAG00000004542	.
GOLGA5	14	57487191	missense_variant	White Fulani		510412	golgin A5 [Source:VGNC Symbol;Acc:VGNC:29486]	ENSBTAG00000004598	.
GOLGA5	14	57486982	missense_variant	White Fulani		510412	golgin A5 [Source:VGNC Symbol;Acc:VGNC:29486]	ENSBTAG00000004598	.
PHC2	12	120365183	missense_variant	White Fulani		537511	polyhomeotic homolog 2 [Source:VGNC Symbol;Acc:VGNC:32811]	ENSBTAG00000004603	.
	10	57101809	missense_variant	White Fulani		100138951	CD33 antigen-like [Source:NCBI gene;Acc:100138951]	ENSBTAG00000004608	.
SORCS3	19	26052329	missense_variant	White Fulani		531405	sortilin related VPS10 domain containing receptor 3 [Source:NCBI gene;Acc:531405]	ENSBTAG00000004612	.
SORCS3	19	26001777	missense_variant	White Fulani		531405	sortilin related VPS10 domain containing receptor 3 [Source:NCBI gene;Acc:531405]	ENSBTAG00000004612	.
SORCS3	19	26001772	missense_variant	White Fulani		531405	sortilin related VPS10 domain containing receptor 3 [Source:NCBI gene;Acc:531405]	ENSBTAG00000004612	.
KIF19	11	57054095	missense_variant	White Fulani		538109	kinesin family member 19 [Source:VGNC Symbol;Acc:VGNC:30589]	ENSBTAG00000004617	.
DZANK1	5	38520307	missense_variant	White Fulani		512107	double zinc ribbon and ankyrin repeat domains 1 [Source:VGNC Symbol;Acc:VGNC:28283]	ENSBTAG00000004622	.
KIAA0586	2	70824762	missense_variant	White Fulani		533397	KIAA0586 [Source:VGNC Symbol;Acc:VGNC:30554]	ENSBTAG00000004631	.
SPAM1	24	88221892	missense_variant	White Fulani		353352	sperm adhesion molecule 1 (PH-20 hyaluronidase, zona pellucida binding) [Source:NCBI gene;Acc:353352]	ENSBTAG00000004640	.
COQ4	3	98919367	missense_variant	White Fulani		511987	coenzyme Q4 [Source:VGNC Symbol;Acc:VGNC:59211]	ENSBTAG00000004664	.
SULF1	6	33382041	missense_variant	White Fulani		535166	sulfatase 1 [Source:VGNC Symbol;Acc:VGNC:53880]	ENSBTAG00000004720	.
HELZ	11	63170134	missense_variant	White Fulani		539501	helicase with zinc finger [Source:VGNC Symbol;Acc:VGNC:57142]	ENSBTAG00000004746	.
DSCAM	1	140144108	missense_variant	White Fulani		100337016	DS cell adhesion molecule [Source:VGNC Symbol;Acc:VGNC:28215]	ENSBTAG00000004754	.
DSCAM	1	140144261	missense_variant	White Fulani		100337016	DS cell adhesion molecule [Source:VGNC Symbol;Acc:VGNC:28215]	ENSBTAG00000004754	.
LTBP4	10	49899474	missense_variant	White Fulani		100848191	latent transforming growth factor beta binding protein 4 [Source:VGNC Symbol;Acc:VGNC:31074]	ENSBTAG00000004757	.
RAI1	11	34658239	missense_variant	White Fulani		528972	retinoic acid induced 1 [Source:VGNC Symbol;Acc:VGNC:33695]	ENSBTAG00000004768	.
SDR39U1	2	20734204	missense_variant	White Fulani		520897	short chain dehydrogenase/reductase family 39U member 1 [Source:VGNC Symbol;Acc:VGNC:34396]	ENSBTAG00000004788	.
LGR6	8	80379044	missense_variant&splice_region_variant	White Fulani	LGR6	100336662	leucine rich repeat containing G protein-coupled receptor 6 [Source:NCBI gene;Acc:100336662]	ENSBTAG00000004789	.
SUSD1	28	101548611	missense_variant	White Fulani		518850	sushi domain containing 1 [Source:VGNC Symbol;Acc:VGNC:35486]	ENSBTAG00000004813	.
NRK	30	54703013	missense_variant	White Fulani		783774	Nik related kinase [Source:NCBI gene;Acc:783774]	ENSBTAG00000004836	.
NRK	30	54702865	missense_variant	White Fulani		783774	Nik related kinase [Source:NCBI gene;Acc:783774]	ENSBTAG00000004836	.
IGSF3	23	26674329	missense_variant	White Fulani		530939	immunoglobulin superfamily member 3 [Source:VGNC Symbol;Acc:VGNC:30094]	ENSBTAG00000004849	.
NCKAP5L	25	30089578	missense_variant	White Fulani		504364	NCK associated protein 5 like [Source:VGNC Symbol;Acc:VGNC:31917]	ENSBTAG00000004851	.
CEP89	10	43330254	missense_variant	White Fulani		512749	centrosomal protein 89 [Source:VGNC Symbol;Acc:VGNC:27218]	ENSBTAG00000004864	.
GALNT2	21	2212568	missense_variant	White Fulani		616218	polypeptide N-acetylgalactosaminyltransferase 2 [Source:VGNC Symbol;Acc:VGNC:29231]	ENSBTAG00000004870	.
SLC10A4	26	67167144	missense_variant	White Fulani		540151	solute carrier family 10 member 4 [Source:VGNC Symbol;Acc:VGNC:34661]	ENSBTAG00000004888	.
SLC10A4	26	67165778	missense_variant	White Fulani		540151	solute carrier family 10 member 4 [Source:VGNC Symbol;Acc:VGNC:34661]	ENSBTAG00000004888	.
OXNAD1	1	153316347	missense_variant	White Fulani		510462	oxidoreductase NAD binding domain containing 1 [Source:VGNC Symbol;Acc:VGNC:32512]	ENSBTAG00000004891	.
PENK	6	23542769	missense_variant	White Fulani		281387	proenkephalin [Source:VGNC Symbol;Acc:VGNC:32746]	ENSBTAG00000004924	.
CHEK2	9	68004780	missense_variant	White Fulani		518897	checkpoint kinase 2 [Source:VGNC Symbol;Acc:VGNC:27286]	ENSBTAG00000004956	.
CCDC191	1	58721094	missense_variant	White Fulani		532832	coiled-coil domain containing 191 [Source:VGNC Symbol;Acc:VGNC:26884]	ENSBTAG00000004975	.
CCDC191	1	58717590	missense_variant	White Fulani		532832	coiled-coil domain containing 191 [Source:VGNC Symbol;Acc:VGNC:26884]	ENSBTAG00000004975	.
CCKAR	26	45922518	missense_variant	White Fulani		506207	cholecystokinin A receptor [Source:VGNC Symbol;Acc:VGNC:26941]	ENSBTAG00000004988	.
ELP1	28	98518296	missense_variant	White Fulani		505465	elongator complex protein 1 [Source:VGNC Symbol;Acc:VGNC:28454]	ENSBTAG00000004991	.
CTNNAL1	28	98582996	missense_variant	White Fulani		515749	catenin alpha like 1 [Source:VGNC Symbol;Acc:VGNC:27801]	ENSBTAG00000004997	.
RESF1	25	77930461	missense_variant	White Fulani		510651	retroelement silencing factor 1 [Source:VGNC Symbol;Acc:VGNC:30572]	ENSBTAG00000004999	.
CSN1S2	26	85533780	missense_variant	White Fulani		282209	casein alpha-S2 [Source:NCBI gene;Acc:282209]	ENSBTAG00000005005	.
ZNF169	28	85540253	missense_variant	White Fulani			zinc finger protein 169 [Source:VGNC Symbol;Acc:VGNC:37214]	ENSBTAG00000005017	.
WARS2	23	24073027	missense_variant	White Fulani		532903	tryptophanyl tRNA synthetase 2, mitochondrial [Source:VGNC Symbol;Acc:VGNC:36864]	ENSBTAG00000005064	.
CEP55	19	14838425	missense_variant	White Fulani		513594	centrosomal protein 55 [Source:VGNC Symbol;Acc:VGNC:27206]	ENSBTAG00000005129	.
CEP55	19	14844465	missense_variant	White Fulani		513594	centrosomal protein 55 [Source:VGNC Symbol;Acc:VGNC:27206]	ENSBTAG00000005129	.
CEP55	19	14844448	missense_variant	White Fulani		513594	centrosomal protein 55 [Source:VGNC Symbol;Acc:VGNC:27206]	ENSBTAG00000005129	.
CEP55	19	14842401	missense_variant	White Fulani		513594	centrosomal protein 55 [Source:VGNC Symbol;Acc:VGNC:27206]	ENSBTAG00000005129	.
	16	28525759	missense_variant	White Fulani				ENSBTAG00000005146	23:28525759
	16	28527048	missense_variant	White Fulani				ENSBTAG00000005146	.
CROCC2	23	120233063	missense_variant	White Fulani		101907124	ciliary rootlet coiled-coil, rootletin family member 2 [Source:VGNC Symbol;Acc:VGNC:53860]	ENSBTAG00000005168	.
CROCC2	23	120233888	missense_variant	White Fulani		101907124	ciliary rootlet coiled-coil, rootletin family member 2 [Source:VGNC Symbol;Acc:VGNC:53860]	ENSBTAG00000005168	.
ADGRG5	10	25546968	missense_variant	White Fulani		509974	adhesion G protein-coupled receptor G5 [Source:VGNC Symbol;Acc:VGNC:25668]	ENSBTAG00000005170	.
MVK	9	63625941	missense_variant	White Fulani		505792	mevalonate kinase [Source:VGNC Symbol;Acc:VGNC:31768]	ENSBTAG00000005183	.
MVK	9	63627292	missense_variant	White Fulani		505792	mevalonate kinase [Source:VGNC Symbol;Acc:VGNC:31768]	ENSBTAG00000005183	.
SPACA9	3	102917813	missense_variant	White Fulani		539447	sperm acrosome associated 9 [Source:VGNC Symbol;Acc:VGNC:35163]	ENSBTAG00000005189	.
VPS8	1	82192864	missense_variant	White Fulani		615672	VPS8 subunit of CORVET complex [Source:VGNC Symbol;Acc:VGNC:36832]	ENSBTAG00000005209	.
LCTL	2	13420398	missense_variant	White Fulani		518599	lactase like [Source:VGNC Symbol;Acc:VGNC:30820]	ENSBTAG00000005214	.
	12	99841060	missense_variant	White Fulani				ENSBTAG00000005239	.
OVOS2	25	100712177	missense_variant	White Fulani		508026	ovostatin 2 [Source:NCBI gene;Acc:508026]	ENSBTAG00000005243	.
EDNRB	4	53067087	missense_variant	White Fulani		281750	endothelin receptor type B [Source:VGNC Symbol;Acc:VGNC:28330]	ENSBTAG00000005299	.
SUSD5	15	7531189	stop_gained	White Fulani		524663	sushi domain containing 5 [Source:VGNC Symbol;Acc:VGNC:58418]	ENSBTAG00000005327	.
SERGEF	7	34501251	stop_gained	White Fulani		534377	secretion regulating guanine nucleotide exchange factor [Source:VGNC Symbol;Acc:VGNC:50043]	ENSBTAG00000005340	.
CD46	8	75584508	missense_variant	White Fulani		280851	CD46 molecule [Source:NCBI gene;Acc:280851]	ENSBTAG00000005397	.
CD46	8	75607237	missense_variant	White Fulani		280851	CD46 molecule [Source:NCBI gene;Acc:280851]	ENSBTAG00000005397	.
CD46	8	75584475	stop_gained	White Fulani		280851	CD46 molecule [Source:NCBI gene;Acc:280851]	ENSBTAG00000005397	.
UGGT1	12	4379622	stop_gained	White Fulani		516332	UDP-glucose glycoprotein glucosyltransferase 1 [Source:VGNC Symbol;Acc:VGNC:36649]	ENSBTAG00000005444	.
ADCY6	25	31002121	missense_variant	White Fulani		509936	adenylate cyclase 6 [Source:VGNC Symbol;Acc:VGNC:25647]	ENSBTAG00000005464	.
RHCG	14	20958577	frameshift_variant	White Fulani		281456	Rh family C glycoprotein [Source:VGNC Symbol;Acc:VGNC:33938]	ENSBTAG00000005471	.
TCAF2	24	106991704	missense_variant	White Fulani		510320	TRPM8 channel associated factor 2 [Source:NCBI gene;Acc:510320]	ENSBTAG00000005475	.
	28	75860997	missense_variant	White Fulani				ENSBTAG00000005495	.
	20	19002400	missense_variant	White Fulani				ENSBTAG00000005559	.
	20	19002729	missense_variant	White Fulani				ENSBTAG00000005559	.
PHF20	5	65075080	missense_variant	White Fulani		529591	PHD finger protein 20 [Source:VGNC Symbol;Acc:VGNC:32819]	ENSBTAG00000005571	.
SZT2	23	102578940	missense_variant	White Fulani		533805	SZT2 subunit of KICSTOR complex [Source:VGNC Symbol;Acc:VGNC:35551]	ENSBTAG00000005580	.
	18	38575901	missense_variant	White Fulani		618554	olfactory receptor 10AC1 [Source:NCBI gene;Acc:618554]	ENSBTAG00000005600	.
ARHGEF19	12	135908247	missense_variant	White Fulani		617280	Rho guanine nucleotide exchange factor 19 [Source:VGNC Symbol;Acc:VGNC:26110]	ENSBTAG00000005670	.
ARHGEF19	12	135900520	missense_variant	White Fulani		617280	Rho guanine nucleotide exchange factor 19 [Source:VGNC Symbol;Acc:VGNC:26110]	ENSBTAG00000005670	.
CDH22	5	74939750	missense_variant&splice_region_variant	White Fulani		540147	cadherin 22 [Source:VGNC Symbol;Acc:VGNC:27100]	ENSBTAG00000005672	.
CDH22	5	74980279	missense_variant	White Fulani		540147	cadherin 22 [Source:VGNC Symbol;Acc:VGNC:27100]	ENSBTAG00000005672	.
AACS	9	50718977	missense_variant	White Fulani		505842	acetoacetyl-CoA synthetase [Source:VGNC Symbol;Acc:VGNC:25438]	ENSBTAG00000005678	.
MAP3K9	2	82454450	missense_variant	White Fulani		538340	mitogen-activated protein kinase kinase kinase 9 [Source:VGNC Symbol;Acc:VGNC:31203]	ENSBTAG00000005700	.
CNGB1	10	25877735	missense_variant&splice_region_variant	White Fulani		281702	cyclic nucleotide gated channel subunit beta 1 [Source:VGNC Symbol;Acc:VGNC:27501]	ENSBTAG00000005702	.
IL1RL2	3	7054163	missense_variant	White Fulani		522114	interleukin 1 receptor like 2 [Source:VGNC Symbol;Acc:VGNC:30135]	ENSBTAG00000005704	.
NEPRO	1	57726002	missense_variant	White Fulani		516064	nucleolus and neural progenitor protein [Source:VGNC Symbol;Acc:VGNC:32008]	ENSBTAG00000005723	.
ADGRF3	3	73212359	missense_variant	White Fulani		522893	adhesion G protein-coupled receptor F3 [Source:VGNC Symbol;Acc:VGNC:25663]	ENSBTAG00000005736	.
COQ2	26	98039413	missense_variant	White Fulani		504633	coenzyme Q2, polyprenyltransferase [Source:VGNC Symbol;Acc:VGNC:27611]	ENSBTAG00000005744	.
HPSE	26	98100990	missense_variant	White Fulani		281230	heparanase [Source:VGNC Symbol;Acc:VGNC:29948]	ENSBTAG00000005745	.
HPSE	26	98085922	missense_variant	White Fulani		281230	heparanase [Source:VGNC Symbol;Acc:VGNC:29948]	ENSBTAG00000005745	.
PGM2	26	57149744	missense_variant	White Fulani		506980	phosphoglucomutase 2 [Source:VGNC Symbol;Acc:VGNC:32794]	ENSBTAG00000005773	.
CCDC61	10	53505257	missense_variant	White Fulani		515425	coiled-coil domain containing 61 [Source:VGNC Symbol;Acc:VGNC:26906]	ENSBTAG00000005819	.
ROCK2	3	86489623	missense_variant	White Fulani		282041	Rho associated coiled-coil containing protein kinase 2 [Source:VGNC Symbol;Acc:VGNC:34082]	ENSBTAG00000005847	.
DLK2	16	17010567	missense_variant	White Fulani		540262	delta like non-canonical Notch ligand 2 [Source:VGNC Symbol;Acc:VGNC:28093]	ENSBTAG00000005850	.
SENP6	29	15344564	missense_variant	White Fulani		533853	SUMO specific peptidase 6 [Source:VGNC Symbol;Acc:VGNC:52824]	ENSBTAG00000005869	.
LRP5	22	45808089	missense_variant	White Fulani	LRP5	534450	LDL receptor related protein 5 [Source:NCBI gene;Acc:534450]	ENSBTAG00000005903	.
TTYH3	18	40743237	missense_variant	White Fulani		512271	tweety family member 3 [Source:VGNC Symbol;Acc:VGNC:36502]	ENSBTAG00000005934	.
TTLL9	5	61463313	missense_variant	White Fulani		529246	tubulin tyrosine ligase like 9 [Source:VGNC Symbol;Acc:VGNC:36496]	ENSBTAG00000005937	.
NXPE4	7	25090467	missense_variant	White Fulani		515648	neurexophilin and PC-esterase domain family, member 4 [Source:NCBI gene;Acc:515648]	ENSBTAG00000005945	.
GPR50	30	33719296	missense_variant	White Fulani		530065	G protein-coupled receptor 50 [Source:VGNC Symbol;Acc:VGNC:29589]	ENSBTAG00000005950	.
PIGG	26	117771548	missense_variant	White Fulani		511496	phosphatidylinositol glycan anchor biosynthesis class G [Source:VGNC Symbol;Acc:VGNC:54468]	ENSBTAG00000005964	.
PIGG	26	117745556	missense_variant	White Fulani		511496	phosphatidylinositol glycan anchor biosynthesis class G [Source:VGNC Symbol;Acc:VGNC:54468]	ENSBTAG00000005964	.
UBR2	16	16264182	missense_variant	White Fulani		527153	ubiquitin protein ligase E3 component n-recognin 2 [Source:VGNC Symbol;Acc:VGNC:36617]	ENSBTAG00000005967	.
APOBEC2	16	14967333	disruptive_inframe_insertion	White Fulani		509619	apolipoprotein B mRNA editing enzyme catalytic subunit 2 [Source:VGNC Symbol;Acc:VGNC:26028]	ENSBTAG00000005974	.
	24	32914347	missense_variant	White Fulani		281585	multidrug resistance protein 1 [Source:NCBI gene;Acc:281585]	ENSBTAG00000005997	.
CAMSAP1	3	103399732	missense_variant	White Fulani		506553	calmodulin regulated spectrin associated protein 1 [Source:VGNC Symbol;Acc:VGNC:26730]	ENSBTAG00000006008	.
CAMSAP1	3	103406674	missense_variant	White Fulani		506553	calmodulin regulated spectrin associated protein 1 [Source:VGNC Symbol;Acc:VGNC:26730]	ENSBTAG00000006008	.
STAB2	25	67313910	missense_variant	White Fulani		407177	stabilin 2 [Source:VGNC Symbol;Acc:VGNC:35349]	ENSBTAG00000006010	.
ADGRV1	27	90225397	missense_variant	White Fulani		537034	adhesion G protein-coupled receptor V1 [Source:VGNC Symbol;Acc:VGNC:25673]	ENSBTAG00000006031	.
	7	62118140	frameshift_variant&start_lost	White Fulani		616832	doublecortin domain containing 1 [Source:NCBI gene;Acc:616832]	ENSBTAG00000006060	.
C7H19orf57	27	11796671	missense_variant	White Fulani		614692	chromosome 7 C19orf57 homolog [Source:VGNC Symbol;Acc:VGNC:52729]	ENSBTAG00000006064	.
PODNL1	27	11763957	missense_variant	White Fulani		534549	podocan like 1 [Source:VGNC Symbol;Acc:VGNC:33102]	ENSBTAG00000006073	.
SLF1	27	94017863	missense_variant	White Fulani		520250	SMC5-SMC6 complex localization factor 1 [Source:VGNC Symbol;Acc:VGNC:52883]	ENSBTAG00000006107	.
GTF3C1	18	25052149	missense_variant	White Fulani		509874	general transcription factor IIIC subunit 1 [Source:VGNC Symbol;Acc:VGNC:29702]	ENSBTAG00000006126	.
DENND3	6	2767837	missense_variant	White Fulani		508078	DENN domain containing 3 [Source:VGNC Symbol;Acc:VGNC:27998]	ENSBTAG00000006132	.
TRPM4	10	55690219	missense_variant	White Fulani		100295930	transient receptor potential cation channel subfamily M member 4 [Source:VGNC Symbol;Acc:VGNC:36390]	ENSBTAG00000006139	.
BST1	26	110890094	missense_variant	White Fulani		616757	bone marrow stromal cell antigen 1 [Source:VGNC Symbol;Acc:VGNC:26581]	ENSBTAG00000006156	.
USH2A	8	19815852	missense_variant	White Fulani		100296635	usherin [Source:VGNC Symbol;Acc:VGNC:36706]	ENSBTAG00000006188	.
NPR1	23	16697411	missense_variant	White Fulani		533048	natriuretic peptide receptor 1 [Source:VGNC Symbol;Acc:VGNC:32213]	ENSBTAG00000006234	.
TLR4	28	107058305	missense_variant	White Fulani		281536	toll like receptor 4 [Source:VGNC Symbol;Acc:VGNC:52834]	ENSBTAG00000006240	.
WDR83OS	27	12824254	frameshift_variant	White Fulani		508733	WD repeat domain 83 opposite strand [Source:VGNC Symbol;Acc:VGNC:52897]	ENSBTAG00000006244	.
WDR83OS	27	12824291	missense_variant	White Fulani		508733	WD repeat domain 83 opposite strand [Source:VGNC Symbol;Acc:VGNC:52897]	ENSBTAG00000006244	.
PTPRO	25	94454880	missense_variant	White Fulani		541043	protein tyrosine phosphatase receptor type O [Source:VGNC Symbol;Acc:VGNC:33555]	ENSBTAG00000006256	.
FAM83C	5	64555758	missense_variant	White Fulani		101903690	family with sequence similarity 83 member C [Source:VGNC Symbol;Acc:VGNC:28834]	ENSBTAG00000006278	.
PAG6	22	39381465	missense_variant	White Fulani		337900	pregnancy-associated glycoprotein 6 [Source:NCBI gene;Acc:337900]	ENSBTAG00000006304	.
PAG6	22	39381466	missense_variant	White Fulani		337900	pregnancy-associated glycoprotein 6 [Source:NCBI gene;Acc:337900]	ENSBTAG00000006304	.
PAG6	22	39381468	missense_variant	White Fulani		337900	pregnancy-associated glycoprotein 6 [Source:NCBI gene;Acc:337900]	ENSBTAG00000006304	.
UTP4	10	36366914	missense_variant	White Fulani		510315	UTP4 small subunit processome component [Source:VGNC Symbol;Acc:VGNC:36747]	ENSBTAG00000006347	.
	14	52285094	missense_variant	White Fulani				ENSBTAG00000006363	.
N4BP3	27	39216621	missense_variant	White Fulani		513032	NEDD4 binding protein 3 [Source:VGNC Symbol;Acc:VGNC:31853]	ENSBTAG00000006368	.
	30	119015305	missense_variant	White Fulani				ENSBTAG00000006383	.
TNNT1	10	62277076	missense_variant	White Fulani		282095	troponin T1, slow skeletal type [Source:VGNC Symbol;Acc:VGNC:36194]	ENSBTAG00000006419	.
LIPF	19	10344990	missense_variant	White Fulani		281283	lipase F, gastric type [Source:NCBI gene;Acc:281283]	ENSBTAG00000006445	.
ACSM3	18	18523316	missense_variant	White Fulani		533798	acyl-CoA synthetase medium chain family member 3 [Source:VGNC Symbol;Acc:VGNC:49960]	ENSBTAG00000006447	.
GAP43	1	60368181	missense_variant	White Fulani		281777	growth associated protein 43 [Source:VGNC Symbol;Acc:VGNC:29247]	ENSBTAG00000006451	.
CD3G	7	29029945	missense_variant	White Fulani		281055	CD3g molecule [Source:VGNC Symbol;Acc:VGNC:27031]	ENSBTAG00000006453	.
TREML1	16	15074527	missense_variant	White Fulani		784711	triggering receptor expressed on myeloid cells like 1 [Source:VGNC Symbol;Acc:VGNC:36300]	ENSBTAG00000006485	.
TREML1	16	15076031	missense_variant	White Fulani		784711	triggering receptor expressed on myeloid cells like 1 [Source:VGNC Symbol;Acc:VGNC:36300]	ENSBTAG00000006485	.
DCAF1	15	49300432	missense_variant	White Fulani		785711	DDB1 and CUL4 associated factor 1 [Source:VGNC Symbol;Acc:VGNC:27899]	ENSBTAG00000006501	.
SOD2	29	95965745	missense_variant	White Fulani		281496	superoxide dismutase 2 [Source:NCBI gene;Acc:281496]	ENSBTAG00000006523	.
SOD2	29	95960027	missense_variant	White Fulani		281496	superoxide dismutase 2 [Source:NCBI gene;Acc:281496]	ENSBTAG00000006523	.
	25	81860649	missense_variant	White Fulani				ENSBTAG00000006530	.
	25	81860695	missense_variant	White Fulani				ENSBTAG00000006530	.
	25	81860571	missense_variant	White Fulani				ENSBTAG00000006530	.
GTPBP8	1	57708337	missense_variant	White Fulani		522329	GTP binding protein 8 (putative) [Source:VGNC Symbol;Acc:VGNC:55158]	ENSBTAG00000006534	.
ZMYM1	23	110597441	missense_variant	White Fulani		527379	zinc finger MYM-type containing 1 [Source:VGNC Symbol;Acc:VGNC:37198]	ENSBTAG00000006555	.
	23	72180627	missense_variant	White Fulani				ENSBTAG00000006600	.
KSR1	11	19205619	splice_donor_variant&intron_variant	White Fulani		100138565	kinase suppressor of ras 1 [Source:VGNC Symbol;Acc:VGNC:30754]	ENSBTAG00000006601	.
SCAF1	10	56057762	disruptive_inframe_deletion	White Fulani		785072	SR-related CTD associated factor 1 [Source:VGNC Symbol;Acc:VGNC:34313]	ENSBTAG00000006612	.
TECTB	19	32834131	missense_variant	White Fulani		538466	tectorin beta [Source:VGNC Symbol;Acc:VGNC:35733]	ENSBTAG00000006689	.
ACSL5	19	32941620	missense_variant	White Fulani		514159	acyl-CoA synthetase long chain family member 5 [Source:VGNC Symbol;Acc:VGNC:25567]	ENSBTAG00000006707	.
	18	19138667	missense_variant	White Fulani		524391	ATP-binding cassette sub-family A member 3-like [Source:NCBI gene;Acc:524391]	ENSBTAG00000006717	.
NRCAM	24	49284547	missense_variant	White Fulani		534500	neuronal cell adhesion molecule [Source:VGNC Symbol;Acc:VGNC:32257]	ENSBTAG00000006732	.
PPP1R3A	24	54552210	missense_variant	White Fulani		784877	protein phosphatase 1 regulatory subunit 3A [Source:VGNC Symbol;Acc:VGNC:33242]	ENSBTAG00000006733	.
PPP1R3A	24	54587233	missense_variant	White Fulani		784877	protein phosphatase 1 regulatory subunit 3A [Source:VGNC Symbol;Acc:VGNC:33242]	ENSBTAG00000006733	.
SCYL1	22	43705498	missense_variant	White Fulani		515247	SCY1 like pseudokinase 1 [Source:VGNC Symbol;Acc:VGNC:34374]	ENSBTAG00000006740	.
RBBP8	17	33518703	missense_variant	White Fulani		512977	RB binding protein 8, endonuclease [Source:VGNC Symbol;Acc:VGNC:33773]	ENSBTAG00000006743	.
TMEM131	3	3154433	missense_variant	White Fulani		540861	transmembrane protein 131 [Source:VGNC Symbol;Acc:VGNC:35964]	ENSBTAG00000006744	.
DMXL1	27	34705321	missense_variant	White Fulani		534524	Dmx like 1 [Source:VGNC Symbol;Acc:VGNC:28117]	ENSBTAG00000006748	.
MBD3L1	9	44258648	missense_variant	White Fulani		768027	methyl-CpG binding domain protein 3 like 1 [Source:VGNC Symbol;Acc:VGNC:31275]	ENSBTAG00000006753	.
	9	44272297	missense_variant	White Fulani				ENSBTAG00000006758	.
SH3RF2	27	57224700	missense_variant	White Fulani		540718	SH3 domain containing ring finger 2 [Source:VGNC Symbol;Acc:VGNC:34580]	ENSBTAG00000006762	.
KIAA0930	25	115619075	missense_variant	White Fulani		100138505	KIAA0930 [Source:VGNC Symbol;Acc:VGNC:30560]	ENSBTAG00000006776	.
KIAA0930	25	115619045	missense_variant	White Fulani		100138505	KIAA0930 [Source:VGNC Symbol;Acc:VGNC:30560]	ENSBTAG00000006776	.
NAPSA	10	56510500	missense_variant	White Fulani		539259	napsin A aspartic peptidase [Source:VGNC Symbol;Acc:VGNC:31886]	ENSBTAG00000006780	.
NAPSA	10	56510489	missense_variant	White Fulani		539259	napsin A aspartic peptidase [Source:VGNC Symbol;Acc:VGNC:31886]	ENSBTAG00000006780	.
NAPSA	10	56510844	missense_variant	White Fulani		539259	napsin A aspartic peptidase [Source:VGNC Symbol;Acc:VGNC:31886]	ENSBTAG00000006780	.
MED6	2	82220880	splice_donor_variant&intron_variant	White Fulani		505293	mediator complex subunit 6 [Source:VGNC Symbol;Acc:VGNC:31369]	ENSBTAG00000006786	.
FAM181B	22	12926615	missense_variant	White Fulani		613623	family with sequence similarity 181 member B [Source:VGNC Symbol;Acc:VGNC:28764]	ENSBTAG00000006812	.
	7	47662804	stop_gained	White Fulani		614922	heterogeneous nuclear ribonucleoprotein A1-like [Source:NCBI gene;Acc:614922]	ENSBTAG00000006815	.
	7	47662930	missense_variant	White Fulani		614922	heterogeneous nuclear ribonucleoprotein A1-like [Source:NCBI gene;Acc:614922]	ENSBTAG00000006815	.
	7	47662747	missense_variant	White Fulani		614922	heterogeneous nuclear ribonucleoprotein A1-like [Source:NCBI gene;Acc:614922]	ENSBTAG00000006815	.
	7	47663064	missense_variant	White Fulani		614922	heterogeneous nuclear ribonucleoprotein A1-like [Source:NCBI gene;Acc:614922]	ENSBTAG00000006815	.
CMYA5	2	10721830	disruptive_inframe_deletion	White Fulani		533581	cardiomyopathy associated 5 [Source:VGNC Symbol;Acc:VGNC:27491]	ENSBTAG00000006823	.
FBXO33	14	49309517	inframe_deletion	White Fulani		539998	F-box protein 33 [Source:VGNC Symbol;Acc:VGNC:28906]	ENSBTAG00000006836	.
FBXO33	14	49292531	missense_variant	White Fulani		539998	F-box protein 33 [Source:VGNC Symbol;Acc:VGNC:28906]	ENSBTAG00000006836	.
TNS2	25	26903588	missense_variant	White Fulani		540153	tensin 2 [Source:VGNC Symbol;Acc:VGNC:36208]	ENSBTAG00000006904	.
ABCF1	16	28402056	missense_variant	White Fulani		281589	ATP binding cassette subfamily F member 1 [Source:VGNC Symbol;Acc:VGNC:25480]	ENSBTAG00000006927	.
MRPS18B	16	28366778	missense_variant	White Fulani		510824	mitochondrial ribosomal protein S18B [Source:VGNC Symbol;Acc:VGNC:50008]	ENSBTAG00000006936	.
ATAT1	16	28353301	missense_variant	White Fulani		786491	alpha tubulin acetyltransferase 1 [Source:VGNC Symbol;Acc:VGNC:26236]	ENSBTAG00000006941	.
TM7SF3	25	82823741	missense_variant	White Fulani		510190	transmembrane 7 superfamily member 3 [Source:VGNC Symbol;Acc:VGNC:35911]	ENSBTAG00000006985	.
TM7SF3	25	82830291	missense_variant	White Fulani		510190	transmembrane 7 superfamily member 3 [Source:VGNC Symbol;Acc:VGNC:35911]	ENSBTAG00000006985	.
RYR1	10	48313385	splice_donor_variant&intron_variant	White Fulani		100139857	ryanodine receptor 1 [Source:VGNC Symbol;Acc:VGNC:34233]	ENSBTAG00000006999	18:48313385
IDUA	26	117387585	missense_variant	White Fulani		511050	alpha-L-iduronidase [Source:VGNC Symbol;Acc:VGNC:30037]	ENSBTAG00000007002	.
IDUA	26	117377546	missense_variant	White Fulani		511050	alpha-L-iduronidase [Source:VGNC Symbol;Acc:VGNC:30037]	ENSBTAG00000007002	.
IDUA	26	117377426	missense_variant	White Fulani		511050	alpha-L-iduronidase [Source:VGNC Symbol;Acc:VGNC:30037]	ENSBTAG00000007002	.
CEP63	1	134767735	missense_variant	White Fulani		521932	centrosomal protein 63 [Source:VGNC Symbol;Acc:VGNC:27209]	ENSBTAG00000007014	.
CEP63	1	134767738	missense_variant	White Fulani		521932	centrosomal protein 63 [Source:VGNC Symbol;Acc:VGNC:27209]	ENSBTAG00000007014	.
ZFHX2	2	21410950	missense_variant	White Fulani		539758	zinc finger homeobox 2 [Source:VGNC Symbol;Acc:VGNC:37156]	ENSBTAG00000007053	.
SH3BGR	1	139571179	missense_variant	White Fulani		617797	SH3 domain binding glutamate rich protein [Source:VGNC Symbol;Acc:VGNC:34563]	ENSBTAG00000007068	.
	16	27945323	missense_variant	White Fulani		616942	major histocompatibility complex, class I, A-like [Source:NCBI gene;Acc:616942]	ENSBTAG00000007075	.
MAP3K14	11	44926267	missense_variant	White Fulani		508367	mitogen-activated protein kinase kinase kinase 14 [Source:VGNC Symbol;Acc:VGNC:31192]	ENSBTAG00000007084	.
TRAPPC10	1	144110322	missense_variant	White Fulani		521387	trafficking protein particle complex 10 [Source:NCBI gene;Acc:521387]	ENSBTAG00000007100	.
GTSE1	25	116629792	missense_variant	White Fulani		507901	G2 and S-phase expressed 1 [Source:VGNC Symbol;Acc:VGNC:29711]	ENSBTAG00000007102	.
ITGAL	18	26671445	missense_variant	White Fulani		281874	integrin subunit alpha L [Source:VGNC Symbol;Acc:VGNC:30322]	ENSBTAG00000007103	.
STEAP3	12	71041776	missense_variant	White Fulani		504235	STEAP3 metalloreductase [Source:VGNC Symbol;Acc:VGNC:35380]	ENSBTAG00000007111	.
ESF1	5	7381584	missense_variant	White Fulani		533375	ESF1 nucleolar pre-rRNA processing protein homolog [Source:VGNC Symbol;Acc:VGNC:28601]	ENSBTAG00000007130	.
CPPED1	18	11394210	missense_variant&splice_region_variant	White Fulani		537938	calcineurin like phosphoesterase domain containing 1 [Source:NCBI gene;Acc:537938]	ENSBTAG00000007142	.
CPPED1	18	11394062	missense_variant	White Fulani		537938	calcineurin like phosphoesterase domain containing 1 [Source:NCBI gene;Acc:537938]	ENSBTAG00000007142	.
KRT83	25	27572882	missense_variant	White Fulani		507421	keratin 83 [Source:NCBI gene;Acc:507421]	ENSBTAG00000007144	.
CUEDC1	11	8682101	missense_variant	White Fulani		534625	CUE domain containing 1 [Source:VGNC Symbol;Acc:VGNC:27829]	ENSBTAG00000007147	.
CDK4	25	55715543	missense_variant	White Fulani		510618	cyclin dependent kinase 4 [Source:NCBI gene;Acc:510618]	ENSBTAG00000007160	.
THAP6	26	90365035	missense_variant	White Fulani		539787	THAP domain containing 6 [Source:VGNC Symbol;Acc:VGNC:35824]	ENSBTAG00000007190	.
SIDT2	7	27883874	missense_variant	White Fulani		513462	SID1 transmembrane family member 2 [Source:VGNC Symbol;Acc:VGNC:34615]	ENSBTAG00000007192	.
FANCF	22	22225852	missense_variant	White Fulani		539681	FA complementation group F [Source:VGNC Symbol;Acc:VGNC:28857]	ENSBTAG00000007230	.
FANCF	22	22225304	missense_variant	White Fulani		539681	FA complementation group F [Source:VGNC Symbol;Acc:VGNC:28857]	ENSBTAG00000007230	.
FANCF	22	22225839	missense_variant	White Fulani		539681	FA complementation group F [Source:VGNC Symbol;Acc:VGNC:28857]	ENSBTAG00000007230	.
FANCF	22	22225540	missense_variant	White Fulani		539681	FA complementation group F [Source:VGNC Symbol;Acc:VGNC:28857]	ENSBTAG00000007230	.
PCM1	20	19332707	missense_variant	White Fulani		525337	pericentriolar material 1 [Source:VGNC Symbol;Acc:VGNC:32634]	ENSBTAG00000007236	.
CFAP58	19	24957391	missense_variant	White Fulani		536914	cilia and flagella associated protein 58 [Source:VGNC Symbol;Acc:VGNC:27247]	ENSBTAG00000007243	.
	12	118162707	missense_variant	White Fulani				ENSBTAG00000007280	.
NDST3	26	7064221	missense_variant	White Fulani		524136	N-deacetylase and N-sulfotransferase 3 [Source:VGNC Symbol;Acc:VGNC:53768]	ENSBTAG00000007316	.
ZNF687	23	19515463	missense_variant	White Fulani		787675	zinc finger protein 687 [Source:VGNC Symbol;Acc:VGNC:37328]	ENSBTAG00000007318	.
STRA6	14	34506904	missense_variant	White Fulani		515911	stimulated by retinoic acid 6 [Source:VGNC Symbol;Acc:VGNC:35417]	ENSBTAG00000007348	.
STRA6	14	34504805	missense_variant	White Fulani		515911	stimulated by retinoic acid 6 [Source:VGNC Symbol;Acc:VGNC:35417]	ENSBTAG00000007348	.
SCAPER	14	31842938	inframe_deletion	White Fulani			S-phase cyclin A associated protein in the ER [Source:VGNC Symbol;Acc:VGNC:34321]	ENSBTAG00000007382	.
SLC7A8	2	21700564	missense_variant	White Fulani		536818	solute carrier family 7 member 8 [Source:VGNC Symbol;Acc:VGNC:34933]	ENSBTAG00000007415	.
TENM4	22	17357840	missense_variant	White Fulani		509726	teneurin transmembrane protein 4 [Source:VGNC Symbol;Acc:VGNC:35744]	ENSBTAG00000007439	.
CCDC90B	22	12403817	missense_variant	White Fulani		506046	coiled-coil domain containing 90B [Source:VGNC Symbol;Acc:VGNC:26931]	ENSBTAG00000007479	.
ZGPAT	5	54046466	missense_variant	White Fulani		510866	zinc finger CCCH-type and G-patch domain containing [Source:VGNC Symbol;Acc:VGNC:57036]	ENSBTAG00000007498	.
ZGPAT	5	54038119	missense_variant	White Fulani		510866	zinc finger CCCH-type and G-patch domain containing [Source:VGNC Symbol;Acc:VGNC:57036]	ENSBTAG00000007498	.
ZGPAT	5	54046440	missense_variant	White Fulani		510866	zinc finger CCCH-type and G-patch domain containing [Source:VGNC Symbol;Acc:VGNC:57036]	ENSBTAG00000007498	.
MAPRE2	17	21877939	missense_variant	White Fulani		510159	microtubule associated protein RP/EB family member 2 [Source:VGNC Symbol;Acc:VGNC:31233]	ENSBTAG00000007520	.
	27	41428269	missense_variant	White Fulani		787867	olfactory receptor 2AK2 [Source:NCBI gene;Acc:787867]	ENSBTAG00000007557	.
	27	41428644	missense_variant	White Fulani		787867	olfactory receptor 2AK2 [Source:NCBI gene;Acc:787867]	ENSBTAG00000007557	.
BBS12	9	34938601	missense_variant	White Fulani		516376	Bardet-Biedl syndrome 12 [Source:NCBI gene;Acc:516376]	ENSBTAG00000007564	.
CEP170	8	33983355	missense_variant	White Fulani		529230	centrosomal protein 170 [Source:VGNC Symbol;Acc:VGNC:27197]	ENSBTAG00000007566	16:33983355
ATP6V1F	24	92831157	missense_variant	White Fulani		282405	ATPase H+ transporting V1 subunit F [Source:NCBI gene;Acc:282405]	ENSBTAG00000007572	.
ZSWIM2	12	9512679	missense_variant	White Fulani		517320	zinc finger SWIM-type containing 2 [Source:VGNC Symbol;Acc:VGNC:37382]	ENSBTAG00000007580	.
ZSWIM2	12	9512611	inframe_insertion	White Fulani		517320	zinc finger SWIM-type containing 2 [Source:VGNC Symbol;Acc:VGNC:37382]	ENSBTAG00000007580	.
ITGA8	5	30149405	splice_donor_variant&intron_variant	White Fulani		511976	integrin subunit alpha 8 [Source:VGNC Symbol;Acc:VGNC:30319]	ENSBTAG00000007602	.
NRIP2	25	106920576	missense_variant	White Fulani		614457	nuclear receptor interacting protein 2 [Source:VGNC Symbol;Acc:VGNC:59356]	ENSBTAG00000007611	.
TARS3	14	28769348	missense_variant	White Fulani		525350	threonyl-tRNA synthetase 3 [Source:VGNC Symbol;Acc:VGNC:35606]	ENSBTAG00000007651	.
ISX	25	73360584	missense_variant	White Fulani		506388	intestine specific homeobox [Source:VGNC Symbol;Acc:VGNC:30305]	ENSBTAG00000007674	.
ISX	25	73357106	missense_variant	White Fulani		506388	intestine specific homeobox [Source:VGNC Symbol;Acc:VGNC:30305]	ENSBTAG00000007674	.
DHFR	27	80742072	missense_variant	White Fulani		508809	dihydrofolate reductase [Source:NCBI gene;Acc:508809]	ENSBTAG00000007681	.
NLGN3	30	79471858	missense_variant	White Fulani		511251	neuroligin 3 [Source:VGNC Symbol;Acc:VGNC:32110]	ENSBTAG00000007708	.
TONSL	6	501893	missense_variant	White Fulani		505102	tonsoku like, DNA repair protein [Source:VGNC Symbol;Acc:VGNC:36220]	ENSBTAG00000007749	.
KIFC2	6	471990	missense_variant	White Fulani		789523	kinesin family member C2 [Source:VGNC Symbol;Acc:VGNC:30612]	ENSBTAG00000007753	.
KIFC2	6	476770	missense_variant	White Fulani		789523	kinesin family member C2 [Source:VGNC Symbol;Acc:VGNC:30612]	ENSBTAG00000007753	.
MYBL2	5	72247363	missense_variant	White Fulani		510420	MYB proto-oncogene like 2 [Source:VGNC Symbol;Acc:VGNC:31779]	ENSBTAG00000007783	.
KCNQ5	29	12648286	missense_variant	White Fulani		613605	potassium voltage-gated channel subfamily Q member 5 [Source:VGNC Symbol;Acc:VGNC:53795]	ENSBTAG00000007791	.
KIRREL2	10	46560238	missense_variant	White Fulani		538843	kirre like nephrin family adhesion molecule 2 [Source:VGNC Symbol;Acc:VGNC:30615]	ENSBTAG00000007826	.
SLA	6	8312831	splice_donor_variant&intron_variant	White Fulani		513589	Src like adaptor [Source:VGNC Symbol;Acc:VGNC:34650]	ENSBTAG00000007828	.
SLA	6	8312831	splice_donor_variant&splice_region_variant&intron_variant	White Fulani		513589	Src like adaptor [Source:VGNC Symbol;Acc:VGNC:34650]	ENSBTAG00000007828	.
PPP1R16A	6	443640	missense_variant	White Fulani		508701	protein phosphatase 1 regulatory subunit 16A [Source:VGNC Symbol;Acc:VGNC:33230]	ENSBTAG00000007834	.
GPT	6	442121	stop_gained	White Fulani		539188	glutamic--pyruvic transaminase [Source:VGNC Symbol;Acc:VGNC:29616]	ENSBTAG00000007835	.
SAFB	27	18632368	missense_variant	White Fulani		539785	scaffold attachment factor B [Source:NCBI gene;Acc:539785]	ENSBTAG00000007875	.
ARHGAP22	21	42828222	missense_variant	White Fulani		509022	Rho GTPase activating protein 22 [Source:VGNC Symbol;Acc:VGNC:26081]	ENSBTAG00000007878	.
SRRM3	18	34323673	missense_variant	White Fulani		617590	serine/arginine repetitive matrix 3 [Source:VGNC Symbol;Acc:VGNC:59368]	ENSBTAG00000007879	.
SREBF1	11	34645093	missense_variant	White Fulani		539361	sterol regulatory element binding transcription factor 1 [Source:VGNC Symbol;Acc:VGNC:35274]	ENSBTAG00000007884	.
SLAMF1	23	8978512	missense_variant	White Fulani		281489	signaling lymphocytic activation molecule family member 1 [Source:VGNC Symbol;Acc:VGNC:34653]	ENSBTAG00000007927	.
NCOA6	5	64071848	missense_variant	White Fulani		508899	nuclear receptor coactivator 6 [Source:VGNC Symbol;Acc:VGNC:31924]	ENSBTAG00000007930	.
HCK	5	61581778	missense_variant	White Fulani		280814	HCK proto-oncogene, Src family tyrosine kinase [Source:VGNC Symbol;Acc:VGNC:29774]	ENSBTAG00000007932	.
RPUSD3	15	16878953	missense_variant	White Fulani		534606	RNA pseudouridine synthase D3 [Source:VGNC Symbol;Acc:VGNC:34156]	ENSBTAG00000007968	.
HTR6	12	133035087	missense_variant	White Fulani		512167	5-hydroxytryptamine receptor 6 [Source:VGNC Symbol;Acc:VGNC:30002]	ENSBTAG00000007996	.
TMCO4	12	132938832	missense_variant	White Fulani		512168	transmembrane and coiled-coil domains 4 [Source:VGNC Symbol;Acc:VGNC:35931]	ENSBTAG00000007998	.
CELSR1	25	116683602	missense_variant	White Fulani		522422	cadherin EGF LAG seven-pass G-type receptor 1 [Source:VGNC Symbol;Acc:VGNC:55884]	ENSBTAG00000008036	.
CELSR1	25	116671910	missense_variant	White Fulani		522422	cadherin EGF LAG seven-pass G-type receptor 1 [Source:VGNC Symbol;Acc:VGNC:55884]	ENSBTAG00000008036	.
PARVG	25	114877834	missense_variant	White Fulani		790892	parvin gamma [Source:VGNC Symbol;Acc:VGNC:32591]	ENSBTAG00000008057	.
PARVG	25	114882328	missense_variant	White Fulani		790892	parvin gamma [Source:VGNC Symbol;Acc:VGNC:32591]	ENSBTAG00000008057	.
	25	116579720	missense_variant	White Fulani		101904413	polycystic kidney disease and receptor for egg jelly-related protein [Source:NCBI gene;Acc:101904413]	ENSBTAG00000008066	.
SEL1L	2	92773074	missense_variant	White Fulani		614959	SEL1L adaptor subunit of ERAD E3 ubiquitin ligase [Source:VGNC Symbol;Acc:VGNC:49962]	ENSBTAG00000008083	.
CRTAC1	19	19062062	missense_variant	White Fulani		100139581	cartilage acidic protein 1 [Source:VGNC Symbol;Acc:VGNC:27725]	ENSBTAG00000008102	.
ESYT3	1	130622786	missense_variant	White Fulani		530157	extended synaptotagmin 3 [Source:VGNC Symbol;Acc:VGNC:28615]	ENSBTAG00000008111	.
NPHP4	8	47453485	missense_variant	White Fulani		519551	nephrocystin 4 [Source:VGNC Symbol;Acc:VGNC:32203]	ENSBTAG00000008126	.
CLSTN3	25	103222934	missense_variant	White Fulani		509969	calsyntenin 3 [Source:VGNC Symbol;Acc:VGNC:27468]	ENSBTAG00000008129	.
	25	75145441	missense_variant	White Fulani		101906363	NADH dehydrogenase [ubiquinone] 1 alpha subcomplex subunit 3 [Source:NCBI gene;Acc:101906363]	ENSBTAG00000008137	.
CAMSAP2	8	79461059	missense_variant	White Fulani		520385	calmodulin regulated spectrin associated protein family member 2 [Source:VGNC Symbol;Acc:VGNC:58365]	ENSBTAG00000008153	.
SUN3	24	7731471	missense_variant	White Fulani		537130	Sad1 and UNC84 domain containing 3 [Source:VGNC Symbol;Acc:VGNC:35475]	ENSBTAG00000008155	.
CLCA1	23	57559119	missense_variant	White Fulani		507643	chloride channel accessory 1 [Source:VGNC Symbol;Acc:VGNC:27392]	ENSBTAG00000008161	.
PHKG1	18	27750169	missense_variant	White Fulani		540682	phosphorylase kinase catalytic subunit gamma 1 [Source:VGNC Symbol;Acc:VGNC:32833]	ENSBTAG00000008195	.
TOLLIP	22	50183781	missense_variant	White Fulani		539480	toll interacting protein [Source:VGNC Symbol;Acc:VGNC:36216]	ENSBTAG00000008237	.
ACOD1	4	52070580	missense_variant	White Fulani		107131195	aconitate decarboxylase 1 [Source:VGNC Symbol;Acc:VGNC:58358]	ENSBTAG00000008259	.
FLI1	22	32088043	missense_variant	White Fulani		529124	Fli-1 proto-oncogene, ETS transcription factor [Source:VGNC Symbol;Acc:VGNC:29031]	ENSBTAG00000008283	.
ANKRD26	5	17690491	missense_variant	White Fulani		533620	ankyrin repeat domain 26 [Source:NCBI gene;Acc:533620]	ENSBTAG00000008288	.
KCNJ2	11	60611984	missense_variant	White Fulani		281883	potassium inwardly rectifying channel subfamily J member 2 [Source:VGNC Symbol;Acc:VGNC:30460]	ENSBTAG00000008294	.
WNK2	28	84627119	missense_variant	White Fulani		506520	WNK lysine deficient protein kinase 2 [Source:VGNC Symbol;Acc:VGNC:36950]	ENSBTAG00000008301	.
	11	56892212	missense_variant	White Fulani		526163	CMRF35-like molecule 6 [Source:NCBI gene;Acc:526163]	ENSBTAG00000008328	.
CYTIP	12	38929247	missense_variant	White Fulani		540450	cytohesin 1 interacting protein [Source:VGNC Symbol;Acc:VGNC:49051]	ENSBTAG00000008329	.
DHX8	11	43422763	disruptive_inframe_deletion	White Fulani		536093	DEAH-box helicase 8 [Source:VGNC Symbol;Acc:VGNC:28059]	ENSBTAG00000008339	.
MRPL48	7	53292979	missense_variant	White Fulani		615873	mitochondrial ribosomal protein L48 [Source:VGNC Symbol;Acc:VGNC:31643]	ENSBTAG00000008347	.
MRPL48	7	53292975	missense_variant	White Fulani		615873	mitochondrial ribosomal protein L48 [Source:VGNC Symbol;Acc:VGNC:31643]	ENSBTAG00000008347	.
FBXL20	11	39790551	missense_variant	White Fulani		511007	F-box and leucine rich repeat protein 20 [Source:VGNC Symbol;Acc:VGNC:52776]	ENSBTAG00000008371	.
METTL25	25	11909065	missense_variant	White Fulani		513885	methyltransferase like 25 [Source:VGNC Symbol;Acc:VGNC:56222]	ENSBTAG00000008382	.
LRP4	7	76812301	missense_variant	White Fulani		504317	LDL receptor related protein 4 [Source:VGNC Symbol;Acc:VGNC:30992]	ENSBTAG00000008429	.
GCAT	25	109628405	missense_variant	White Fulani		319141	glycine C-acetyltransferase [Source:VGNC Symbol;Acc:VGNC:29279]	ENSBTAG00000008434	.
SLC22A14	15	11763600	missense_variant	White Fulani			solute carrier family 22 member 14 [Source:VGNC Symbol;Acc:VGNC:34722]	ENSBTAG00000008463	.
SLC22A14	15	11761576	missense_variant	White Fulani			solute carrier family 22 member 14 [Source:VGNC Symbol;Acc:VGNC:34722]	ENSBTAG00000008463	.
APOB	3	77927228	missense_variant	White Fulani		494004	apolipoprotein B [Source:VGNC Symbol;Acc:VGNC:26026]	ENSBTAG00000008505	.
SSPO	24	112650315	missense_variant	White Fulani		282659	SCO-spondin [Source:VGNC Symbol;Acc:VGNC:35318]	ENSBTAG00000008542	.
SSPO	24	112649406	missense_variant	White Fulani		282659	SCO-spondin [Source:VGNC Symbol;Acc:VGNC:35318]	ENSBTAG00000008542	.
SSPO	24	112645111	missense_variant	White Fulani		282659	SCO-spondin [Source:VGNC Symbol;Acc:VGNC:35318]	ENSBTAG00000008542	.
SSPO	24	112646053	missense_variant	White Fulani		282659	SCO-spondin [Source:VGNC Symbol;Acc:VGNC:35318]	ENSBTAG00000008542	.
SSPO	24	112648926	missense_variant	White Fulani		282659	SCO-spondin [Source:VGNC Symbol;Acc:VGNC:35318]	ENSBTAG00000008542	.
SSPO	24	112646023	missense_variant	White Fulani		282659	SCO-spondin [Source:VGNC Symbol;Acc:VGNC:35318]	ENSBTAG00000008542	.
SSPO	24	112662851	missense_variant	White Fulani		282659	SCO-spondin [Source:VGNC Symbol;Acc:VGNC:35318]	ENSBTAG00000008542	.
SSPO	24	112646034	missense_variant	White Fulani		282659	SCO-spondin [Source:VGNC Symbol;Acc:VGNC:35318]	ENSBTAG00000008542	.
SSPO	24	112638594	missense_variant	White Fulani		282659	SCO-spondin [Source:VGNC Symbol;Acc:VGNC:35318]	ENSBTAG00000008542	.
SSPO	24	112641738	missense_variant	White Fulani		282659	SCO-spondin [Source:VGNC Symbol;Acc:VGNC:35318]	ENSBTAG00000008542	.
SSPO	24	112648980	disruptive_inframe_insertion	White Fulani		282659	SCO-spondin [Source:VGNC Symbol;Acc:VGNC:35318]	ENSBTAG00000008542	.
SSPO	24	112639006	missense_variant	White Fulani		282659	SCO-spondin [Source:VGNC Symbol;Acc:VGNC:35318]	ENSBTAG00000008542	.
SSPO	24	112644315	missense_variant&splice_region_variant	White Fulani		282659	SCO-spondin [Source:VGNC Symbol;Acc:VGNC:35318]	ENSBTAG00000008542	.
B4GALNT3	25	107424099	missense_variant	White Fulani		527026	beta-1,4-N-acetyl-galactosaminyltransferase 3 [Source:VGNC Symbol;Acc:VGNC:26387]	ENSBTAG00000008553	.
B4GALNT3	25	107426848	missense_variant	White Fulani		527026	beta-1,4-N-acetyl-galactosaminyltransferase 3 [Source:VGNC Symbol;Acc:VGNC:26387]	ENSBTAG00000008553	.
NINJ2	25	107508519	missense_variant	White Fulani		509556	ninjurin 2 [Source:VGNC Symbol;Acc:VGNC:32079]	ENSBTAG00000008554	.
	7	56338950	missense_variant	White Fulani				ENSBTAG00000008557	.
DLEC1	15	11549381	missense_variant	White Fulani		618746	DLEC1 cilia and flagella associated protein [Source:VGNC Symbol;Acc:VGNC:54782]	ENSBTAG00000008567	.
DLEC1	15	11491981	missense_variant	White Fulani		618746	DLEC1 cilia and flagella associated protein [Source:VGNC Symbol;Acc:VGNC:54782]	ENSBTAG00000008567	.
DLEC1	15	11507640	missense_variant	White Fulani		618746	DLEC1 cilia and flagella associated protein [Source:VGNC Symbol;Acc:VGNC:54782]	ENSBTAG00000008567	.
DLEC1	15	11509534	missense_variant	White Fulani		618746	DLEC1 cilia and flagella associated protein [Source:VGNC Symbol;Acc:VGNC:54782]	ENSBTAG00000008567	.
DLEC1	15	11549679	missense_variant	White Fulani		618746	DLEC1 cilia and flagella associated protein [Source:VGNC Symbol;Acc:VGNC:54782]	ENSBTAG00000008567	.
RPS14	27	61760840	stop_gained	White Fulani		282050	ribosomal protein S14 [Source:NCBI gene;Acc:282050]	ENSBTAG00000008570	.
CUX2	9	55093263	missense_variant	White Fulani		524491	cut like homeobox 2 [Source:VGNC Symbol;Acc:VGNC:27840]	ENSBTAG00000008571	.
PALD1	21	26738407	missense_variant	White Fulani		524694	phosphatase domain containing paladin 1 [Source:VGNC Symbol;Acc:VGNC:50088]	ENSBTAG00000008583	.
PALD1	21	26724328	missense_variant	White Fulani		524694	phosphatase domain containing paladin 1 [Source:VGNC Symbol;Acc:VGNC:50088]	ENSBTAG00000008583	.
ARHGEF10	20	1383122	missense_variant	White Fulani		100138303	Rho guanine nucleotide exchange factor 10 [Source:VGNC Symbol;Acc:VGNC:26104]	ENSBTAG00000008585	.
ARHGEF10	20	1392144	missense_variant	White Fulani		100138303	Rho guanine nucleotide exchange factor 10 [Source:VGNC Symbol;Acc:VGNC:26104]	ENSBTAG00000008585	.
IGFBP4	11	40680195	missense_variant	White Fulani		282262	insulin like growth factor binding protein 4 [Source:VGNC Symbol;Acc:VGNC:30086]	ENSBTAG00000008611	.
GABRD	8	50710668	missense_variant	White Fulani		508711	gamma-aminobutyric acid type A receptor delta subunit [Source:VGNC Symbol;Acc:VGNC:29198]	ENSBTAG00000008672	.
FAM120A	28	84768525	frameshift_variant	White Fulani		507997	family with sequence similarity 120A [Source:NCBI gene;Acc:507997]	ENSBTAG00000008696	.
SULT6B1	3	19621281	missense_variant	White Fulani		530757	sulfotransferase family 6B member 1 [Source:VGNC Symbol;Acc:VGNC:35470]	ENSBTAG00000008707	.
CLSTN2	1	128389661	missense_variant	White Fulani		530999	calsyntenin 2 [Source:VGNC Symbol;Acc:VGNC:27467]	ENSBTAG00000008714	.
UROC1	15	60470807	missense_variant	White Fulani		100336419	urocanate hydratase 1 [Source:VGNC Symbol;Acc:VGNC:36700]	ENSBTAG00000008774	.
ALOX15B	11	27695467	missense_variant	White Fulani		286820	arachidonate 15-lipoxygenase type B [Source:VGNC Symbol;Acc:VGNC:55769]	ENSBTAG00000008779	.
FAM171A1	5	29815623	missense_variant	White Fulani		534850	family with sequence similarity 171 member A1 [Source:VGNC Symbol;Acc:VGNC:28756]	ENSBTAG00000008787	.
SLC13A2	11	19963150	missense_variant	White Fulani		505069	solute carrier family 13 member 2 [Source:VGNC Symbol;Acc:VGNC:34674]	ENSBTAG00000008788	.
ADGRA2	20	33099850	missense_variant	White Fulani	ADGRA2	616111	adhesion G protein-coupled receptor A2 [Source:NCBI gene;Acc:616111]	ENSBTAG00000008814	.
ADGRA2	20	33099843	missense_variant	White Fulani	ADGRA2	616111	adhesion G protein-coupled receptor A2 [Source:NCBI gene;Acc:616111]	ENSBTAG00000008814	.
CSNK2B	16	27630018	missense_variant	White Fulani		539235	casein kinase 2 beta [Source:VGNC Symbol;Acc:VGNC:53965]	ENSBTAG00000008837	.
CSNK2B	16	27631402	missense_variant	White Fulani		539235	casein kinase 2 beta [Source:VGNC Symbol;Acc:VGNC:53965]	ENSBTAG00000008837	.
DCAF15	27	11731988	missense_variant	White Fulani		539970	DDB1 and CUL4 associated factor 15 [Source:VGNC Symbol;Acc:VGNC:27902]	ENSBTAG00000008841	.
JPH1	6	37512151	missense_variant	White Fulani		536811	junctophilin 1 [Source:VGNC Symbol;Acc:VGNC:30380]	ENSBTAG00000008842	.
INTS9	28	9889039	missense_variant	White Fulani		533964	integrator complex subunit 9 [Source:VGNC Symbol;Acc:VGNC:30234]	ENSBTAG00000008845	.
	25	115358706	missense_variant	White Fulani		104968450	Rho GTPase activating protein 8 [Source:NCBI gene;Acc:104968450]	ENSBTAG00000008858	.
GOLGB1	1	66178646	missense_variant	White Fulani		532923	golgin B1 [Source:VGNC Symbol;Acc:VGNC:29489]	ENSBTAG00000008862	.
GOLGB1	1	66151876	missense_variant	White Fulani		532923	golgin B1 [Source:VGNC Symbol;Acc:VGNC:29489]	ENSBTAG00000008862	.
KCNS1	5	73473949	missense_variant	White Fulani		521338	potassium voltage-gated channel modifier subfamily S member 1 [Source:VGNC Symbol;Acc:VGNC:30491]	ENSBTAG00000008870	.
ABCC2	19	20809069	missense_variant	White Fulani		520925	ATP binding cassette subfamily C member 2 [Source:VGNC Symbol;Acc:VGNC:25472]	ENSBTAG00000008936	.
ABCC2	19	20806096	missense_variant&splice_region_variant	White Fulani		520925	ATP binding cassette subfamily C member 2 [Source:VGNC Symbol;Acc:VGNC:25472]	ENSBTAG00000008936	.
ABCC2	19	20796941	missense_variant	White Fulani		520925	ATP binding cassette subfamily C member 2 [Source:VGNC Symbol;Acc:VGNC:25472]	ENSBTAG00000008936	.
RAP1GAP	12	131164095	missense_variant	White Fulani		532839	RAP1 GTPase activating protein [Source:VGNC Symbol;Acc:VGNC:33716]	ENSBTAG00000008952	.
RAP1GAP	12	131113277	missense_variant	White Fulani		532839	RAP1 GTPase activating protein [Source:VGNC Symbol;Acc:VGNC:33716]	ENSBTAG00000008952	.
SLC9A8	5	77949527	missense_variant	White Fulani		617800	solute carrier family 9 member A8 [Source:VGNC Symbol;Acc:VGNC:34946]	ENSBTAG00000008969	.
SFI1	9	70322472	missense_variant	White Fulani		100138159	SFI1 centrin binding protein [Source:VGNC Symbol;Acc:VGNC:34514]	ENSBTAG00000008996	.
PRR14L	9	70349765	missense_variant	White Fulani		787908	proline rich 14 like [Source:VGNC Symbol;Acc:VGNC:33392]	ENSBTAG00000009006	.
PRR14L	9	70349765	missense_variant	White Fulani		505332	proline rich 14 like [Source:VGNC Symbol;Acc:VGNC:33392]	ENSBTAG00000009006	.
SH3PXD2B	13	4105124	missense_variant	White Fulani		518356	SH3 and PX domains 2B [Source:VGNC Symbol;Acc:VGNC:34578]	ENSBTAG00000009019	.
	25	57434488	missense_variant	White Fulani		507581	uncharacterized LOC507581 [Source:NCBI gene;Acc:507581]	ENSBTAG00000009049	.
CSF2RB	25	75369582	missense_variant	White Fulani		528530	colony stimulating factor 2 receptor beta common subunit [Source:VGNC Symbol;Acc:VGNC:27756]	ENSBTAG00000009064	.
CSF2RB	25	75370005	missense_variant	White Fulani		528530	colony stimulating factor 2 receptor beta common subunit [Source:VGNC Symbol;Acc:VGNC:27756]	ENSBTAG00000009064	.
RNF207	8	47123174	missense_variant	White Fulani		616057	ring finger protein 207 [Source:VGNC Symbol;Acc:VGNC:34048]	ENSBTAG00000009075	.
ZNF391	16	31200553	missense_variant	White Fulani		513014	zinc finger protein 391 [Source:VGNC Symbol;Acc:VGNC:37265]	ENSBTAG00000009152	.
ZNF391	16	31200721	missense_variant	White Fulani		513014	zinc finger protein 391 [Source:VGNC Symbol;Acc:VGNC:37265]	ENSBTAG00000009152	.
SCN5A	15	12035222	missense_variant	White Fulani		282061	sodium voltage-gated channel alpha subunit 5 [Source:VGNC Symbol;Acc:VGNC:34352]	ENSBTAG00000009155	.
SCN5A	15	12034400	missense_variant	White Fulani		282061	sodium voltage-gated channel alpha subunit 5 [Source:VGNC Symbol;Acc:VGNC:34352]	ENSBTAG00000009155	.
PLXNA1	15	60265023	missense_variant	White Fulani		531240	plexin A1 [Source:VGNC Symbol;Acc:VGNC:33059]	ENSBTAG00000009159	.
TMEM234	12	121306333	missense_variant	White Fulani		100126052	transmembrane protein 234 [Source:VGNC Symbol;Acc:VGNC:36047]	ENSBTAG00000009163	.
	10	61186102	missense_variant	White Fulani		527385	cationic amino acid transporter 3-like [Source:NCBI gene;Acc:527385]	ENSBTAG00000009171	18:61186102
ANKRD49	7	1524380	missense_variant	White Fulani		540949	ankyrin repeat domain 49 [Source:VGNC Symbol;Acc:VGNC:25933]	ENSBTAG00000009176	.
CLCN1	24	106732349	missense_variant	White Fulani		514597	chloride voltage-gated channel 1 [Source:VGNC Symbol;Acc:VGNC:27395]	ENSBTAG00000009182	.
CLCN1	24	106737227	missense_variant	White Fulani		514597	chloride voltage-gated channel 1 [Source:VGNC Symbol;Acc:VGNC:27395]	ENSBTAG00000009182	.
CLCN1	24	106737162	missense_variant	White Fulani		514597	chloride voltage-gated channel 1 [Source:VGNC Symbol;Acc:VGNC:27395]	ENSBTAG00000009182	.
TNKS2	19	13381159	missense_variant	White Fulani		533901	tankyrase 2 [Source:VGNC Symbol;Acc:VGNC:36186]	ENSBTAG00000009279	.
MORN1	8	50457109	missense_variant	White Fulani		617176	MORN repeat containing 1 [Source:VGNC Symbol;Acc:VGNC:31558]	ENSBTAG00000009306	.
PNMA8A	10	53649098	stop_gained	White Fulani		532062	PNMA family member 8A [Source:VGNC Symbol;Acc:VGNC:33085]	ENSBTAG00000009337	.
EVI2B	11	18682637	missense_variant	White Fulani		617442	ecotropic viral integration site 2B [Source:VGNC Symbol;Acc:VGNC:55822]	ENSBTAG00000009353	.
IL34	10	1511461	missense_variant	White Fulani		508292	interleukin 34 [Source:VGNC Symbol;Acc:VGNC:30156]	ENSBTAG00000009357	.
CCDC36	15	50814105	missense_variant	White Fulani		520504	coiled-coil domain containing 36 [Source:VGNC Symbol;Acc:VGNC:26893]	ENSBTAG00000009371	.
TTC5	2	26819000	missense_variant	White Fulani		510757	tetratricopeptide repeat domain 5 [Source:VGNC Symbol;Acc:VGNC:36479]	ENSBTAG00000009372	.
PARP2	2	26764342	missense_variant	White Fulani		505828	poly(ADP-ribose) polymerase 2 [Source:VGNC Symbol;Acc:VGNC:53577]	ENSBTAG00000009374	.
CD1E	23	11609552	missense_variant	White Fulani		510832	CD1e molecule [Source:VGNC Symbol;Acc:VGNC:27008]	ENSBTAG00000009421	.
EPHA5	26	81239910	missense_variant	White Fulani		100337226	EPH receptor A5 [Source:VGNC Symbol;Acc:VGNC:28535]	ENSBTAG00000009438	.
SLC15A5	25	93602456	missense_variant	White Fulani		100848145	solute carrier family 15 member 5 [Source:VGNC Symbol;Acc:VGNC:34682]	ENSBTAG00000009444	.
SLC15A5	25	93602221	missense_variant	White Fulani		100848145	solute carrier family 15 member 5 [Source:VGNC Symbol;Acc:VGNC:34682]	ENSBTAG00000009444	.
SLC15A5	25	93602474	missense_variant	White Fulani		100848145	solute carrier family 15 member 5 [Source:VGNC Symbol;Acc:VGNC:34682]	ENSBTAG00000009444	.
MTCL1	17	41210731	missense_variant	White Fulani		538547	microtubule crosslinking factor 1 [Source:VGNC Symbol;Acc:VGNC:31718]	ENSBTAG00000009459	.
MTCL1	17	41220481	missense_variant	White Fulani		538547	microtubule crosslinking factor 1 [Source:VGNC Symbol;Acc:VGNC:31718]	ENSBTAG00000009459	.
PIR	30	128073283	missense_variant	White Fulani		790878	pirin [Source:VGNC Symbol;Acc:VGNC:32915]	ENSBTAG00000009477	.
CACNA2D2	15	49968725	missense_variant	White Fulani		785909	calcium voltage-gated channel auxiliary subunit alpha2delta 2 [Source:VGNC Symbol;Acc:VGNC:26680]	ENSBTAG00000009489	.
WDR74	22	41142327	missense_variant	White Fulani		505875	WD repeat domain 74 [Source:VGNC Symbol;Acc:VGNC:36918]	ENSBTAG00000009491	.
ALKBH3	7	73989797	missense_variant	White Fulani		514579	alkB homolog 3, alpha-ketoglutaratedependent dioxygenase [Source:VGNC Symbol;Acc:VGNC:25834]	ENSBTAG00000009518	.
EHBP1L1	22	43763191	missense_variant	White Fulani		788760	EH domain binding protein 1 like 1 [Source:VGNC Symbol;Acc:VGNC:28371]	ENSBTAG00000009554	.
NUBP1	18	9456870	missense_variant	White Fulani		507007	nucleotide binding protein 1 [Source:VGNC Symbol;Acc:VGNC:32315]	ENSBTAG00000009560	.
KANK2	27	15623409	missense_variant	White Fulani		767586	KN motif and ankyrin repeat domains 2 [Source:VGNC Symbol;Acc:VGNC:30390]	ENSBTAG00000009568	.
ANGPTL8	27	15657661	missense_variant	White Fulani		101902412	angiopoietin like 8 [Source:VGNC Symbol;Acc:VGNC:25896]	ENSBTAG00000009570	.
ANGPTL8	27	15657693	missense_variant	White Fulani		101902412	angiopoietin like 8 [Source:VGNC Symbol;Acc:VGNC:25896]	ENSBTAG00000009570	.
ANGPTL8	27	15657694	missense_variant	White Fulani		101902412	angiopoietin like 8 [Source:VGNC Symbol;Acc:VGNC:25896]	ENSBTAG00000009570	.
CDH16	10	34617418	missense_variant	White Fulani		508777	cadherin 16 [Source:VGNC Symbol;Acc:VGNC:27095]	ENSBTAG00000009585	.
CDH16	10	34618194	missense_variant	White Fulani		508777	cadherin 16 [Source:VGNC Symbol;Acc:VGNC:27095]	ENSBTAG00000009585	.
CDH16	10	34621169	missense_variant	White Fulani		508777	cadherin 16 [Source:VGNC Symbol;Acc:VGNC:27095]	ENSBTAG00000009585	.
HEATR6	11	14133364	missense_variant	White Fulani		515657	HEAT repeat containing 6 [Source:VGNC Symbol;Acc:VGNC:29796]	ENSBTAG00000009635	.
SLC7A6OS	10	35680293	missense_variant	White Fulani		512543	solute carrier family 7 member 6 opposite strand [Source:NCBI gene;Acc:512543]	ENSBTAG00000009636	.
SLC12A2	27	25852436	disruptive_inframe_insertion	White Fulani		286845	solute carrier family 12 member 2 [Source:VGNC Symbol;Acc:VGNC:34665]	ENSBTAG00000009637	.
ALDH7A1	27	27285140	missense_variant	White Fulani		507477	aldehyde dehydrogenase 7 family member A1 [Source:VGNC Symbol;Acc:VGNC:25818]	ENSBTAG00000009646	.
ALDH7A1	27	27282373	missense_variant	White Fulani		507477	aldehyde dehydrogenase 7 family member A1 [Source:VGNC Symbol;Acc:VGNC:25818]	ENSBTAG00000009646	.
TNS3	24	74976345	missense_variant	White Fulani		516555	tensin 3 [Source:VGNC Symbol;Acc:VGNC:36209]	ENSBTAG00000009655	.
CECR2	25	109043568	missense_variant	White Fulani		517202	CECR2 histone acetyl-lysine reader [Source:VGNC Symbol;Acc:VGNC:49053]	ENSBTAG00000009704	.
CECR2	25	109049496	missense_variant	White Fulani		517202	CECR2 histone acetyl-lysine reader [Source:VGNC Symbol;Acc:VGNC:49053]	ENSBTAG00000009704	.
CECR2	25	109048727	missense_variant	White Fulani		517202	CECR2 histone acetyl-lysine reader [Source:VGNC Symbol;Acc:VGNC:49053]	ENSBTAG00000009704	.
PDCD11	19	24010721	missense_variant	White Fulani		526867	programmed cell death 11 [Source:VGNC Symbol;Acc:VGNC:32659]	ENSBTAG00000009715	.
CSMD1	20	2556112	missense_variant	White Fulani		526825	CUB and Sushi multiple domains 1 [Source:VGNC Symbol;Acc:VGNC:59330]	ENSBTAG00000009739	.
[truncated: 2,529 more rows]

## Sheet: Table S6_Gudali
external_gene_name	Chr	POS	MutationType	Sample	hgnc_symbol	entrezgene_id	description	geneid	1000_bull_id
[truncated: 16 more rows]

[truncated: 3 more sheets: Table S7_Brahman, Table S8_Holstein, Table S9_Ndama]
