# Supplementary material for: Whole genome characterization of autochthonous Bos taurus brachyceros and introduced Bos indicus indicus cattle breeds in Cameroon regarding their adaptive phenotypic traits and pathogen resistance
Source: BMC Genet. 2020 Jun 22;21:64. doi: 10.1186/s12863-020-00869-9 (PMC7309992; doi:10.1186/s12863-020-00869-9)
Supplement: Supplementary file 5 — Additional file 5: Table S12. Trypanosome, Onchocerca filarial and gastro-intestinal parasites detected from five animals of each cattle breed detected by microscopy and molecular diagnostics using ribosomal nuclear makers. [file 12863_2020_869_MOESM5_ESM.xlsx]

## Sheet: WGS_Animals_DATA
No	Region	Areas	Herd no.	Animal ID	Breed	Age	Age group	Sexe	GPS Coodinates			Th. Girth	Weight [kg]	BCS	PCV	Nodule count	O. och	O. gutt	O. duk	O. arm	Snip weight [mg]	Fasc	Paraph	Toxocara	Strongyles	Strongyloides	Eimeria	Trichiuris	Monezia	Tryp Microscopy	PCR positve	tryp Identification	parasite diversity
									N	E	Altitude
356	North	Mayo_Rey	X	21	White Fulani	5	(3-6) years	Female	07°37'29.6''	14°32'10.1''	780m	141	240	3	32	0	0	0	0	0	13.5	0		0	50	0	200	0	0	0	0	neg	1
360	North	Mayo_Rey	X	25	Red Fulani	5	(3-6) years	Female	07°37'29.6''	14°32'10.1''	780m	153	313	3	49	20	0	0	0	0	18.5	0	0	0	250	0	500	0	0	0	0	neg	2
988	North	Faro	CM	1MH	Namchi	6	(3-6) years	Male	8°30'05.1''	13°08'28.7''	520m	150	252	4	32	0	51	20	0	0	13.5	4	0	0	0	0	0	0	0	0	1	T.grayi/T.theileri	1
1208	Faro_North	Mayo_Tsanaga	KL	3KSE	Kapsiki	5	(3-6) years	Female	10°27'45.5''	13°38'22.9''	956m	143	252	3	40	0	0	131	8	0	23	7	3	0	200	0	0	0	0	0	1	T.grayi/T.theileri	4
210	Adamawa	Vina	DFG-COBE	2010-04-01	Gudali	7	(3-6) years	Female	07°12'2.39''	13°34'49.70''	1050m	170	400	4	34	5	2	8	0	0	24	0	0	0	0	0	0	0	0	0	0	0	2
